# Supplementary material for: Bioinspired structural hydrogels with highly ordered hierarchical orientations by flow-induced alignment of nanofibrils
Source: Nat Commun. 2024 Jan 2;15:118. doi: 10.1038/s41467-023-44481-8 (PMC10761753; doi:10.1038/s41467-023-44481-8)
Supplement: Supplementary file 8 — Source Data [file 41467_2023_44481_MOESM8_ESM.zip]

Archive with 8 entries (4 files):
- Supplementary Data file/
- Supplementary Data file/simulaiton_file/
- Supplementary Data file/simulaiton_file/shear/
- Supplementary Data file/simulaiton_file/shear/PVA_shear_rate1.11e-2_temp1.4.xyz
- Supplementary Data file/simulaiton_file/shear/shear.data
- Supplementary Data file/simulaiton_file/strain/
- Supplementary Data file/simulaiton_file/strain/PVA_strain_temp1.4_volumeratio_0.61.data
- Supplementary Data file/simulaiton_file/strain/PVA_strain_temp1.4_volumeratio_0.61.xyz
