# Supplementary material for: Bioinspired structural hydrogels with highly ordered hierarchical orientations by flow-induced alignment of nanofibrils
Source: Nat Commun. 2024 Jan 2;15:118. doi: 10.1038/s41467-023-44481-8 (PMC10761753; doi:10.1038/s41467-023-44481-8)
Supplement: Supplementary file 8 — Source Data [file 41467_2023_44481_MOESM8_ESM.zip › Supplementary Data file/simulaiton_file/shear/shear.data]

LAMMPS Description

     25480  atoms
     9900  bonds
     0  angles
     0  dihedrals
     0  impropers

     2  atom types
     1  bond types
     0  angle types
     0  dihedral types
     0  improper types

  -1 60 xlo xhi
  -1 60 ylo yhi
  -1 62 zlo zhi

Masses

1 1  # M
2 11  # W

Atoms  # full

1 1 1 0.0 1.1 0.0 0.0
2 1 1 0.0 2.2 0.0 0.0
3 1 1 0.0 3.3000000000000003 0.0 0.0
4 1 1 0.0 4.4 0.0 0.0
5 1 1 0.0 5.5 0.0 0.0
6 1 1 0.0 6.6 0.0 0.0
7 1 1 0.0 7.699999999999999 0.0 0.0
8 1 1 0.0 8.799999999999999 0.0 0.0
9 1 1 0.0 9.899999999999999 0.0 0.0
10 1 1 0.0 10.999999999999998 0.0 0.0
11 1 1 0.0 12.099999999999998 0.0 0.0
12 1 1 0.0 13.199999999999998 0.0 0.0
13 1 1 0.0 14.299999999999997 0.0 0.0
14 1 1 0.0 15.399999999999997 0.0 0.0
15 1 1 0.0 16.499999999999996 0.0 0.0
16 1 1 0.0 17.599999999999998 0.0 0.0
17 1 1 0.0 18.7 0.0 0.0
18 1 1 0.0 19.8 0.0 0.0
19 1 1 0.0 20.900000000000002 0.0 0.0
20 1 1 0.0 22.000000000000004 0.0 0.0
21 1 1 0.0 23.100000000000005 0.0 0.0
22 1 1 0.0 24.200000000000006 0.0 0.0
23 1 1 0.0 25.300000000000008 0.0 0.0
24 1 1 0.0 26.40000000000001 0.0 0.0
25 1 1 0.0 27.50000000000001 0.0 0.0
26 1 1 0.0 27.50000000000001 1.1 0.0
27 1 1 0.0 27.50000000000001 2.2 0.0
28 1 1 0.0 26.40000000000001 2.2 0.0
29 1 1 0.0 25.300000000000008 2.2 0.0
30 1 1 0.0 24.200000000000006 2.2 0.0
31 1 1 0.0 23.100000000000005 2.2 0.0
32 1 1 0.0 22.000000000000004 2.2 0.0
33 1 1 0.0 20.900000000000002 2.2 0.0
34 1 1 0.0 19.8 2.2 0.0
35 1 1 0.0 18.7 2.2 0.0
36 1 1 0.0 17.599999999999998 2.2 0.0
37 1 1 0.0 16.499999999999996 2.2 0.0
38 1 1 0.0 15.399999999999997 2.2 0.0
39 1 1 0.0 14.299999999999997 2.2 0.0
40 1 1 0.0 13.199999999999998 2.2 0.0
41 1 1 0.0 12.099999999999998 2.2 0.0
42 1 1 0.0 10.999999999999998 2.2 0.0
43 1 1 0.0 9.899999999999999 2.2 0.0
44 1 1 0.0 8.799999999999999 2.2 0.0
45 1 1 0.0 7.699999999999999 2.2 0.0
46 1 1 0.0 6.6 2.2 0.0
47 1 1 0.0 5.5 2.2 0.0
48 1 1 0.0 4.4 2.2 0.0
49 1 1 0.0 3.3000000000000003 2.2 0.0
50 1 1 0.0 2.2 2.2 0.0
51 1 1 0.0 2.2 2.2 1.1
52 1 1 0.0 2.2 2.2 2.2
53 1 1 0.0 3.3000000000000003 2.2 2.2
54 1 1 0.0 4.4 2.2 2.2
55 1 1 0.0 5.5 2.2 2.2
56 1 1 0.0 6.6 2.2 2.2
57 1 1 0.0 7.699999999999999 2.2 2.2
58 1 1 0.0 8.799999999999999 2.2 2.2
59 1 1 0.0 9.899999999999999 2.2 2.2
60 1 1 0.0 10.999999999999998 2.2 2.2
61 1 1 0.0 12.099999999999998 2.2 2.2
62 1 1 0.0 13.199999999999998 2.2 2.2
63 1 1 0.0 14.299999999999997 2.2 2.2
64 1 1 0.0 15.399999999999997 2.2 2.2
65 1 1 0.0 16.499999999999996 2.2 2.2
66 1 1 0.0 17.599999999999998 2.2 2.2
67 1 1 0.0 18.7 2.2 2.2
68 1 1 0.0 19.8 2.2 2.2
69 1 1 0.0 20.900000000000002 2.2 2.2
70 1 1 0.0 22.000000000000004 2.2 2.2
71 1 1 0.0 23.100000000000005 2.2 2.2
72 1 1 0.0 24.200000000000006 2.2 2.2
73 1 1 0.0 25.300000000000008 2.2 2.2
74 1 1 0.0 26.40000000000001 2.2 2.2
75 1 1 0.0 27.50000000000001 2.2 2.2
76 1 1 0.0 27.50000000000001 1.1 2.2
77 1 1 0.0 27.50000000000001 0.0 2.2
78 1 1 0.0 26.40000000000001 0.0 2.2
79 1 1 0.0 25.300000000000008 0.0 2.2
80 1 1 0.0 24.200000000000006 0.0 2.2
81 1 1 0.0 23.100000000000005 0.0 2.2
82 1 1 0.0 22.000000000000004 0.0 2.2
83 1 1 0.0 20.900000000000002 0.0 2.2
84 1 1 0.0 19.8 0.0 2.2
85 1 1 0.0 18.7 0.0 2.2
86 1 1 0.0 17.599999999999998 0.0 2.2
87 1 1 0.0 16.499999999999996 0.0 2.2
88 1 1 0.0 15.399999999999997 0.0 2.2
89 1 1 0.0 14.299999999999997 0.0 2.2
90 1 1 0.0 13.199999999999998 0.0 2.2
91 1 1 0.0 12.099999999999998 0.0 2.2
92 1 1 0.0 10.999999999999998 0.0 2.2
93 1 1 0.0 9.899999999999999 0.0 2.2
94 1 1 0.0 8.799999999999999 0.0 2.2
95 1 1 0.0 7.699999999999999 0.0 2.2
96 1 1 0.0 6.6 0.0 2.2
97 1 1 0.0 5.5 0.0 2.2
98 1 1 0.0 4.4 0.0 2.2
99 1 1 0.0 3.3000000000000003 0.0 2.2
100 1 1 0.0 2.2 0.0 2.2
101 2 1 0.0 1.1 3.3 0.0
102 2 1 0.0 2.2 3.3 0.0
103 2 1 0.0 3.3000000000000003 3.3 0.0
104 2 1 0.0 4.4 3.3 0.0
105 2 1 0.0 5.5 3.3 0.0
106 2 1 0.0 6.6 3.3 0.0
107 2 1 0.0 7.699999999999999 3.3 0.0
108 2 1 0.0 8.799999999999999 3.3 0.0
109 2 1 0.0 9.899999999999999 3.3 0.0
110 2 1 0.0 10.999999999999998 3.3 0.0
111 2 1 0.0 12.099999999999998 3.3 0.0
112 2 1 0.0 13.199999999999998 3.3 0.0
113 2 1 0.0 14.299999999999997 3.3 0.0
114 2 1 0.0 15.399999999999997 3.3 0.0
115 2 1 0.0 16.499999999999996 3.3 0.0
116 2 1 0.0 17.599999999999998 3.3 0.0
117 2 1 0.0 18.7 3.3 0.0
118 2 1 0.0 19.8 3.3 0.0
119 2 1 0.0 20.900000000000002 3.3 0.0
120 2 1 0.0 22.000000000000004 3.3 0.0
121 2 1 0.0 23.100000000000005 3.3 0.0
122 2 1 0.0 24.200000000000006 3.3 0.0
123 2 1 0.0 25.300000000000008 3.3 0.0
124 2 1 0.0 26.40000000000001 3.3 0.0
125 2 1 0.0 27.50000000000001 3.3 0.0
126 2 1 0.0 27.50000000000001 4.4 0.0
127 2 1 0.0 27.50000000000001 5.5 0.0
128 2 1 0.0 26.40000000000001 5.5 0.0
129 2 1 0.0 25.300000000000008 5.5 0.0
130 2 1 0.0 24.200000000000006 5.5 0.0
131 2 1 0.0 23.100000000000005 5.5 0.0
132 2 1 0.0 22.000000000000004 5.5 0.0
133 2 1 0.0 20.900000000000002 5.5 0.0
134 2 1 0.0 19.8 5.5 0.0
135 2 1 0.0 18.7 5.5 0.0
136 2 1 0.0 17.599999999999998 5.5 0.0
137 2 1 0.0 16.499999999999996 5.5 0.0
138 2 1 0.0 15.399999999999997 5.5 0.0
139 2 1 0.0 14.299999999999997 5.5 0.0
140 2 1 0.0 13.199999999999998 5.5 0.0
141 2 1 0.0 12.099999999999998 5.5 0.0
142 2 1 0.0 10.999999999999998 5.5 0.0
143 2 1 0.0 9.899999999999999 5.5 0.0
144 2 1 0.0 8.799999999999999 5.5 0.0
145 2 1 0.0 7.699999999999999 5.5 0.0
146 2 1 0.0 6.6 5.5 0.0
147 2 1 0.0 5.5 5.5 0.0
148 2 1 0.0 4.4 5.5 0.0
149 2 1 0.0 3.3000000000000003 5.5 0.0
150 2 1 0.0 2.2 5.5 0.0
151 2 1 0.0 2.2 5.5 1.1
152 2 1 0.0 2.2 5.5 2.2
153 2 1 0.0 3.3000000000000003 5.5 2.2
154 2 1 0.0 4.4 5.5 2.2
155 2 1 0.0 5.5 5.5 2.2
156 2 1 0.0 6.6 5.5 2.2
157 2 1 0.0 7.699999999999999 5.5 2.2
158 2 1 0.0 8.799999999999999 5.5 2.2
159 2 1 0.0 9.899999999999999 5.5 2.2
160 2 1 0.0 10.999999999999998 5.5 2.2
161 2 1 0.0 12.099999999999998 5.5 2.2
162 2 1 0.0 13.199999999999998 5.5 2.2
163 2 1 0.0 14.299999999999997 5.5 2.2
164 2 1 0.0 15.399999999999997 5.5 2.2
165 2 1 0.0 16.499999999999996 5.5 2.2
166 2 1 0.0 17.599999999999998 5.5 2.2
167 2 1 0.0 18.7 5.5 2.2
168 2 1 0.0 19.8 5.5 2.2
169 2 1 0.0 20.900000000000002 5.5 2.2
170 2 1 0.0 22.000000000000004 5.5 2.2
171 2 1 0.0 23.100000000000005 5.5 2.2
172 2 1 0.0 24.200000000000006 5.5 2.2
173 2 1 0.0 25.300000000000008 5.5 2.2
174 2 1 0.0 26.40000000000001 5.5 2.2
175 2 1 0.0 27.50000000000001 5.5 2.2
176 2 1 0.0 27.50000000000001 4.4 2.2
177 2 1 0.0 27.50000000000001 3.3 2.2
178 2 1 0.0 26.40000000000001 3.3 2.2
179 2 1 0.0 25.300000000000008 3.3 2.2
180 2 1 0.0 24.200000000000006 3.3 2.2
181 2 1 0.0 23.100000000000005 3.3 2.2
182 2 1 0.0 22.000000000000004 3.3 2.2
183 2 1 0.0 20.900000000000002 3.3 2.2
184 2 1 0.0 19.8 3.3 2.2
185 2 1 0.0 18.7 3.3 2.2
186 2 1 0.0 17.599999999999998 3.3 2.2
187 2 1 0.0 16.499999999999996 3.3 2.2
188 2 1 0.0 15.399999999999997 3.3 2.2
189 2 1 0.0 14.299999999999997 3.3 2.2
190 2 1 0.0 13.199999999999998 3.3 2.2
191 2 1 0.0 12.099999999999998 3.3 2.2
192 2 1 0.0 10.999999999999998 3.3 2.2
193 2 1 0.0 9.899999999999999 3.3 2.2
194 2 1 0.0 8.799999999999999 3.3 2.2
195 2 1 0.0 7.699999999999999 3.3 2.2
196 2 1 0.0 6.6 3.3 2.2
197 2 1 0.0 5.5 3.3 2.2
198 2 1 0.0 4.4 3.3 2.2
199 2 1 0.0 3.3000000000000003 3.3 2.2
200 2 1 0.0 2.2 3.3 2.2
201 3 1 0.0 1.1 6.6 0.0
202 3 1 0.0 2.2 6.6 0.0
203 3 1 0.0 3.3000000000000003 6.6 0.0
204 3 1 0.0 4.4 6.6 0.0
205 3 1 0.0 5.5 6.6 0.0
206 3 1 0.0 6.6 6.6 0.0
207 3 1 0.0 7.699999999999999 6.6 0.0
208 3 1 0.0 8.799999999999999 6.6 0.0
209 3 1 0.0 9.899999999999999 6.6 0.0
210 3 1 0.0 10.999999999999998 6.6 0.0
211 3 1 0.0 12.099999999999998 6.6 0.0
212 3 1 0.0 13.199999999999998 6.6 0.0
213 3 1 0.0 14.299999999999997 6.6 0.0
214 3 1 0.0 15.399999999999997 6.6 0.0
215 3 1 0.0 16.499999999999996 6.6 0.0
216 3 1 0.0 17.599999999999998 6.6 0.0
217 3 1 0.0 18.7 6.6 0.0
218 3 1 0.0 19.8 6.6 0.0
219 3 1 0.0 20.900000000000002 6.6 0.0
220 3 1 0.0 22.000000000000004 6.6 0.0
221 3 1 0.0 23.100000000000005 6.6 0.0
222 3 1 0.0 24.200000000000006 6.6 0.0
223 3 1 0.0 25.300000000000008 6.6 0.0
224 3 1 0.0 26.40000000000001 6.6 0.0
225 3 1 0.0 27.50000000000001 6.6 0.0
226 3 1 0.0 27.50000000000001 7.699999999999999 0.0
227 3 1 0.0 27.50000000000001 8.8 0.0
228 3 1 0.0 26.40000000000001 8.8 0.0
229 3 1 0.0 25.300000000000008 8.8 0.0
230 3 1 0.0 24.200000000000006 8.8 0.0
231 3 1 0.0 23.100000000000005 8.8 0.0
232 3 1 0.0 22.000000000000004 8.8 0.0
233 3 1 0.0 20.900000000000002 8.8 0.0
234 3 1 0.0 19.8 8.8 0.0
235 3 1 0.0 18.7 8.8 0.0
236 3 1 0.0 17.599999999999998 8.8 0.0
237 3 1 0.0 16.499999999999996 8.8 0.0
238 3 1 0.0 15.399999999999997 8.8 0.0
239 3 1 0.0 14.299999999999997 8.8 0.0
240 3 1 0.0 13.199999999999998 8.8 0.0
241 3 1 0.0 12.099999999999998 8.8 0.0
242 3 1 0.0 10.999999999999998 8.8 0.0
243 3 1 0.0 9.899999999999999 8.8 0.0
244 3 1 0.0 8.799999999999999 8.8 0.0
245 3 1 0.0 7.699999999999999 8.8 0.0
246 3 1 0.0 6.6 8.8 0.0
247 3 1 0.0 5.5 8.8 0.0
248 3 1 0.0 4.4 8.8 0.0
249 3 1 0.0 3.3000000000000003 8.8 0.0
250 3 1 0.0 2.2 8.8 0.0
251 3 1 0.0 2.2 8.8 1.1
252 3 1 0.0 2.2 8.8 2.2
253 3 1 0.0 3.3000000000000003 8.8 2.2
254 3 1 0.0 4.4 8.8 2.2
255 3 1 0.0 5.5 8.8 2.2
256 3 1 0.0 6.6 8.8 2.2
257 3 1 0.0 7.699999999999999 8.8 2.2
258 3 1 0.0 8.799999999999999 8.8 2.2
259 3 1 0.0 9.899999999999999 8.8 2.2
260 3 1 0.0 10.999999999999998 8.8 2.2
261 3 1 0.0 12.099999999999998 8.8 2.2
262 3 1 0.0 13.199999999999998 8.8 2.2
263 3 1 0.0 14.299999999999997 8.8 2.2
264 3 1 0.0 15.399999999999997 8.8 2.2
265 3 1 0.0 16.499999999999996 8.8 2.2
266 3 1 0.0 17.599999999999998 8.8 2.2
267 3 1 0.0 18.7 8.8 2.2
268 3 1 0.0 19.8 8.8 2.2
269 3 1 0.0 20.900000000000002 8.8 2.2
270 3 1 0.0 22.000000000000004 8.8 2.2
271 3 1 0.0 23.100000000000005 8.8 2.2
272 3 1 0.0 24.200000000000006 8.8 2.2
273 3 1 0.0 25.300000000000008 8.8 2.2
274 3 1 0.0 26.40000000000001 8.8 2.2
275 3 1 0.0 27.50000000000001 8.8 2.2
276 3 1 0.0 27.50000000000001 7.699999999999999 2.2
277 3 1 0.0 27.50000000000001 6.6 2.2
278 3 1 0.0 26.40000000000001 6.6 2.2
279 3 1 0.0 25.300000000000008 6.6 2.2
280 3 1 0.0 24.200000000000006 6.6 2.2
281 3 1 0.0 23.100000000000005 6.6 2.2
282 3 1 0.0 22.000000000000004 6.6 2.2
283 3 1 0.0 20.900000000000002 6.6 2.2
284 3 1 0.0 19.8 6.6 2.2
285 3 1 0.0 18.7 6.6 2.2
286 3 1 0.0 17.599999999999998 6.6 2.2
287 3 1 0.0 16.499999999999996 6.6 2.2
288 3 1 0.0 15.399999999999997 6.6 2.2
289 3 1 0.0 14.299999999999997 6.6 2.2
290 3 1 0.0 13.199999999999998 6.6 2.2
291 3 1 0.0 12.099999999999998 6.6 2.2
292 3 1 0.0 10.999999999999998 6.6 2.2
293 3 1 0.0 9.899999999999999 6.6 2.2
294 3 1 0.0 8.799999999999999 6.6 2.2
295 3 1 0.0 7.699999999999999 6.6 2.2
296 3 1 0.0 6.6 6.6 2.2
297 3 1 0.0 5.5 6.6 2.2
298 3 1 0.0 4.4 6.6 2.2
299 3 1 0.0 3.3000000000000003 6.6 2.2
300 3 1 0.0 2.2 6.6 2.2
301 4 1 0.0 1.1 9.899999999999999 0.0
302 4 1 0.0 2.2 9.899999999999999 0.0
303 4 1 0.0 3.3000000000000003 9.899999999999999 0.0
304 4 1 0.0 4.4 9.899999999999999 0.0
305 4 1 0.0 5.5 9.899999999999999 0.0
306 4 1 0.0 6.6 9.899999999999999 0.0
307 4 1 0.0 7.699999999999999 9.899999999999999 0.0
308 4 1 0.0 8.799999999999999 9.899999999999999 0.0
309 4 1 0.0 9.899999999999999 9.899999999999999 0.0
310 4 1 0.0 10.999999999999998 9.899999999999999 0.0
311 4 1 0.0 12.099999999999998 9.899999999999999 0.0
312 4 1 0.0 13.199999999999998 9.899999999999999 0.0
313 4 1 0.0 14.299999999999997 9.899999999999999 0.0
314 4 1 0.0 15.399999999999997 9.899999999999999 0.0
315 4 1 0.0 16.499999999999996 9.899999999999999 0.0
316 4 1 0.0 17.599999999999998 9.899999999999999 0.0
317 4 1 0.0 18.7 9.899999999999999 0.0
318 4 1 0.0 19.8 9.899999999999999 0.0
319 4 1 0.0 20.900000000000002 9.899999999999999 0.0
320 4 1 0.0 22.000000000000004 9.899999999999999 0.0
321 4 1 0.0 23.100000000000005 9.899999999999999 0.0
322 4 1 0.0 24.200000000000006 9.899999999999999 0.0
323 4 1 0.0 25.300000000000008 9.899999999999999 0.0
324 4 1 0.0 26.40000000000001 9.899999999999999 0.0
325 4 1 0.0 27.50000000000001 9.899999999999999 0.0
326 4 1 0.0 27.50000000000001 10.999999999999998 0.0
327 4 1 0.0 27.50000000000001 12.099999999999998 0.0
328 4 1 0.0 26.40000000000001 12.099999999999998 0.0
329 4 1 0.0 25.300000000000008 12.099999999999998 0.0
330 4 1 0.0 24.200000000000006 12.099999999999998 0.0
331 4 1 0.0 23.100000000000005 12.099999999999998 0.0
332 4 1 0.0 22.000000000000004 12.099999999999998 0.0
333 4 1 0.0 20.900000000000002 12.099999999999998 0.0
334 4 1 0.0 19.8 12.099999999999998 0.0
335 4 1 0.0 18.7 12.099999999999998 0.0
336 4 1 0.0 17.599999999999998 12.099999999999998 0.0
337 4 1 0.0 16.499999999999996 12.099999999999998 0.0
338 4 1 0.0 15.399999999999997 12.099999999999998 0.0
339 4 1 0.0 14.299999999999997 12.099999999999998 0.0
340 4 1 0.0 13.199999999999998 12.099999999999998 0.0
341 4 1 0.0 12.099999999999998 12.099999999999998 0.0
342 4 1 0.0 10.999999999999998 12.099999999999998 0.0
343 4 1 0.0 9.899999999999999 12.099999999999998 0.0
344 4 1 0.0 8.799999999999999 12.099999999999998 0.0
345 4 1 0.0 7.699999999999999 12.099999999999998 0.0
346 4 1 0.0 6.6 12.099999999999998 0.0
347 4 1 0.0 5.5 12.099999999999998 0.0
348 4 1 0.0 4.4 12.099999999999998 0.0
349 4 1 0.0 3.3000000000000003 12.099999999999998 0.0
350 4 1 0.0 2.2 12.099999999999998 0.0
351 4 1 0.0 2.2 12.099999999999998 1.1
352 4 1 0.0 2.2 12.099999999999998 2.2
353 4 1 0.0 3.3000000000000003 12.099999999999998 2.2
354 4 1 0.0 4.4 12.099999999999998 2.2
355 4 1 0.0 5.5 12.099999999999998 2.2
356 4 1 0.0 6.6 12.099999999999998 2.2
357 4 1 0.0 7.699999999999999 12.099999999999998 2.2
358 4 1 0.0 8.799999999999999 12.099999999999998 2.2
359 4 1 0.0 9.899999999999999 12.099999999999998 2.2
360 4 1 0.0 10.999999999999998 12.099999999999998 2.2
361 4 1 0.0 12.099999999999998 12.099999999999998 2.2
362 4 1 0.0 13.199999999999998 12.099999999999998 2.2
363 4 1 0.0 14.299999999999997 12.099999999999998 2.2
364 4 1 0.0 15.399999999999997 12.099999999999998 2.2
365 4 1 0.0 16.499999999999996 12.099999999999998 2.2
366 4 1 0.0 17.599999999999998 12.099999999999998 2.2
367 4 1 0.0 18.7 12.099999999999998 2.2
368 4 1 0.0 19.8 12.099999999999998 2.2
369 4 1 0.0 20.900000000000002 12.099999999999998 2.2
370 4 1 0.0 22.000000000000004 12.099999999999998 2.2
371 4 1 0.0 23.100000000000005 12.099999999999998 2.2
372 4 1 0.0 24.200000000000006 12.099999999999998 2.2
373 4 1 0.0 25.300000000000008 12.099999999999998 2.2
374 4 1 0.0 26.40000000000001 12.099999999999998 2.2
375 4 1 0.0 27.50000000000001 12.099999999999998 2.2
376 4 1 0.0 27.50000000000001 10.999999999999998 2.2
377 4 1 0.0 27.50000000000001 9.899999999999999 2.2
378 4 1 0.0 26.40000000000001 9.899999999999999 2.2
379 4 1 0.0 25.300000000000008 9.899999999999999 2.2
380 4 1 0.0 24.200000000000006 9.899999999999999 2.2
381 4 1 0.0 23.100000000000005 9.899999999999999 2.2
382 4 1 0.0 22.000000000000004 9.899999999999999 2.2
383 4 1 0.0 20.900000000000002 9.899999999999999 2.2
384 4 1 0.0 19.8 9.899999999999999 2.2
385 4 1 0.0 18.7 9.899999999999999 2.2
386 4 1 0.0 17.599999999999998 9.899999999999999 2.2
387 4 1 0.0 16.499999999999996 9.899999999999999 2.2
388 4 1 0.0 15.399999999999997 9.899999999999999 2.2
389 4 1 0.0 14.299999999999997 9.899999999999999 2.2
390 4 1 0.0 13.199999999999998 9.899999999999999 2.2
391 4 1 0.0 12.099999999999998 9.899999999999999 2.2
392 4 1 0.0 10.999999999999998 9.899999999999999 2.2
393 4 1 0.0 9.899999999999999 9.899999999999999 2.2
394 4 1 0.0 8.799999999999999 9.899999999999999 2.2
395 4 1 0.0 7.699999999999999 9.899999999999999 2.2
396 4 1 0.0 6.6 9.899999999999999 2.2
397 4 1 0.0 5.5 9.899999999999999 2.2
398 4 1 0.0 4.4 9.899999999999999 2.2
399 4 1 0.0 3.3000000000000003 9.899999999999999 2.2
400 4 1 0.0 2.2 9.899999999999999 2.2
401 5 1 0.0 1.1 13.2 0.0
402 5 1 0.0 2.2 13.2 0.0
403 5 1 0.0 3.3000000000000003 13.2 0.0
404 5 1 0.0 4.4 13.2 0.0
405 5 1 0.0 5.5 13.2 0.0
406 5 1 0.0 6.6 13.2 0.0
407 5 1 0.0 7.699999999999999 13.2 0.0
408 5 1 0.0 8.799999999999999 13.2 0.0
409 5 1 0.0 9.899999999999999 13.2 0.0
410 5 1 0.0 10.999999999999998 13.2 0.0
411 5 1 0.0 12.099999999999998 13.2 0.0
412 5 1 0.0 13.199999999999998 13.2 0.0
413 5 1 0.0 14.299999999999997 13.2 0.0
414 5 1 0.0 15.399999999999997 13.2 0.0
415 5 1 0.0 16.499999999999996 13.2 0.0
416 5 1 0.0 17.599999999999998 13.2 0.0
417 5 1 0.0 18.7 13.2 0.0
418 5 1 0.0 19.8 13.2 0.0
419 5 1 0.0 20.900000000000002 13.2 0.0
420 5 1 0.0 22.000000000000004 13.2 0.0
421 5 1 0.0 23.100000000000005 13.2 0.0
422 5 1 0.0 24.200000000000006 13.2 0.0
423 5 1 0.0 25.300000000000008 13.2 0.0
424 5 1 0.0 26.40000000000001 13.2 0.0
425 5 1 0.0 27.50000000000001 13.2 0.0
426 5 1 0.0 27.50000000000001 14.299999999999999 0.0
427 5 1 0.0 27.50000000000001 15.399999999999999 0.0
428 5 1 0.0 26.40000000000001 15.399999999999999 0.0
429 5 1 0.0 25.300000000000008 15.399999999999999 0.0
430 5 1 0.0 24.200000000000006 15.399999999999999 0.0
431 5 1 0.0 23.100000000000005 15.399999999999999 0.0
432 5 1 0.0 22.000000000000004 15.399999999999999 0.0
433 5 1 0.0 20.900000000000002 15.399999999999999 0.0
434 5 1 0.0 19.8 15.399999999999999 0.0
435 5 1 0.0 18.7 15.399999999999999 0.0
436 5 1 0.0 17.599999999999998 15.399999999999999 0.0
437 5 1 0.0 16.499999999999996 15.399999999999999 0.0
438 5 1 0.0 15.399999999999997 15.399999999999999 0.0
439 5 1 0.0 14.299999999999997 15.399999999999999 0.0
440 5 1 0.0 13.199999999999998 15.399999999999999 0.0
441 5 1 0.0 12.099999999999998 15.399999999999999 0.0
442 5 1 0.0 10.999999999999998 15.399999999999999 0.0
443 5 1 0.0 9.899999999999999 15.399999999999999 0.0
444 5 1 0.0 8.799999999999999 15.399999999999999 0.0
445 5 1 0.0 7.699999999999999 15.399999999999999 0.0
446 5 1 0.0 6.6 15.399999999999999 0.0
447 5 1 0.0 5.5 15.399999999999999 0.0
448 5 1 0.0 4.4 15.399999999999999 0.0
449 5 1 0.0 3.3000000000000003 15.399999999999999 0.0
450 5 1 0.0 2.2 15.399999999999999 0.0
451 5 1 0.0 2.2 15.399999999999999 1.1
452 5 1 0.0 2.2 15.399999999999999 2.2
453 5 1 0.0 3.3000000000000003 15.399999999999999 2.2
454 5 1 0.0 4.4 15.399999999999999 2.2
455 5 1 0.0 5.5 15.399999999999999 2.2
456 5 1 0.0 6.6 15.399999999999999 2.2
457 5 1 0.0 7.699999999999999 15.399999999999999 2.2
458 5 1 0.0 8.799999999999999 15.399999999999999 2.2
459 5 1 0.0 9.899999999999999 15.399999999999999 2.2
460 5 1 0.0 10.999999999999998 15.399999999999999 2.2
461 5 1 0.0 12.099999999999998 15.399999999999999 2.2
462 5 1 0.0 13.199999999999998 15.399999999999999 2.2
463 5 1 0.0 14.299999999999997 15.399999999999999 2.2
464 5 1 0.0 15.399999999999997 15.399999999999999 2.2
465 5 1 0.0 16.499999999999996 15.399999999999999 2.2
466 5 1 0.0 17.599999999999998 15.399999999999999 2.2
467 5 1 0.0 18.7 15.399999999999999 2.2
468 5 1 0.0 19.8 15.399999999999999 2.2
469 5 1 0.0 20.900000000000002 15.399999999999999 2.2
470 5 1 0.0 22.000000000000004 15.399999999999999 2.2
471 5 1 0.0 23.100000000000005 15.399999999999999 2.2
472 5 1 0.0 24.200000000000006 15.399999999999999 2.2
473 5 1 0.0 25.300000000000008 15.399999999999999 2.2
474 5 1 0.0 26.40000000000001 15.399999999999999 2.2
475 5 1 0.0 27.50000000000001 15.399999999999999 2.2
476 5 1 0.0 27.50000000000001 14.299999999999999 2.2
477 5 1 0.0 27.50000000000001 13.2 2.2
478 5 1 0.0 26.40000000000001 13.2 2.2
479 5 1 0.0 25.300000000000008 13.2 2.2
480 5 1 0.0 24.200000000000006 13.2 2.2
481 5 1 0.0 23.100000000000005 13.2 2.2
482 5 1 0.0 22.000000000000004 13.2 2.2
483 5 1 0.0 20.900000000000002 13.2 2.2
484 5 1 0.0 19.8 13.2 2.2
485 5 1 0.0 18.7 13.2 2.2
486 5 1 0.0 17.599999999999998 13.2 2.2
487 5 1 0.0 16.499999999999996 13.2 2.2
488 5 1 0.0 15.399999999999997 13.2 2.2
489 5 1 0.0 14.299999999999997 13.2 2.2
490 5 1 0.0 13.199999999999998 13.2 2.2
491 5 1 0.0 12.099999999999998 13.2 2.2
492 5 1 0.0 10.999999999999998 13.2 2.2
493 5 1 0.0 9.899999999999999 13.2 2.2
494 5 1 0.0 8.799999999999999 13.2 2.2
495 5 1 0.0 7.699999999999999 13.2 2.2
496 5 1 0.0 6.6 13.2 2.2
497 5 1 0.0 5.5 13.2 2.2
498 5 1 0.0 4.4 13.2 2.2
499 5 1 0.0 3.3000000000000003 13.2 2.2
500 5 1 0.0 2.2 13.2 2.2
501 6 1 0.0 1.1 16.5 0.0
502 6 1 0.0 2.2 16.5 0.0
503 6 1 0.0 3.3000000000000003 16.5 0.0
504 6 1 0.0 4.4 16.5 0.0
505 6 1 0.0 5.5 16.5 0.0
506 6 1 0.0 6.6 16.5 0.0
507 6 1 0.0 7.699999999999999 16.5 0.0
508 6 1 0.0 8.799999999999999 16.5 0.0
509 6 1 0.0 9.899999999999999 16.5 0.0
510 6 1 0.0 10.999999999999998 16.5 0.0
511 6 1 0.0 12.099999999999998 16.5 0.0
512 6 1 0.0 13.199999999999998 16.5 0.0
513 6 1 0.0 14.299999999999997 16.5 0.0
514 6 1 0.0 15.399999999999997 16.5 0.0
515 6 1 0.0 16.499999999999996 16.5 0.0
516 6 1 0.0 17.599999999999998 16.5 0.0
517 6 1 0.0 18.7 16.5 0.0
518 6 1 0.0 19.8 16.5 0.0
519 6 1 0.0 20.900000000000002 16.5 0.0
520 6 1 0.0 22.000000000000004 16.5 0.0
521 6 1 0.0 23.100000000000005 16.5 0.0
522 6 1 0.0 24.200000000000006 16.5 0.0
523 6 1 0.0 25.300000000000008 16.5 0.0
524 6 1 0.0 26.40000000000001 16.5 0.0
525 6 1 0.0 27.50000000000001 16.5 0.0
526 6 1 0.0 27.50000000000001 17.6 0.0
527 6 1 0.0 27.50000000000001 18.7 0.0
528 6 1 0.0 26.40000000000001 18.7 0.0
529 6 1 0.0 25.300000000000008 18.7 0.0
530 6 1 0.0 24.200000000000006 18.7 0.0
531 6 1 0.0 23.100000000000005 18.7 0.0
532 6 1 0.0 22.000000000000004 18.7 0.0
533 6 1 0.0 20.900000000000002 18.7 0.0
534 6 1 0.0 19.8 18.7 0.0
535 6 1 0.0 18.7 18.7 0.0
536 6 1 0.0 17.599999999999998 18.7 0.0
537 6 1 0.0 16.499999999999996 18.7 0.0
538 6 1 0.0 15.399999999999997 18.7 0.0
539 6 1 0.0 14.299999999999997 18.7 0.0
540 6 1 0.0 13.199999999999998 18.7 0.0
541 6 1 0.0 12.099999999999998 18.7 0.0
542 6 1 0.0 10.999999999999998 18.7 0.0
543 6 1 0.0 9.899999999999999 18.7 0.0
544 6 1 0.0 8.799999999999999 18.7 0.0
545 6 1 0.0 7.699999999999999 18.7 0.0
546 6 1 0.0 6.6 18.7 0.0
547 6 1 0.0 5.5 18.7 0.0
548 6 1 0.0 4.4 18.7 0.0
549 6 1 0.0 3.3000000000000003 18.7 0.0
550 6 1 0.0 2.2 18.7 0.0
551 6 1 0.0 2.2 18.7 1.1
552 6 1 0.0 2.2 18.7 2.2
553 6 1 0.0 3.3000000000000003 18.7 2.2
554 6 1 0.0 4.4 18.7 2.2
555 6 1 0.0 5.5 18.7 2.2
556 6 1 0.0 6.6 18.7 2.2
557 6 1 0.0 7.699999999999999 18.7 2.2
558 6 1 0.0 8.799999999999999 18.7 2.2
559 6 1 0.0 9.899999999999999 18.7 2.2
560 6 1 0.0 10.999999999999998 18.7 2.2
561 6 1 0.0 12.099999999999998 18.7 2.2
562 6 1 0.0 13.199999999999998 18.7 2.2
563 6 1 0.0 14.299999999999997 18.7 2.2
564 6 1 0.0 15.399999999999997 18.7 2.2
565 6 1 0.0 16.499999999999996 18.7 2.2
566 6 1 0.0 17.599999999999998 18.7 2.2
567 6 1 0.0 18.7 18.7 2.2
568 6 1 0.0 19.8 18.7 2.2
569 6 1 0.0 20.900000000000002 18.7 2.2
570 6 1 0.0 22.000000000000004 18.7 2.2
571 6 1 0.0 23.100000000000005 18.7 2.2
572 6 1 0.0 24.200000000000006 18.7 2.2
573 6 1 0.0 25.300000000000008 18.7 2.2
574 6 1 0.0 26.40000000000001 18.7 2.2
575 6 1 0.0 27.50000000000001 18.7 2.2
576 6 1 0.0 27.50000000000001 17.6 2.2
577 6 1 0.0 27.50000000000001 16.5 2.2
578 6 1 0.0 26.40000000000001 16.5 2.2
579 6 1 0.0 25.300000000000008 16.5 2.2
580 6 1 0.0 24.200000000000006 16.5 2.2
581 6 1 0.0 23.100000000000005 16.5 2.2
582 6 1 0.0 22.000000000000004 16.5 2.2
583 6 1 0.0 20.900000000000002 16.5 2.2
584 6 1 0.0 19.8 16.5 2.2
585 6 1 0.0 18.7 16.5 2.2
586 6 1 0.0 17.599999999999998 16.5 2.2
587 6 1 0.0 16.499999999999996 16.5 2.2
588 6 1 0.0 15.399999999999997 16.5 2.2
589 6 1 0.0 14.299999999999997 16.5 2.2
590 6 1 0.0 13.199999999999998 16.5 2.2
591 6 1 0.0 12.099999999999998 16.5 2.2
592 6 1 0.0 10.999999999999998 16.5 2.2
593 6 1 0.0 9.899999999999999 16.5 2.2
594 6 1 0.0 8.799999999999999 16.5 2.2
595 6 1 0.0 7.699999999999999 16.5 2.2
596 6 1 0.0 6.6 16.5 2.2
597 6 1 0.0 5.5 16.5 2.2
598 6 1 0.0 4.4 16.5 2.2
599 6 1 0.0 3.3000000000000003 16.5 2.2
600 6 1 0.0 2.2 16.5 2.2
601 7 1 0.0 1.1 19.8 0.0
602 7 1 0.0 2.2 19.8 0.0
603 7 1 0.0 3.3000000000000003 19.8 0.0
604 7 1 0.0 4.4 19.8 0.0
605 7 1 0.0 5.5 19.8 0.0
606 7 1 0.0 6.6 19.8 0.0
607 7 1 0.0 7.699999999999999 19.8 0.0
608 7 1 0.0 8.799999999999999 19.8 0.0
609 7 1 0.0 9.899999999999999 19.8 0.0
610 7 1 0.0 10.999999999999998 19.8 0.0
611 7 1 0.0 12.099999999999998 19.8 0.0
612 7 1 0.0 13.199999999999998 19.8 0.0
613 7 1 0.0 14.299999999999997 19.8 0.0
614 7 1 0.0 15.399999999999997 19.8 0.0
615 7 1 0.0 16.499999999999996 19.8 0.0
616 7 1 0.0 17.599999999999998 19.8 0.0
617 7 1 0.0 18.7 19.8 0.0
618 7 1 0.0 19.8 19.8 0.0
619 7 1 0.0 20.900000000000002 19.8 0.0
620 7 1 0.0 22.000000000000004 19.8 0.0
621 7 1 0.0 23.100000000000005 19.8 0.0
622 7 1 0.0 24.200000000000006 19.8 0.0
623 7 1 0.0 25.300000000000008 19.8 0.0
624 7 1 0.0 26.40000000000001 19.8 0.0
625 7 1 0.0 27.50000000000001 19.8 0.0
626 7 1 0.0 27.50000000000001 20.900000000000002 0.0
627 7 1 0.0 27.50000000000001 22.0 0.0
628 7 1 0.0 26.40000000000001 22.0 0.0
629 7 1 0.0 25.300000000000008 22.0 0.0
630 7 1 0.0 24.200000000000006 22.0 0.0
631 7 1 0.0 23.100000000000005 22.0 0.0
632 7 1 0.0 22.000000000000004 22.0 0.0
633 7 1 0.0 20.900000000000002 22.0 0.0
634 7 1 0.0 19.8 22.0 0.0
635 7 1 0.0 18.7 22.0 0.0
636 7 1 0.0 17.599999999999998 22.0 0.0
637 7 1 0.0 16.499999999999996 22.0 0.0
638 7 1 0.0 15.399999999999997 22.0 0.0
639 7 1 0.0 14.299999999999997 22.0 0.0
640 7 1 0.0 13.199999999999998 22.0 0.0
641 7 1 0.0 12.099999999999998 22.0 0.0
642 7 1 0.0 10.999999999999998 22.0 0.0
643 7 1 0.0 9.899999999999999 22.0 0.0
644 7 1 0.0 8.799999999999999 22.0 0.0
645 7 1 0.0 7.699999999999999 22.0 0.0
646 7 1 0.0 6.6 22.0 0.0
647 7 1 0.0 5.5 22.0 0.0
648 7 1 0.0 4.4 22.0 0.0
649 7 1 0.0 3.3000000000000003 22.0 0.0
650 7 1 0.0 2.2 22.0 0.0
651 7 1 0.0 2.2 22.0 1.1
652 7 1 0.0 2.2 22.0 2.2
653 7 1 0.0 3.3000000000000003 22.0 2.2
654 7 1 0.0 4.4 22.0 2.2
655 7 1 0.0 5.5 22.0 2.2
656 7 1 0.0 6.6 22.0 2.2
657 7 1 0.0 7.699999999999999 22.0 2.2
658 7 1 0.0 8.799999999999999 22.0 2.2
659 7 1 0.0 9.899999999999999 22.0 2.2
660 7 1 0.0 10.999999999999998 22.0 2.2
661 7 1 0.0 12.099999999999998 22.0 2.2
662 7 1 0.0 13.199999999999998 22.0 2.2
663 7 1 0.0 14.299999999999997 22.0 2.2
664 7 1 0.0 15.399999999999997 22.0 2.2
665 7 1 0.0 16.499999999999996 22.0 2.2
666 7 1 0.0 17.599999999999998 22.0 2.2
667 7 1 0.0 18.7 22.0 2.2
668 7 1 0.0 19.8 22.0 2.2
669 7 1 0.0 20.900000000000002 22.0 2.2
670 7 1 0.0 22.000000000000004 22.0 2.2
671 7 1 0.0 23.100000000000005 22.0 2.2
672 7 1 0.0 24.200000000000006 22.0 2.2
673 7 1 0.0 25.300000000000008 22.0 2.2
674 7 1 0.0 26.40000000000001 22.0 2.2
675 7 1 0.0 27.50000000000001 22.0 2.2
676 7 1 0.0 27.50000000000001 20.900000000000002 2.2
677 7 1 0.0 27.50000000000001 19.8 2.2
678 7 1 0.0 26.40000000000001 19.8 2.2
679 7 1 0.0 25.300000000000008 19.8 2.2
680 7 1 0.0 24.200000000000006 19.8 2.2
681 7 1 0.0 23.100000000000005 19.8 2.2
682 7 1 0.0 22.000000000000004 19.8 2.2
683 7 1 0.0 20.900000000000002 19.8 2.2
684 7 1 0.0 19.8 19.8 2.2
685 7 1 0.0 18.7 19.8 2.2
686 7 1 0.0 17.599999999999998 19.8 2.2
687 7 1 0.0 16.499999999999996 19.8 2.2
688 7 1 0.0 15.399999999999997 19.8 2.2
689 7 1 0.0 14.299999999999997 19.8 2.2
690 7 1 0.0 13.199999999999998 19.8 2.2
691 7 1 0.0 12.099999999999998 19.8 2.2
692 7 1 0.0 10.999999999999998 19.8 2.2
693 7 1 0.0 9.899999999999999 19.8 2.2
694 7 1 0.0 8.799999999999999 19.8 2.2
695 7 1 0.0 7.699999999999999 19.8 2.2
696 7 1 0.0 6.6 19.8 2.2
697 7 1 0.0 5.5 19.8 2.2
698 7 1 0.0 4.4 19.8 2.2
699 7 1 0.0 3.3000000000000003 19.8 2.2
700 7 1 0.0 2.2 19.8 2.2
701 8 1 0.0 1.1 23.1 0.0
702 8 1 0.0 2.2 23.1 0.0
703 8 1 0.0 3.3000000000000003 23.1 0.0
704 8 1 0.0 4.4 23.1 0.0
705 8 1 0.0 5.5 23.1 0.0
706 8 1 0.0 6.6 23.1 0.0
707 8 1 0.0 7.699999999999999 23.1 0.0
708 8 1 0.0 8.799999999999999 23.1 0.0
709 8 1 0.0 9.899999999999999 23.1 0.0
710 8 1 0.0 10.999999999999998 23.1 0.0
711 8 1 0.0 12.099999999999998 23.1 0.0
712 8 1 0.0 13.199999999999998 23.1 0.0
713 8 1 0.0 14.299999999999997 23.1 0.0
714 8 1 0.0 15.399999999999997 23.1 0.0
715 8 1 0.0 16.499999999999996 23.1 0.0
716 8 1 0.0 17.599999999999998 23.1 0.0
717 8 1 0.0 18.7 23.1 0.0
718 8 1 0.0 19.8 23.1 0.0
719 8 1 0.0 20.900000000000002 23.1 0.0
720 8 1 0.0 22.000000000000004 23.1 0.0
721 8 1 0.0 23.100000000000005 23.1 0.0
722 8 1 0.0 24.200000000000006 23.1 0.0
723 8 1 0.0 25.300000000000008 23.1 0.0
724 8 1 0.0 26.40000000000001 23.1 0.0
725 8 1 0.0 27.50000000000001 23.1 0.0
726 8 1 0.0 27.50000000000001 24.200000000000003 0.0
727 8 1 0.0 27.50000000000001 25.3 0.0
728 8 1 0.0 26.40000000000001 25.3 0.0
729 8 1 0.0 25.300000000000008 25.3 0.0
730 8 1 0.0 24.200000000000006 25.3 0.0
731 8 1 0.0 23.100000000000005 25.3 0.0
732 8 1 0.0 22.000000000000004 25.3 0.0
733 8 1 0.0 20.900000000000002 25.3 0.0
734 8 1 0.0 19.8 25.3 0.0
735 8 1 0.0 18.7 25.3 0.0
736 8 1 0.0 17.599999999999998 25.3 0.0
737 8 1 0.0 16.499999999999996 25.3 0.0
738 8 1 0.0 15.399999999999997 25.3 0.0
739 8 1 0.0 14.299999999999997 25.3 0.0
740 8 1 0.0 13.199999999999998 25.3 0.0
741 8 1 0.0 12.099999999999998 25.3 0.0
742 8 1 0.0 10.999999999999998 25.3 0.0
743 8 1 0.0 9.899999999999999 25.3 0.0
744 8 1 0.0 8.799999999999999 25.3 0.0
745 8 1 0.0 7.699999999999999 25.3 0.0
746 8 1 0.0 6.6 25.3 0.0
747 8 1 0.0 5.5 25.3 0.0
748 8 1 0.0 4.4 25.3 0.0
749 8 1 0.0 3.3000000000000003 25.3 0.0
750 8 1 0.0 2.2 25.3 0.0
751 8 1 0.0 2.2 25.3 1.1
752 8 1 0.0 2.2 25.3 2.2
753 8 1 0.0 3.3000000000000003 25.3 2.2
754 8 1 0.0 4.4 25.3 2.2
755 8 1 0.0 5.5 25.3 2.2
756 8 1 0.0 6.6 25.3 2.2
757 8 1 0.0 7.699999999999999 25.3 2.2
758 8 1 0.0 8.799999999999999 25.3 2.2
759 8 1 0.0 9.899999999999999 25.3 2.2
760 8 1 0.0 10.999999999999998 25.3 2.2
761 8 1 0.0 12.099999999999998 25.3 2.2
762 8 1 0.0 13.199999999999998 25.3 2.2
763 8 1 0.0 14.299999999999997 25.3 2.2
764 8 1 0.0 15.399999999999997 25.3 2.2
765 8 1 0.0 16.499999999999996 25.3 2.2
766 8 1 0.0 17.599999999999998 25.3 2.2
767 8 1 0.0 18.7 25.3 2.2
768 8 1 0.0 19.8 25.3 2.2
769 8 1 0.0 20.900000000000002 25.3 2.2
770 8 1 0.0 22.000000000000004 25.3 2.2
771 8 1 0.0 23.100000000000005 25.3 2.2
772 8 1 0.0 24.200000000000006 25.3 2.2
773 8 1 0.0 25.300000000000008 25.3 2.2
774 8 1 0.0 26.40000000000001 25.3 2.2
775 8 1 0.0 27.50000000000001 25.3 2.2
776 8 1 0.0 27.50000000000001 24.200000000000003 2.2
777 8 1 0.0 27.50000000000001 23.1 2.2
778 8 1 0.0 26.40000000000001 23.1 2.2
779 8 1 0.0 25.300000000000008 23.1 2.2
780 8 1 0.0 24.200000000000006 23.1 2.2
781 8 1 0.0 23.100000000000005 23.1 2.2
782 8 1 0.0 22.000000000000004 23.1 2.2
783 8 1 0.0 20.900000000000002 23.1 2.2
784 8 1 0.0 19.8 23.1 2.2
785 8 1 0.0 18.7 23.1 2.2
786 8 1 0.0 17.599999999999998 23.1 2.2
787 8 1 0.0 16.499999999999996 23.1 2.2
788 8 1 0.0 15.399999999999997 23.1 2.2
789 8 1 0.0 14.299999999999997 23.1 2.2
790 8 1 0.0 13.199999999999998 23.1 2.2
791 8 1 0.0 12.099999999999998 23.1 2.2
792 8 1 0.0 10.999999999999998 23.1 2.2
793 8 1 0.0 9.899999999999999 23.1 2.2
794 8 1 0.0 8.799999999999999 23.1 2.2
795 8 1 0.0 7.699999999999999 23.1 2.2
796 8 1 0.0 6.6 23.1 2.2
797 8 1 0.0 5.5 23.1 2.2
798 8 1 0.0 4.4 23.1 2.2
799 8 1 0.0 3.3000000000000003 23.1 2.2
800 8 1 0.0 2.2 23.1 2.2
801 9 1 0.0 1.1 26.400000000000002 0.0
802 9 1 0.0 2.2 26.400000000000002 0.0
803 9 1 0.0 3.3000000000000003 26.400000000000002 0.0
804 9 1 0.0 4.4 26.400000000000002 0.0
805 9 1 0.0 5.5 26.400000000000002 0.0
806 9 1 0.0 6.6 26.400000000000002 0.0
807 9 1 0.0 7.699999999999999 26.400000000000002 0.0
808 9 1 0.0 8.799999999999999 26.400000000000002 0.0
809 9 1 0.0 9.899999999999999 26.400000000000002 0.0
810 9 1 0.0 10.999999999999998 26.400000000000002 0.0
811 9 1 0.0 12.099999999999998 26.400000000000002 0.0
812 9 1 0.0 13.199999999999998 26.400000000000002 0.0
813 9 1 0.0 14.299999999999997 26.400000000000002 0.0
814 9 1 0.0 15.399999999999997 26.400000000000002 0.0
815 9 1 0.0 16.499999999999996 26.400000000000002 0.0
816 9 1 0.0 17.599999999999998 26.400000000000002 0.0
817 9 1 0.0 18.7 26.400000000000002 0.0
818 9 1 0.0 19.8 26.400000000000002 0.0
819 9 1 0.0 20.900000000000002 26.400000000000002 0.0
820 9 1 0.0 22.000000000000004 26.400000000000002 0.0
821 9 1 0.0 23.100000000000005 26.400000000000002 0.0
822 9 1 0.0 24.200000000000006 26.400000000000002 0.0
823 9 1 0.0 25.300000000000008 26.400000000000002 0.0
824 9 1 0.0 26.40000000000001 26.400000000000002 0.0
825 9 1 0.0 27.50000000000001 26.400000000000002 0.0
826 9 1 0.0 27.50000000000001 27.500000000000004 0.0
827 9 1 0.0 27.50000000000001 28.6 0.0
828 9 1 0.0 26.40000000000001 28.6 0.0
829 9 1 0.0 25.300000000000008 28.6 0.0
830 9 1 0.0 24.200000000000006 28.6 0.0
831 9 1 0.0 23.100000000000005 28.6 0.0
832 9 1 0.0 22.000000000000004 28.6 0.0
833 9 1 0.0 20.900000000000002 28.6 0.0
834 9 1 0.0 19.8 28.6 0.0
835 9 1 0.0 18.7 28.6 0.0
836 9 1 0.0 17.599999999999998 28.6 0.0
837 9 1 0.0 16.499999999999996 28.6 0.0
838 9 1 0.0 15.399999999999997 28.6 0.0
839 9 1 0.0 14.299999999999997 28.6 0.0
840 9 1 0.0 13.199999999999998 28.6 0.0
841 9 1 0.0 12.099999999999998 28.6 0.0
842 9 1 0.0 10.999999999999998 28.6 0.0
843 9 1 0.0 9.899999999999999 28.6 0.0
844 9 1 0.0 8.799999999999999 28.6 0.0
845 9 1 0.0 7.699999999999999 28.6 0.0
846 9 1 0.0 6.6 28.6 0.0
847 9 1 0.0 5.5 28.6 0.0
848 9 1 0.0 4.4 28.6 0.0
849 9 1 0.0 3.3000000000000003 28.6 0.0
850 9 1 0.0 2.2 28.6 0.0
851 9 1 0.0 2.2 28.6 1.1
852 9 1 0.0 2.2 28.6 2.2
853 9 1 0.0 3.3000000000000003 28.6 2.2
854 9 1 0.0 4.4 28.6 2.2
855 9 1 0.0 5.5 28.6 2.2
856 9 1 0.0 6.6 28.6 2.2
857 9 1 0.0 7.699999999999999 28.6 2.2
858 9 1 0.0 8.799999999999999 28.6 2.2
859 9 1 0.0 9.899999999999999 28.6 2.2
860 9 1 0.0 10.999999999999998 28.6 2.2
861 9 1 0.0 12.099999999999998 28.6 2.2
862 9 1 0.0 13.199999999999998 28.6 2.2
863 9 1 0.0 14.299999999999997 28.6 2.2
864 9 1 0.0 15.399999999999997 28.6 2.2
865 9 1 0.0 16.499999999999996 28.6 2.2
866 9 1 0.0 17.599999999999998 28.6 2.2
867 9 1 0.0 18.7 28.6 2.2
868 9 1 0.0 19.8 28.6 2.2
869 9 1 0.0 20.900000000000002 28.6 2.2
870 9 1 0.0 22.000000000000004 28.6 2.2
871 9 1 0.0 23.100000000000005 28.6 2.2
872 9 1 0.0 24.200000000000006 28.6 2.2
873 9 1 0.0 25.300000000000008 28.6 2.2
874 9 1 0.0 26.40000000000001 28.6 2.2
875 9 1 0.0 27.50000000000001 28.6 2.2
876 9 1 0.0 27.50000000000001 27.500000000000004 2.2
877 9 1 0.0 27.50000000000001 26.400000000000002 2.2
878 9 1 0.0 26.40000000000001 26.400000000000002 2.2
879 9 1 0.0 25.300000000000008 26.400000000000002 2.2
880 9 1 0.0 24.200000000000006 26.400000000000002 2.2
881 9 1 0.0 23.100000000000005 26.400000000000002 2.2
882 9 1 0.0 22.000000000000004 26.400000000000002 2.2
883 9 1 0.0 20.900000000000002 26.400000000000002 2.2
884 9 1 0.0 19.8 26.400000000000002 2.2
885 9 1 0.0 18.7 26.400000000000002 2.2
886 9 1 0.0 17.599999999999998 26.400000000000002 2.2
887 9 1 0.0 16.499999999999996 26.400000000000002 2.2
888 9 1 0.0 15.399999999999997 26.400000000000002 2.2
889 9 1 0.0 14.299999999999997 26.400000000000002 2.2
890 9 1 0.0 13.199999999999998 26.400000000000002 2.2
891 9 1 0.0 12.099999999999998 26.400000000000002 2.2
892 9 1 0.0 10.999999999999998 26.400000000000002 2.2
893 9 1 0.0 9.899999999999999 26.400000000000002 2.2
894 9 1 0.0 8.799999999999999 26.400000000000002 2.2
895 9 1 0.0 7.699999999999999 26.400000000000002 2.2
896 9 1 0.0 6.6 26.400000000000002 2.2
897 9 1 0.0 5.5 26.400000000000002 2.2
898 9 1 0.0 4.4 26.400000000000002 2.2
899 9 1 0.0 3.3000000000000003 26.400000000000002 2.2
900 9 1 0.0 2.2 26.400000000000002 2.2
901 10 1 0.0 1.1 29.700000000000003 0.0
902 10 1 0.0 2.2 29.700000000000003 0.0
903 10 1 0.0 3.3000000000000003 29.700000000000003 0.0
904 10 1 0.0 4.4 29.700000000000003 0.0
905 10 1 0.0 5.5 29.700000000000003 0.0
906 10 1 0.0 6.6 29.700000000000003 0.0
907 10 1 0.0 7.699999999999999 29.700000000000003 0.0
908 10 1 0.0 8.799999999999999 29.700000000000003 0.0
909 10 1 0.0 9.899999999999999 29.700000000000003 0.0
910 10 1 0.0 10.999999999999998 29.700000000000003 0.0
911 10 1 0.0 12.099999999999998 29.700000000000003 0.0
912 10 1 0.0 13.199999999999998 29.700000000000003 0.0
913 10 1 0.0 14.299999999999997 29.700000000000003 0.0
914 10 1 0.0 15.399999999999997 29.700000000000003 0.0
915 10 1 0.0 16.499999999999996 29.700000000000003 0.0
916 10 1 0.0 17.599999999999998 29.700000000000003 0.0
917 10 1 0.0 18.7 29.700000000000003 0.0
918 10 1 0.0 19.8 29.700000000000003 0.0
919 10 1 0.0 20.900000000000002 29.700000000000003 0.0
920 10 1 0.0 22.000000000000004 29.700000000000003 0.0
921 10 1 0.0 23.100000000000005 29.700000000000003 0.0
922 10 1 0.0 24.200000000000006 29.700000000000003 0.0
923 10 1 0.0 25.300000000000008 29.700000000000003 0.0
924 10 1 0.0 26.40000000000001 29.700000000000003 0.0
925 10 1 0.0 27.50000000000001 29.700000000000003 0.0
926 10 1 0.0 27.50000000000001 30.800000000000004 0.0
927 10 1 0.0 27.50000000000001 31.900000000000002 0.0
928 10 1 0.0 26.40000000000001 31.900000000000002 0.0
929 10 1 0.0 25.300000000000008 31.900000000000002 0.0
930 10 1 0.0 24.200000000000006 31.900000000000002 0.0
931 10 1 0.0 23.100000000000005 31.900000000000002 0.0
932 10 1 0.0 22.000000000000004 31.900000000000002 0.0
933 10 1 0.0 20.900000000000002 31.900000000000002 0.0
934 10 1 0.0 19.8 31.900000000000002 0.0
935 10 1 0.0 18.7 31.900000000000002 0.0
936 10 1 0.0 17.599999999999998 31.900000000000002 0.0
937 10 1 0.0 16.499999999999996 31.900000000000002 0.0
938 10 1 0.0 15.399999999999997 31.900000000000002 0.0
939 10 1 0.0 14.299999999999997 31.900000000000002 0.0
940 10 1 0.0 13.199999999999998 31.900000000000002 0.0
941 10 1 0.0 12.099999999999998 31.900000000000002 0.0
942 10 1 0.0 10.999999999999998 31.900000000000002 0.0
943 10 1 0.0 9.899999999999999 31.900000000000002 0.0
944 10 1 0.0 8.799999999999999 31.900000000000002 0.0
945 10 1 0.0 7.699999999999999 31.900000000000002 0.0
946 10 1 0.0 6.6 31.900000000000002 0.0
947 10 1 0.0 5.5 31.900000000000002 0.0
948 10 1 0.0 4.4 31.900000000000002 0.0
949 10 1 0.0 3.3000000000000003 31.900000000000002 0.0
950 10 1 0.0 2.2 31.900000000000002 0.0
951 10 1 0.0 2.2 31.900000000000002 1.1
952 10 1 0.0 2.2 31.900000000000002 2.2
953 10 1 0.0 3.3000000000000003 31.900000000000002 2.2
954 10 1 0.0 4.4 31.900000000000002 2.2
955 10 1 0.0 5.5 31.900000000000002 2.2
956 10 1 0.0 6.6 31.900000000000002 2.2
957 10 1 0.0 7.699999999999999 31.900000000000002 2.2
958 10 1 0.0 8.799999999999999 31.900000000000002 2.2
959 10 1 0.0 9.899999999999999 31.900000000000002 2.2
960 10 1 0.0 10.999999999999998 31.900000000000002 2.2
961 10 1 0.0 12.099999999999998 31.900000000000002 2.2
962 10 1 0.0 13.199999999999998 31.900000000000002 2.2
963 10 1 0.0 14.299999999999997 31.900000000000002 2.2
964 10 1 0.0 15.399999999999997 31.900000000000002 2.2
965 10 1 0.0 16.499999999999996 31.900000000000002 2.2
966 10 1 0.0 17.599999999999998 31.900000000000002 2.2
967 10 1 0.0 18.7 31.900000000000002 2.2
968 10 1 0.0 19.8 31.900000000000002 2.2
969 10 1 0.0 20.900000000000002 31.900000000000002 2.2
970 10 1 0.0 22.000000000000004 31.900000000000002 2.2
971 10 1 0.0 23.100000000000005 31.900000000000002 2.2
972 10 1 0.0 24.200000000000006 31.900000000000002 2.2
973 10 1 0.0 25.300000000000008 31.900000000000002 2.2
974 10 1 0.0 26.40000000000001 31.900000000000002 2.2
975 10 1 0.0 27.50000000000001 31.900000000000002 2.2
976 10 1 0.0 27.50000000000001 30.800000000000004 2.2
977 10 1 0.0 27.50000000000001 29.700000000000003 2.2
978 10 1 0.0 26.40000000000001 29.700000000000003 2.2
979 10 1 0.0 25.300000000000008 29.700000000000003 2.2
980 10 1 0.0 24.200000000000006 29.700000000000003 2.2
981 10 1 0.0 23.100000000000005 29.700000000000003 2.2
982 10 1 0.0 22.000000000000004 29.700000000000003 2.2
983 10 1 0.0 20.900000000000002 29.700000000000003 2.2
984 10 1 0.0 19.8 29.700000000000003 2.2
985 10 1 0.0 18.7 29.700000000000003 2.2
986 10 1 0.0 17.599999999999998 29.700000000000003 2.2
987 10 1 0.0 16.499999999999996 29.700000000000003 2.2
988 10 1 0.0 15.399999999999997 29.700000000000003 2.2
989 10 1 0.0 14.299999999999997 29.700000000000003 2.2
990 10 1 0.0 13.199999999999998 29.700000000000003 2.2
991 10 1 0.0 12.099999999999998 29.700000000000003 2.2
992 10 1 0.0 10.999999999999998 29.700000000000003 2.2
993 10 1 0.0 9.899999999999999 29.700000000000003 2.2
994 10 1 0.0 8.799999999999999 29.700000000000003 2.2
995 10 1 0.0 7.699999999999999 29.700000000000003 2.2
996 10 1 0.0 6.6 29.700000000000003 2.2
997 10 1 0.0 5.5 29.700000000000003 2.2
998 10 1 0.0 4.4 29.700000000000003 2.2
999 10 1 0.0 3.3000000000000003 29.700000000000003 2.2
1000 10 1 0.0 2.2 29.700000000000003 2.2
1001 11 1 0.0 1.1 0.0 3.3
1002 11 1 0.0 2.2 0.0 3.3
1003 11 1 0.0 3.3000000000000003 0.0 3.3
1004 11 1 0.0 4.4 0.0 3.3
1005 11 1 0.0 5.5 0.0 3.3
1006 11 1 0.0 6.6 0.0 3.3
1007 11 1 0.0 7.699999999999999 0.0 3.3
1008 11 1 0.0 8.799999999999999 0.0 3.3
1009 11 1 0.0 9.899999999999999 0.0 3.3
1010 11 1 0.0 10.999999999999998 0.0 3.3
1011 11 1 0.0 12.099999999999998 0.0 3.3
1012 11 1 0.0 13.199999999999998 0.0 3.3
1013 11 1 0.0 14.299999999999997 0.0 3.3
1014 11 1 0.0 15.399999999999997 0.0 3.3
1015 11 1 0.0 16.499999999999996 0.0 3.3
1016 11 1 0.0 17.599999999999998 0.0 3.3
1017 11 1 0.0 18.7 0.0 3.3
1018 11 1 0.0 19.8 0.0 3.3
1019 11 1 0.0 20.900000000000002 0.0 3.3
1020 11 1 0.0 22.000000000000004 0.0 3.3
1021 11 1 0.0 23.100000000000005 0.0 3.3
1022 11 1 0.0 24.200000000000006 0.0 3.3
1023 11 1 0.0 25.300000000000008 0.0 3.3
1024 11 1 0.0 26.40000000000001 0.0 3.3
1025 11 1 0.0 27.50000000000001 0.0 3.3
1026 11 1 0.0 27.50000000000001 1.1 3.3
1027 11 1 0.0 27.50000000000001 2.2 3.3
1028 11 1 0.0 26.40000000000001 2.2 3.3
1029 11 1 0.0 25.300000000000008 2.2 3.3
1030 11 1 0.0 24.200000000000006 2.2 3.3
1031 11 1 0.0 23.100000000000005 2.2 3.3
1032 11 1 0.0 22.000000000000004 2.2 3.3
1033 11 1 0.0 20.900000000000002 2.2 3.3
1034 11 1 0.0 19.8 2.2 3.3
1035 11 1 0.0 18.7 2.2 3.3
1036 11 1 0.0 17.599999999999998 2.2 3.3
1037 11 1 0.0 16.499999999999996 2.2 3.3
1038 11 1 0.0 15.399999999999997 2.2 3.3
1039 11 1 0.0 14.299999999999997 2.2 3.3
1040 11 1 0.0 13.199999999999998 2.2 3.3
1041 11 1 0.0 12.099999999999998 2.2 3.3
1042 11 1 0.0 10.999999999999998 2.2 3.3
1043 11 1 0.0 9.899999999999999 2.2 3.3
1044 11 1 0.0 8.799999999999999 2.2 3.3
1045 11 1 0.0 7.699999999999999 2.2 3.3
1046 11 1 0.0 6.6 2.2 3.3
1047 11 1 0.0 5.5 2.2 3.3
1048 11 1 0.0 4.4 2.2 3.3
1049 11 1 0.0 3.3000000000000003 2.2 3.3
1050 11 1 0.0 2.2 2.2 3.3
1051 11 1 0.0 2.2 2.2 4.4
1052 11 1 0.0 2.2 2.2 5.5
1053 11 1 0.0 3.3000000000000003 2.2 5.5
1054 11 1 0.0 4.4 2.2 5.5
1055 11 1 0.0 5.5 2.2 5.5
1056 11 1 0.0 6.6 2.2 5.5
1057 11 1 0.0 7.699999999999999 2.2 5.5
1058 11 1 0.0 8.799999999999999 2.2 5.5
1059 11 1 0.0 9.899999999999999 2.2 5.5
1060 11 1 0.0 10.999999999999998 2.2 5.5
1061 11 1 0.0 12.099999999999998 2.2 5.5
1062 11 1 0.0 13.199999999999998 2.2 5.5
1063 11 1 0.0 14.299999999999997 2.2 5.5
1064 11 1 0.0 15.399999999999997 2.2 5.5
1065 11 1 0.0 16.499999999999996 2.2 5.5
1066 11 1 0.0 17.599999999999998 2.2 5.5
1067 11 1 0.0 18.7 2.2 5.5
1068 11 1 0.0 19.8 2.2 5.5
1069 11 1 0.0 20.900000000000002 2.2 5.5
1070 11 1 0.0 22.000000000000004 2.2 5.5
1071 11 1 0.0 23.100000000000005 2.2 5.5
1072 11 1 0.0 24.200000000000006 2.2 5.5
1073 11 1 0.0 25.300000000000008 2.2 5.5
1074 11 1 0.0 26.40000000000001 2.2 5.5
1075 11 1 0.0 27.50000000000001 2.2 5.5
1076 11 1 0.0 27.50000000000001 1.1 5.5
1077 11 1 0.0 27.50000000000001 0.0 5.5
1078 11 1 0.0 26.40000000000001 0.0 5.5
1079 11 1 0.0 25.300000000000008 0.0 5.5
1080 11 1 0.0 24.200000000000006 0.0 5.5
1081 11 1 0.0 23.100000000000005 0.0 5.5
1082 11 1 0.0 22.000000000000004 0.0 5.5
1083 11 1 0.0 20.900000000000002 0.0 5.5
1084 11 1 0.0 19.8 0.0 5.5
1085 11 1 0.0 18.7 0.0 5.5
1086 11 1 0.0 17.599999999999998 0.0 5.5
1087 11 1 0.0 16.499999999999996 0.0 5.5
1088 11 1 0.0 15.399999999999997 0.0 5.5
1089 11 1 0.0 14.299999999999997 0.0 5.5
1090 11 1 0.0 13.199999999999998 0.0 5.5
1091 11 1 0.0 12.099999999999998 0.0 5.5
1092 11 1 0.0 10.999999999999998 0.0 5.5
1093 11 1 0.0 9.899999999999999 0.0 5.5
1094 11 1 0.0 8.799999999999999 0.0 5.5
1095 11 1 0.0 7.699999999999999 0.0 5.5
1096 11 1 0.0 6.6 0.0 5.5
1097 11 1 0.0 5.5 0.0 5.5
1098 11 1 0.0 4.4 0.0 5.5
1099 11 1 0.0 3.3000000000000003 0.0 5.5
1100 11 1 0.0 2.2 0.0 5.5
1101 12 1 0.0 1.1 3.3 3.3
1102 12 1 0.0 2.2 3.3 3.3
1103 12 1 0.0 3.3000000000000003 3.3 3.3
1104 12 1 0.0 4.4 3.3 3.3
1105 12 1 0.0 5.5 3.3 3.3
1106 12 1 0.0 6.6 3.3 3.3
1107 12 1 0.0 7.699999999999999 3.3 3.3
1108 12 1 0.0 8.799999999999999 3.3 3.3
1109 12 1 0.0 9.899999999999999 3.3 3.3
1110 12 1 0.0 10.999999999999998 3.3 3.3
1111 12 1 0.0 12.099999999999998 3.3 3.3
1112 12 1 0.0 13.199999999999998 3.3 3.3
1113 12 1 0.0 14.299999999999997 3.3 3.3
1114 12 1 0.0 15.399999999999997 3.3 3.3
1115 12 1 0.0 16.499999999999996 3.3 3.3
1116 12 1 0.0 17.599999999999998 3.3 3.3
1117 12 1 0.0 18.7 3.3 3.3
1118 12 1 0.0 19.8 3.3 3.3
1119 12 1 0.0 20.900000000000002 3.3 3.3
1120 12 1 0.0 22.000000000000004 3.3 3.3
1121 12 1 0.0 23.100000000000005 3.3 3.3
1122 12 1 0.0 24.200000000000006 3.3 3.3
1123 12 1 0.0 25.300000000000008 3.3 3.3
1124 12 1 0.0 26.40000000000001 3.3 3.3
1125 12 1 0.0 27.50000000000001 3.3 3.3
1126 12 1 0.0 27.50000000000001 4.4 3.3
1127 12 1 0.0 27.50000000000001 5.5 3.3
1128 12 1 0.0 26.40000000000001 5.5 3.3
1129 12 1 0.0 25.300000000000008 5.5 3.3
1130 12 1 0.0 24.200000000000006 5.5 3.3
1131 12 1 0.0 23.100000000000005 5.5 3.3
1132 12 1 0.0 22.000000000000004 5.5 3.3
1133 12 1 0.0 20.900000000000002 5.5 3.3
1134 12 1 0.0 19.8 5.5 3.3
1135 12 1 0.0 18.7 5.5 3.3
1136 12 1 0.0 17.599999999999998 5.5 3.3
1137 12 1 0.0 16.499999999999996 5.5 3.3
1138 12 1 0.0 15.399999999999997 5.5 3.3
1139 12 1 0.0 14.299999999999997 5.5 3.3
1140 12 1 0.0 13.199999999999998 5.5 3.3
1141 12 1 0.0 12.099999999999998 5.5 3.3
1142 12 1 0.0 10.999999999999998 5.5 3.3
1143 12 1 0.0 9.899999999999999 5.5 3.3
1144 12 1 0.0 8.799999999999999 5.5 3.3
1145 12 1 0.0 7.699999999999999 5.5 3.3
1146 12 1 0.0 6.6 5.5 3.3
1147 12 1 0.0 5.5 5.5 3.3
1148 12 1 0.0 4.4 5.5 3.3
1149 12 1 0.0 3.3000000000000003 5.5 3.3
1150 12 1 0.0 2.2 5.5 3.3
1151 12 1 0.0 2.2 5.5 4.4
1152 12 1 0.0 2.2 5.5 5.5
1153 12 1 0.0 3.3000000000000003 5.5 5.5
1154 12 1 0.0 4.4 5.5 5.5
1155 12 1 0.0 5.5 5.5 5.5
1156 12 1 0.0 6.6 5.5 5.5
1157 12 1 0.0 7.699999999999999 5.5 5.5
1158 12 1 0.0 8.799999999999999 5.5 5.5
1159 12 1 0.0 9.899999999999999 5.5 5.5
1160 12 1 0.0 10.999999999999998 5.5 5.5
1161 12 1 0.0 12.099999999999998 5.5 5.5
1162 12 1 0.0 13.199999999999998 5.5 5.5
1163 12 1 0.0 14.299999999999997 5.5 5.5
1164 12 1 0.0 15.399999999999997 5.5 5.5
1165 12 1 0.0 16.499999999999996 5.5 5.5
1166 12 1 0.0 17.599999999999998 5.5 5.5
1167 12 1 0.0 18.7 5.5 5.5
1168 12 1 0.0 19.8 5.5 5.5
1169 12 1 0.0 20.900000000000002 5.5 5.5
1170 12 1 0.0 22.000000000000004 5.5 5.5
1171 12 1 0.0 23.100000000000005 5.5 5.5
1172 12 1 0.0 24.200000000000006 5.5 5.5
1173 12 1 0.0 25.300000000000008 5.5 5.5
1174 12 1 0.0 26.40000000000001 5.5 5.5
1175 12 1 0.0 27.50000000000001 5.5 5.5
1176 12 1 0.0 27.50000000000001 4.4 5.5
1177 12 1 0.0 27.50000000000001 3.3 5.5
1178 12 1 0.0 26.40000000000001 3.3 5.5
1179 12 1 0.0 25.300000000000008 3.3 5.5
1180 12 1 0.0 24.200000000000006 3.3 5.5
1181 12 1 0.0 23.100000000000005 3.3 5.5
1182 12 1 0.0 22.000000000000004 3.3 5.5
1183 12 1 0.0 20.900000000000002 3.3 5.5
1184 12 1 0.0 19.8 3.3 5.5
1185 12 1 0.0 18.7 3.3 5.5
1186 12 1 0.0 17.599999999999998 3.3 5.5
1187 12 1 0.0 16.499999999999996 3.3 5.5
1188 12 1 0.0 15.399999999999997 3.3 5.5
1189 12 1 0.0 14.299999999999997 3.3 5.5
1190 12 1 0.0 13.199999999999998 3.3 5.5
1191 12 1 0.0 12.099999999999998 3.3 5.5
1192 12 1 0.0 10.999999999999998 3.3 5.5
1193 12 1 0.0 9.899999999999999 3.3 5.5
1194 12 1 0.0 8.799999999999999 3.3 5.5
1195 12 1 0.0 7.699999999999999 3.3 5.5
1196 12 1 0.0 6.6 3.3 5.5
1197 12 1 0.0 5.5 3.3 5.5
1198 12 1 0.0 4.4 3.3 5.5
1199 12 1 0.0 3.3000000000000003 3.3 5.5
1200 12 1 0.0 2.2 3.3 5.5
1201 13 1 0.0 1.1 6.6 3.3
1202 13 1 0.0 2.2 6.6 3.3
1203 13 1 0.0 3.3000000000000003 6.6 3.3
1204 13 1 0.0 4.4 6.6 3.3
1205 13 1 0.0 5.5 6.6 3.3
1206 13 1 0.0 6.6 6.6 3.3
1207 13 1 0.0 7.699999999999999 6.6 3.3
1208 13 1 0.0 8.799999999999999 6.6 3.3
1209 13 1 0.0 9.899999999999999 6.6 3.3
1210 13 1 0.0 10.999999999999998 6.6 3.3
1211 13 1 0.0 12.099999999999998 6.6 3.3
1212 13 1 0.0 13.199999999999998 6.6 3.3
1213 13 1 0.0 14.299999999999997 6.6 3.3
1214 13 1 0.0 15.399999999999997 6.6 3.3
1215 13 1 0.0 16.499999999999996 6.6 3.3
1216 13 1 0.0 17.599999999999998 6.6 3.3
1217 13 1 0.0 18.7 6.6 3.3
1218 13 1 0.0 19.8 6.6 3.3
1219 13 1 0.0 20.900000000000002 6.6 3.3
1220 13 1 0.0 22.000000000000004 6.6 3.3
1221 13 1 0.0 23.100000000000005 6.6 3.3
1222 13 1 0.0 24.200000000000006 6.6 3.3
1223 13 1 0.0 25.300000000000008 6.6 3.3
1224 13 1 0.0 26.40000000000001 6.6 3.3
1225 13 1 0.0 27.50000000000001 6.6 3.3
1226 13 1 0.0 27.50000000000001 7.699999999999999 3.3
1227 13 1 0.0 27.50000000000001 8.8 3.3
1228 13 1 0.0 26.40000000000001 8.8 3.3
1229 13 1 0.0 25.300000000000008 8.8 3.3
1230 13 1 0.0 24.200000000000006 8.8 3.3
1231 13 1 0.0 23.100000000000005 8.8 3.3
1232 13 1 0.0 22.000000000000004 8.8 3.3
1233 13 1 0.0 20.900000000000002 8.8 3.3
1234 13 1 0.0 19.8 8.8 3.3
1235 13 1 0.0 18.7 8.8 3.3
1236 13 1 0.0 17.599999999999998 8.8 3.3
1237 13 1 0.0 16.499999999999996 8.8 3.3
1238 13 1 0.0 15.399999999999997 8.8 3.3
1239 13 1 0.0 14.299999999999997 8.8 3.3
1240 13 1 0.0 13.199999999999998 8.8 3.3
1241 13 1 0.0 12.099999999999998 8.8 3.3
1242 13 1 0.0 10.999999999999998 8.8 3.3
1243 13 1 0.0 9.899999999999999 8.8 3.3
1244 13 1 0.0 8.799999999999999 8.8 3.3
1245 13 1 0.0 7.699999999999999 8.8 3.3
1246 13 1 0.0 6.6 8.8 3.3
1247 13 1 0.0 5.5 8.8 3.3
1248 13 1 0.0 4.4 8.8 3.3
1249 13 1 0.0 3.3000000000000003 8.8 3.3
1250 13 1 0.0 2.2 8.8 3.3
1251 13 1 0.0 2.2 8.8 4.4
1252 13 1 0.0 2.2 8.8 5.5
1253 13 1 0.0 3.3000000000000003 8.8 5.5
1254 13 1 0.0 4.4 8.8 5.5
1255 13 1 0.0 5.5 8.8 5.5
1256 13 1 0.0 6.6 8.8 5.5
1257 13 1 0.0 7.699999999999999 8.8 5.5
1258 13 1 0.0 8.799999999999999 8.8 5.5
1259 13 1 0.0 9.899999999999999 8.8 5.5
1260 13 1 0.0 10.999999999999998 8.8 5.5
1261 13 1 0.0 12.099999999999998 8.8 5.5
1262 13 1 0.0 13.199999999999998 8.8 5.5
1263 13 1 0.0 14.299999999999997 8.8 5.5
1264 13 1 0.0 15.399999999999997 8.8 5.5
1265 13 1 0.0 16.499999999999996 8.8 5.5
1266 13 1 0.0 17.599999999999998 8.8 5.5
1267 13 1 0.0 18.7 8.8 5.5
1268 13 1 0.0 19.8 8.8 5.5
1269 13 1 0.0 20.900000000000002 8.8 5.5
1270 13 1 0.0 22.000000000000004 8.8 5.5
1271 13 1 0.0 23.100000000000005 8.8 5.5
1272 13 1 0.0 24.200000000000006 8.8 5.5
1273 13 1 0.0 25.300000000000008 8.8 5.5
1274 13 1 0.0 26.40000000000001 8.8 5.5
1275 13 1 0.0 27.50000000000001 8.8 5.5
1276 13 1 0.0 27.50000000000001 7.699999999999999 5.5
1277 13 1 0.0 27.50000000000001 6.6 5.5
1278 13 1 0.0 26.40000000000001 6.6 5.5
1279 13 1 0.0 25.300000000000008 6.6 5.5
1280 13 1 0.0 24.200000000000006 6.6 5.5
1281 13 1 0.0 23.100000000000005 6.6 5.5
1282 13 1 0.0 22.000000000000004 6.6 5.5
1283 13 1 0.0 20.900000000000002 6.6 5.5
1284 13 1 0.0 19.8 6.6 5.5
1285 13 1 0.0 18.7 6.6 5.5
1286 13 1 0.0 17.599999999999998 6.6 5.5
1287 13 1 0.0 16.499999999999996 6.6 5.5
1288 13 1 0.0 15.399999999999997 6.6 5.5
1289 13 1 0.0 14.299999999999997 6.6 5.5
1290 13 1 0.0 13.199999999999998 6.6 5.5
1291 13 1 0.0 12.099999999999998 6.6 5.5
1292 13 1 0.0 10.999999999999998 6.6 5.5
1293 13 1 0.0 9.899999999999999 6.6 5.5
1294 13 1 0.0 8.799999999999999 6.6 5.5
1295 13 1 0.0 7.699999999999999 6.6 5.5
1296 13 1 0.0 6.6 6.6 5.5
1297 13 1 0.0 5.5 6.6 5.5
1298 13 1 0.0 4.4 6.6 5.5
1299 13 1 0.0 3.3000000000000003 6.6 5.5
1300 13 1 0.0 2.2 6.6 5.5
1301 14 1 0.0 1.1 9.899999999999999 3.3
1302 14 1 0.0 2.2 9.899999999999999 3.3
1303 14 1 0.0 3.3000000000000003 9.899999999999999 3.3
1304 14 1 0.0 4.4 9.899999999999999 3.3
1305 14 1 0.0 5.5 9.899999999999999 3.3
1306 14 1 0.0 6.6 9.899999999999999 3.3
1307 14 1 0.0 7.699999999999999 9.899999999999999 3.3
1308 14 1 0.0 8.799999999999999 9.899999999999999 3.3
1309 14 1 0.0 9.899999999999999 9.899999999999999 3.3
1310 14 1 0.0 10.999999999999998 9.899999999999999 3.3
1311 14 1 0.0 12.099999999999998 9.899999999999999 3.3
1312 14 1 0.0 13.199999999999998 9.899999999999999 3.3
1313 14 1 0.0 14.299999999999997 9.899999999999999 3.3
1314 14 1 0.0 15.399999999999997 9.899999999999999 3.3
1315 14 1 0.0 16.499999999999996 9.899999999999999 3.3
1316 14 1 0.0 17.599999999999998 9.899999999999999 3.3
1317 14 1 0.0 18.7 9.899999999999999 3.3
1318 14 1 0.0 19.8 9.899999999999999 3.3
1319 14 1 0.0 20.900000000000002 9.899999999999999 3.3
1320 14 1 0.0 22.000000000000004 9.899999999999999 3.3
1321 14 1 0.0 23.100000000000005 9.899999999999999 3.3
1322 14 1 0.0 24.200000000000006 9.899999999999999 3.3
1323 14 1 0.0 25.300000000000008 9.899999999999999 3.3
1324 14 1 0.0 26.40000000000001 9.899999999999999 3.3
1325 14 1 0.0 27.50000000000001 9.899999999999999 3.3
1326 14 1 0.0 27.50000000000001 10.999999999999998 3.3
1327 14 1 0.0 27.50000000000001 12.099999999999998 3.3
1328 14 1 0.0 26.40000000000001 12.099999999999998 3.3
1329 14 1 0.0 25.300000000000008 12.099999999999998 3.3
1330 14 1 0.0 24.200000000000006 12.099999999999998 3.3
1331 14 1 0.0 23.100000000000005 12.099999999999998 3.3
1332 14 1 0.0 22.000000000000004 12.099999999999998 3.3
1333 14 1 0.0 20.900000000000002 12.099999999999998 3.3
1334 14 1 0.0 19.8 12.099999999999998 3.3
1335 14 1 0.0 18.7 12.099999999999998 3.3
1336 14 1 0.0 17.599999999999998 12.099999999999998 3.3
1337 14 1 0.0 16.499999999999996 12.099999999999998 3.3
1338 14 1 0.0 15.399999999999997 12.099999999999998 3.3
1339 14 1 0.0 14.299999999999997 12.099999999999998 3.3
1340 14 1 0.0 13.199999999999998 12.099999999999998 3.3
1341 14 1 0.0 12.099999999999998 12.099999999999998 3.3
1342 14 1 0.0 10.999999999999998 12.099999999999998 3.3
1343 14 1 0.0 9.899999999999999 12.099999999999998 3.3
1344 14 1 0.0 8.799999999999999 12.099999999999998 3.3
1345 14 1 0.0 7.699999999999999 12.099999999999998 3.3
1346 14 1 0.0 6.6 12.099999999999998 3.3
1347 14 1 0.0 5.5 12.099999999999998 3.3
1348 14 1 0.0 4.4 12.099999999999998 3.3
1349 14 1 0.0 3.3000000000000003 12.099999999999998 3.3
1350 14 1 0.0 2.2 12.099999999999998 3.3
1351 14 1 0.0 2.2 12.099999999999998 4.4
1352 14 1 0.0 2.2 12.099999999999998 5.5
1353 14 1 0.0 3.3000000000000003 12.099999999999998 5.5
1354 14 1 0.0 4.4 12.099999999999998 5.5
1355 14 1 0.0 5.5 12.099999999999998 5.5
1356 14 1 0.0 6.6 12.099999999999998 5.5
1357 14 1 0.0 7.699999999999999 12.099999999999998 5.5
1358 14 1 0.0 8.799999999999999 12.099999999999998 5.5
1359 14 1 0.0 9.899999999999999 12.099999999999998 5.5
1360 14 1 0.0 10.999999999999998 12.099999999999998 5.5
1361 14 1 0.0 12.099999999999998 12.099999999999998 5.5
1362 14 1 0.0 13.199999999999998 12.099999999999998 5.5
1363 14 1 0.0 14.299999999999997 12.099999999999998 5.5
1364 14 1 0.0 15.399999999999997 12.099999999999998 5.5
1365 14 1 0.0 16.499999999999996 12.099999999999998 5.5
1366 14 1 0.0 17.599999999999998 12.099999999999998 5.5
1367 14 1 0.0 18.7 12.099999999999998 5.5
1368 14 1 0.0 19.8 12.099999999999998 5.5
1369 14 1 0.0 20.900000000000002 12.099999999999998 5.5
1370 14 1 0.0 22.000000000000004 12.099999999999998 5.5
1371 14 1 0.0 23.100000000000005 12.099999999999998 5.5
1372 14 1 0.0 24.200000000000006 12.099999999999998 5.5
1373 14 1 0.0 25.300000000000008 12.099999999999998 5.5
1374 14 1 0.0 26.40000000000001 12.099999999999998 5.5
1375 14 1 0.0 27.50000000000001 12.099999999999998 5.5
1376 14 1 0.0 27.50000000000001 10.999999999999998 5.5
1377 14 1 0.0 27.50000000000001 9.899999999999999 5.5
1378 14 1 0.0 26.40000000000001 9.899999999999999 5.5
1379 14 1 0.0 25.300000000000008 9.899999999999999 5.5
1380 14 1 0.0 24.200000000000006 9.899999999999999 5.5
1381 14 1 0.0 23.100000000000005 9.899999999999999 5.5
1382 14 1 0.0 22.000000000000004 9.899999999999999 5.5
1383 14 1 0.0 20.900000000000002 9.899999999999999 5.5
1384 14 1 0.0 19.8 9.899999999999999 5.5
1385 14 1 0.0 18.7 9.899999999999999 5.5
1386 14 1 0.0 17.599999999999998 9.899999999999999 5.5
1387 14 1 0.0 16.499999999999996 9.899999999999999 5.5
1388 14 1 0.0 15.399999999999997 9.899999999999999 5.5
1389 14 1 0.0 14.299999999999997 9.899999999999999 5.5
1390 14 1 0.0 13.199999999999998 9.899999999999999 5.5
1391 14 1 0.0 12.099999999999998 9.899999999999999 5.5
1392 14 1 0.0 10.999999999999998 9.899999999999999 5.5
1393 14 1 0.0 9.899999999999999 9.899999999999999 5.5
1394 14 1 0.0 8.799999999999999 9.899999999999999 5.5
1395 14 1 0.0 7.699999999999999 9.899999999999999 5.5
1396 14 1 0.0 6.6 9.899999999999999 5.5
1397 14 1 0.0 5.5 9.899999999999999 5.5
1398 14 1 0.0 4.4 9.899999999999999 5.5
1399 14 1 0.0 3.3000000000000003 9.899999999999999 5.5
1400 14 1 0.0 2.2 9.899999999999999 5.5
1401 15 1 0.0 1.1 13.2 3.3
1402 15 1 0.0 2.2 13.2 3.3
1403 15 1 0.0 3.3000000000000003 13.2 3.3
1404 15 1 0.0 4.4 13.2 3.3
1405 15 1 0.0 5.5 13.2 3.3
1406 15 1 0.0 6.6 13.2 3.3
1407 15 1 0.0 7.699999999999999 13.2 3.3
1408 15 1 0.0 8.799999999999999 13.2 3.3
1409 15 1 0.0 9.899999999999999 13.2 3.3
1410 15 1 0.0 10.999999999999998 13.2 3.3
1411 15 1 0.0 12.099999999999998 13.2 3.3
1412 15 1 0.0 13.199999999999998 13.2 3.3
1413 15 1 0.0 14.299999999999997 13.2 3.3
1414 15 1 0.0 15.399999999999997 13.2 3.3
1415 15 1 0.0 16.499999999999996 13.2 3.3
1416 15 1 0.0 17.599999999999998 13.2 3.3
1417 15 1 0.0 18.7 13.2 3.3
1418 15 1 0.0 19.8 13.2 3.3
1419 15 1 0.0 20.900000000000002 13.2 3.3
1420 15 1 0.0 22.000000000000004 13.2 3.3
1421 15 1 0.0 23.100000000000005 13.2 3.3
1422 15 1 0.0 24.200000000000006 13.2 3.3
1423 15 1 0.0 25.300000000000008 13.2 3.3
1424 15 1 0.0 26.40000000000001 13.2 3.3
1425 15 1 0.0 27.50000000000001 13.2 3.3
1426 15 1 0.0 27.50000000000001 14.299999999999999 3.3
1427 15 1 0.0 27.50000000000001 15.399999999999999 3.3
1428 15 1 0.0 26.40000000000001 15.399999999999999 3.3
1429 15 1 0.0 25.300000000000008 15.399999999999999 3.3
1430 15 1 0.0 24.200000000000006 15.399999999999999 3.3
1431 15 1 0.0 23.100000000000005 15.399999999999999 3.3
1432 15 1 0.0 22.000000000000004 15.399999999999999 3.3
1433 15 1 0.0 20.900000000000002 15.399999999999999 3.3
1434 15 1 0.0 19.8 15.399999999999999 3.3
1435 15 1 0.0 18.7 15.399999999999999 3.3
1436 15 1 0.0 17.599999999999998 15.399999999999999 3.3
1437 15 1 0.0 16.499999999999996 15.399999999999999 3.3
1438 15 1 0.0 15.399999999999997 15.399999999999999 3.3
1439 15 1 0.0 14.299999999999997 15.399999999999999 3.3
1440 15 1 0.0 13.199999999999998 15.399999999999999 3.3
1441 15 1 0.0 12.099999999999998 15.399999999999999 3.3
1442 15 1 0.0 10.999999999999998 15.399999999999999 3.3
1443 15 1 0.0 9.899999999999999 15.399999999999999 3.3
1444 15 1 0.0 8.799999999999999 15.399999999999999 3.3
1445 15 1 0.0 7.699999999999999 15.399999999999999 3.3
1446 15 1 0.0 6.6 15.399999999999999 3.3
1447 15 1 0.0 5.5 15.399999999999999 3.3
1448 15 1 0.0 4.4 15.399999999999999 3.3
1449 15 1 0.0 3.3000000000000003 15.399999999999999 3.3
1450 15 1 0.0 2.2 15.399999999999999 3.3
1451 15 1 0.0 2.2 15.399999999999999 4.4
1452 15 1 0.0 2.2 15.399999999999999 5.5
1453 15 1 0.0 3.3000000000000003 15.399999999999999 5.5
1454 15 1 0.0 4.4 15.399999999999999 5.5
1455 15 1 0.0 5.5 15.399999999999999 5.5
1456 15 1 0.0 6.6 15.399999999999999 5.5
1457 15 1 0.0 7.699999999999999 15.399999999999999 5.5
1458 15 1 0.0 8.799999999999999 15.399999999999999 5.5
1459 15 1 0.0 9.899999999999999 15.399999999999999 5.5
1460 15 1 0.0 10.999999999999998 15.399999999999999 5.5
1461 15 1 0.0 12.099999999999998 15.399999999999999 5.5
1462 15 1 0.0 13.199999999999998 15.399999999999999 5.5
1463 15 1 0.0 14.299999999999997 15.399999999999999 5.5
1464 15 1 0.0 15.399999999999997 15.399999999999999 5.5
1465 15 1 0.0 16.499999999999996 15.399999999999999 5.5
1466 15 1 0.0 17.599999999999998 15.399999999999999 5.5
1467 15 1 0.0 18.7 15.399999999999999 5.5
1468 15 1 0.0 19.8 15.399999999999999 5.5
1469 15 1 0.0 20.900000000000002 15.399999999999999 5.5
1470 15 1 0.0 22.000000000000004 15.399999999999999 5.5
1471 15 1 0.0 23.100000000000005 15.399999999999999 5.5
1472 15 1 0.0 24.200000000000006 15.399999999999999 5.5
1473 15 1 0.0 25.300000000000008 15.399999999999999 5.5
1474 15 1 0.0 26.40000000000001 15.399999999999999 5.5
1475 15 1 0.0 27.50000000000001 15.399999999999999 5.5
1476 15 1 0.0 27.50000000000001 14.299999999999999 5.5
1477 15 1 0.0 27.50000000000001 13.2 5.5
1478 15 1 0.0 26.40000000000001 13.2 5.5
1479 15 1 0.0 25.300000000000008 13.2 5.5
1480 15 1 0.0 24.200000000000006 13.2 5.5
1481 15 1 0.0 23.100000000000005 13.2 5.5
1482 15 1 0.0 22.000000000000004 13.2 5.5
1483 15 1 0.0 20.900000000000002 13.2 5.5
1484 15 1 0.0 19.8 13.2 5.5
1485 15 1 0.0 18.7 13.2 5.5
1486 15 1 0.0 17.599999999999998 13.2 5.5
1487 15 1 0.0 16.499999999999996 13.2 5.5
1488 15 1 0.0 15.399999999999997 13.2 5.5
1489 15 1 0.0 14.299999999999997 13.2 5.5
1490 15 1 0.0 13.199999999999998 13.2 5.5
1491 15 1 0.0 12.099999999999998 13.2 5.5
1492 15 1 0.0 10.999999999999998 13.2 5.5
1493 15 1 0.0 9.899999999999999 13.2 5.5
1494 15 1 0.0 8.799999999999999 13.2 5.5
1495 15 1 0.0 7.699999999999999 13.2 5.5
1496 15 1 0.0 6.6 13.2 5.5
1497 15 1 0.0 5.5 13.2 5.5
1498 15 1 0.0 4.4 13.2 5.5
1499 15 1 0.0 3.3000000000000003 13.2 5.5
1500 15 1 0.0 2.2 13.2 5.5
1501 16 1 0.0 1.1 16.5 3.3
1502 16 1 0.0 2.2 16.5 3.3
1503 16 1 0.0 3.3000000000000003 16.5 3.3
1504 16 1 0.0 4.4 16.5 3.3
1505 16 1 0.0 5.5 16.5 3.3
1506 16 1 0.0 6.6 16.5 3.3
1507 16 1 0.0 7.699999999999999 16.5 3.3
1508 16 1 0.0 8.799999999999999 16.5 3.3
1509 16 1 0.0 9.899999999999999 16.5 3.3
1510 16 1 0.0 10.999999999999998 16.5 3.3
1511 16 1 0.0 12.099999999999998 16.5 3.3
1512 16 1 0.0 13.199999999999998 16.5 3.3
1513 16 1 0.0 14.299999999999997 16.5 3.3
1514 16 1 0.0 15.399999999999997 16.5 3.3
1515 16 1 0.0 16.499999999999996 16.5 3.3
1516 16 1 0.0 17.599999999999998 16.5 3.3
1517 16 1 0.0 18.7 16.5 3.3
1518 16 1 0.0 19.8 16.5 3.3
1519 16 1 0.0 20.900000000000002 16.5 3.3
1520 16 1 0.0 22.000000000000004 16.5 3.3
1521 16 1 0.0 23.100000000000005 16.5 3.3
1522 16 1 0.0 24.200000000000006 16.5 3.3
1523 16 1 0.0 25.300000000000008 16.5 3.3
1524 16 1 0.0 26.40000000000001 16.5 3.3
1525 16 1 0.0 27.50000000000001 16.5 3.3
1526 16 1 0.0 27.50000000000001 17.6 3.3
1527 16 1 0.0 27.50000000000001 18.7 3.3
1528 16 1 0.0 26.40000000000001 18.7 3.3
1529 16 1 0.0 25.300000000000008 18.7 3.3
1530 16 1 0.0 24.200000000000006 18.7 3.3
1531 16 1 0.0 23.100000000000005 18.7 3.3
1532 16 1 0.0 22.000000000000004 18.7 3.3
1533 16 1 0.0 20.900000000000002 18.7 3.3
1534 16 1 0.0 19.8 18.7 3.3
1535 16 1 0.0 18.7 18.7 3.3
1536 16 1 0.0 17.599999999999998 18.7 3.3
1537 16 1 0.0 16.499999999999996 18.7 3.3
1538 16 1 0.0 15.399999999999997 18.7 3.3
1539 16 1 0.0 14.299999999999997 18.7 3.3
1540 16 1 0.0 13.199999999999998 18.7 3.3
1541 16 1 0.0 12.099999999999998 18.7 3.3
1542 16 1 0.0 10.999999999999998 18.7 3.3
1543 16 1 0.0 9.899999999999999 18.7 3.3
1544 16 1 0.0 8.799999999999999 18.7 3.3
1545 16 1 0.0 7.699999999999999 18.7 3.3
1546 16 1 0.0 6.6 18.7 3.3
1547 16 1 0.0 5.5 18.7 3.3
1548 16 1 0.0 4.4 18.7 3.3
1549 16 1 0.0 3.3000000000000003 18.7 3.3
1550 16 1 0.0 2.2 18.7 3.3
1551 16 1 0.0 2.2 18.7 4.4
1552 16 1 0.0 2.2 18.7 5.5
1553 16 1 0.0 3.3000000000000003 18.7 5.5
1554 16 1 0.0 4.4 18.7 5.5
1555 16 1 0.0 5.5 18.7 5.5
1556 16 1 0.0 6.6 18.7 5.5
1557 16 1 0.0 7.699999999999999 18.7 5.5
1558 16 1 0.0 8.799999999999999 18.7 5.5
1559 16 1 0.0 9.899999999999999 18.7 5.5
1560 16 1 0.0 10.999999999999998 18.7 5.5
1561 16 1 0.0 12.099999999999998 18.7 5.5
1562 16 1 0.0 13.199999999999998 18.7 5.5
1563 16 1 0.0 14.299999999999997 18.7 5.5
1564 16 1 0.0 15.399999999999997 18.7 5.5
1565 16 1 0.0 16.499999999999996 18.7 5.5
1566 16 1 0.0 17.599999999999998 18.7 5.5
1567 16 1 0.0 18.7 18.7 5.5
1568 16 1 0.0 19.8 18.7 5.5
1569 16 1 0.0 20.900000000000002 18.7 5.5
1570 16 1 0.0 22.000000000000004 18.7 5.5
1571 16 1 0.0 23.100000000000005 18.7 5.5
1572 16 1 0.0 24.200000000000006 18.7 5.5
1573 16 1 0.0 25.300000000000008 18.7 5.5
1574 16 1 0.0 26.40000000000001 18.7 5.5
1575 16 1 0.0 27.50000000000001 18.7 5.5
1576 16 1 0.0 27.50000000000001 17.6 5.5
1577 16 1 0.0 27.50000000000001 16.5 5.5
1578 16 1 0.0 26.40000000000001 16.5 5.5
1579 16 1 0.0 25.300000000000008 16.5 5.5
1580 16 1 0.0 24.200000000000006 16.5 5.5
1581 16 1 0.0 23.100000000000005 16.5 5.5
1582 16 1 0.0 22.000000000000004 16.5 5.5
1583 16 1 0.0 20.900000000000002 16.5 5.5
1584 16 1 0.0 19.8 16.5 5.5
1585 16 1 0.0 18.7 16.5 5.5
1586 16 1 0.0 17.599999999999998 16.5 5.5
1587 16 1 0.0 16.499999999999996 16.5 5.5
1588 16 1 0.0 15.399999999999997 16.5 5.5
1589 16 1 0.0 14.299999999999997 16.5 5.5
1590 16 1 0.0 13.199999999999998 16.5 5.5
1591 16 1 0.0 12.099999999999998 16.5 5.5
1592 16 1 0.0 10.999999999999998 16.5 5.5
1593 16 1 0.0 9.899999999999999 16.5 5.5
1594 16 1 0.0 8.799999999999999 16.5 5.5
1595 16 1 0.0 7.699999999999999 16.5 5.5
1596 16 1 0.0 6.6 16.5 5.5
1597 16 1 0.0 5.5 16.5 5.5
1598 16 1 0.0 4.4 16.5 5.5
1599 16 1 0.0 3.3000000000000003 16.5 5.5
1600 16 1 0.0 2.2 16.5 5.5
1601 17 1 0.0 1.1 19.8 3.3
1602 17 1 0.0 2.2 19.8 3.3
1603 17 1 0.0 3.3000000000000003 19.8 3.3
1604 17 1 0.0 4.4 19.8 3.3
1605 17 1 0.0 5.5 19.8 3.3
1606 17 1 0.0 6.6 19.8 3.3
1607 17 1 0.0 7.699999999999999 19.8 3.3
1608 17 1 0.0 8.799999999999999 19.8 3.3
1609 17 1 0.0 9.899999999999999 19.8 3.3
1610 17 1 0.0 10.999999999999998 19.8 3.3
1611 17 1 0.0 12.099999999999998 19.8 3.3
1612 17 1 0.0 13.199999999999998 19.8 3.3
1613 17 1 0.0 14.299999999999997 19.8 3.3
1614 17 1 0.0 15.399999999999997 19.8 3.3
1615 17 1 0.0 16.499999999999996 19.8 3.3
1616 17 1 0.0 17.599999999999998 19.8 3.3
1617 17 1 0.0 18.7 19.8 3.3
1618 17 1 0.0 19.8 19.8 3.3
1619 17 1 0.0 20.900000000000002 19.8 3.3
1620 17 1 0.0 22.000000000000004 19.8 3.3
1621 17 1 0.0 23.100000000000005 19.8 3.3
1622 17 1 0.0 24.200000000000006 19.8 3.3
1623 17 1 0.0 25.300000000000008 19.8 3.3
1624 17 1 0.0 26.40000000000001 19.8 3.3
1625 17 1 0.0 27.50000000000001 19.8 3.3
1626 17 1 0.0 27.50000000000001 20.900000000000002 3.3
1627 17 1 0.0 27.50000000000001 22.0 3.3
1628 17 1 0.0 26.40000000000001 22.0 3.3
1629 17 1 0.0 25.300000000000008 22.0 3.3
1630 17 1 0.0 24.200000000000006 22.0 3.3
1631 17 1 0.0 23.100000000000005 22.0 3.3
1632 17 1 0.0 22.000000000000004 22.0 3.3
1633 17 1 0.0 20.900000000000002 22.0 3.3
1634 17 1 0.0 19.8 22.0 3.3
1635 17 1 0.0 18.7 22.0 3.3
1636 17 1 0.0 17.599999999999998 22.0 3.3
1637 17 1 0.0 16.499999999999996 22.0 3.3
1638 17 1 0.0 15.399999999999997 22.0 3.3
1639 17 1 0.0 14.299999999999997 22.0 3.3
1640 17 1 0.0 13.199999999999998 22.0 3.3
1641 17 1 0.0 12.099999999999998 22.0 3.3
1642 17 1 0.0 10.999999999999998 22.0 3.3
1643 17 1 0.0 9.899999999999999 22.0 3.3
1644 17 1 0.0 8.799999999999999 22.0 3.3
1645 17 1 0.0 7.699999999999999 22.0 3.3
1646 17 1 0.0 6.6 22.0 3.3
1647 17 1 0.0 5.5 22.0 3.3
1648 17 1 0.0 4.4 22.0 3.3
1649 17 1 0.0 3.3000000000000003 22.0 3.3
1650 17 1 0.0 2.2 22.0 3.3
1651 17 1 0.0 2.2 22.0 4.4
1652 17 1 0.0 2.2 22.0 5.5
1653 17 1 0.0 3.3000000000000003 22.0 5.5
1654 17 1 0.0 4.4 22.0 5.5
1655 17 1 0.0 5.5 22.0 5.5
1656 17 1 0.0 6.6 22.0 5.5
1657 17 1 0.0 7.699999999999999 22.0 5.5
1658 17 1 0.0 8.799999999999999 22.0 5.5
1659 17 1 0.0 9.899999999999999 22.0 5.5
1660 17 1 0.0 10.999999999999998 22.0 5.5
1661 17 1 0.0 12.099999999999998 22.0 5.5
1662 17 1 0.0 13.199999999999998 22.0 5.5
1663 17 1 0.0 14.299999999999997 22.0 5.5
1664 17 1 0.0 15.399999999999997 22.0 5.5
1665 17 1 0.0 16.499999999999996 22.0 5.5
1666 17 1 0.0 17.599999999999998 22.0 5.5
1667 17 1 0.0 18.7 22.0 5.5
1668 17 1 0.0 19.8 22.0 5.5
1669 17 1 0.0 20.900000000000002 22.0 5.5
1670 17 1 0.0 22.000000000000004 22.0 5.5
1671 17 1 0.0 23.100000000000005 22.0 5.5
1672 17 1 0.0 24.200000000000006 22.0 5.5
1673 17 1 0.0 25.300000000000008 22.0 5.5
1674 17 1 0.0 26.40000000000001 22.0 5.5
1675 17 1 0.0 27.50000000000001 22.0 5.5
1676 17 1 0.0 27.50000000000001 20.900000000000002 5.5
1677 17 1 0.0 27.50000000000001 19.8 5.5
1678 17 1 0.0 26.40000000000001 19.8 5.5
1679 17 1 0.0 25.300000000000008 19.8 5.5
1680 17 1 0.0 24.200000000000006 19.8 5.5
1681 17 1 0.0 23.100000000000005 19.8 5.5
1682 17 1 0.0 22.000000000000004 19.8 5.5
1683 17 1 0.0 20.900000000000002 19.8 5.5
1684 17 1 0.0 19.8 19.8 5.5
1685 17 1 0.0 18.7 19.8 5.5
1686 17 1 0.0 17.599999999999998 19.8 5.5
1687 17 1 0.0 16.499999999999996 19.8 5.5
1688 17 1 0.0 15.399999999999997 19.8 5.5
1689 17 1 0.0 14.299999999999997 19.8 5.5
1690 17 1 0.0 13.199999999999998 19.8 5.5
1691 17 1 0.0 12.099999999999998 19.8 5.5
1692 17 1 0.0 10.999999999999998 19.8 5.5
1693 17 1 0.0 9.899999999999999 19.8 5.5
1694 17 1 0.0 8.799999999999999 19.8 5.5
1695 17 1 0.0 7.699999999999999 19.8 5.5
1696 17 1 0.0 6.6 19.8 5.5
1697 17 1 0.0 5.5 19.8 5.5
1698 17 1 0.0 4.4 19.8 5.5
1699 17 1 0.0 3.3000000000000003 19.8 5.5
1700 17 1 0.0 2.2 19.8 5.5
1701 18 1 0.0 1.1 23.1 3.3
1702 18 1 0.0 2.2 23.1 3.3
1703 18 1 0.0 3.3000000000000003 23.1 3.3
1704 18 1 0.0 4.4 23.1 3.3
1705 18 1 0.0 5.5 23.1 3.3
1706 18 1 0.0 6.6 23.1 3.3
1707 18 1 0.0 7.699999999999999 23.1 3.3
1708 18 1 0.0 8.799999999999999 23.1 3.3
1709 18 1 0.0 9.899999999999999 23.1 3.3
1710 18 1 0.0 10.999999999999998 23.1 3.3
1711 18 1 0.0 12.099999999999998 23.1 3.3
1712 18 1 0.0 13.199999999999998 23.1 3.3
1713 18 1 0.0 14.299999999999997 23.1 3.3
1714 18 1 0.0 15.399999999999997 23.1 3.3
1715 18 1 0.0 16.499999999999996 23.1 3.3
1716 18 1 0.0 17.599999999999998 23.1 3.3
1717 18 1 0.0 18.7 23.1 3.3
1718 18 1 0.0 19.8 23.1 3.3
1719 18 1 0.0 20.900000000000002 23.1 3.3
1720 18 1 0.0 22.000000000000004 23.1 3.3
1721 18 1 0.0 23.100000000000005 23.1 3.3
1722 18 1 0.0 24.200000000000006 23.1 3.3
1723 18 1 0.0 25.300000000000008 23.1 3.3
1724 18 1 0.0 26.40000000000001 23.1 3.3
1725 18 1 0.0 27.50000000000001 23.1 3.3
1726 18 1 0.0 27.50000000000001 24.200000000000003 3.3
1727 18 1 0.0 27.50000000000001 25.3 3.3
1728 18 1 0.0 26.40000000000001 25.3 3.3
1729 18 1 0.0 25.300000000000008 25.3 3.3
1730 18 1 0.0 24.200000000000006 25.3 3.3
1731 18 1 0.0 23.100000000000005 25.3 3.3
1732 18 1 0.0 22.000000000000004 25.3 3.3
1733 18 1 0.0 20.900000000000002 25.3 3.3
1734 18 1 0.0 19.8 25.3 3.3
1735 18 1 0.0 18.7 25.3 3.3
1736 18 1 0.0 17.599999999999998 25.3 3.3
1737 18 1 0.0 16.499999999999996 25.3 3.3
1738 18 1 0.0 15.399999999999997 25.3 3.3
1739 18 1 0.0 14.299999999999997 25.3 3.3
1740 18 1 0.0 13.199999999999998 25.3 3.3
1741 18 1 0.0 12.099999999999998 25.3 3.3
1742 18 1 0.0 10.999999999999998 25.3 3.3
1743 18 1 0.0 9.899999999999999 25.3 3.3
1744 18 1 0.0 8.799999999999999 25.3 3.3
1745 18 1 0.0 7.699999999999999 25.3 3.3
1746 18 1 0.0 6.6 25.3 3.3
1747 18 1 0.0 5.5 25.3 3.3
1748 18 1 0.0 4.4 25.3 3.3
1749 18 1 0.0 3.3000000000000003 25.3 3.3
1750 18 1 0.0 2.2 25.3 3.3
1751 18 1 0.0 2.2 25.3 4.4
1752 18 1 0.0 2.2 25.3 5.5
1753 18 1 0.0 3.3000000000000003 25.3 5.5
1754 18 1 0.0 4.4 25.3 5.5
1755 18 1 0.0 5.5 25.3 5.5
1756 18 1 0.0 6.6 25.3 5.5
1757 18 1 0.0 7.699999999999999 25.3 5.5
1758 18 1 0.0 8.799999999999999 25.3 5.5
1759 18 1 0.0 9.899999999999999 25.3 5.5
1760 18 1 0.0 10.999999999999998 25.3 5.5
1761 18 1 0.0 12.099999999999998 25.3 5.5
1762 18 1 0.0 13.199999999999998 25.3 5.5
1763 18 1 0.0 14.299999999999997 25.3 5.5
1764 18 1 0.0 15.399999999999997 25.3 5.5
1765 18 1 0.0 16.499999999999996 25.3 5.5
1766 18 1 0.0 17.599999999999998 25.3 5.5
1767 18 1 0.0 18.7 25.3 5.5
1768 18 1 0.0 19.8 25.3 5.5
1769 18 1 0.0 20.900000000000002 25.3 5.5
1770 18 1 0.0 22.000000000000004 25.3 5.5
1771 18 1 0.0 23.100000000000005 25.3 5.5
1772 18 1 0.0 24.200000000000006 25.3 5.5
1773 18 1 0.0 25.300000000000008 25.3 5.5
1774 18 1 0.0 26.40000000000001 25.3 5.5
1775 18 1 0.0 27.50000000000001 25.3 5.5
1776 18 1 0.0 27.50000000000001 24.200000000000003 5.5
1777 18 1 0.0 27.50000000000001 23.1 5.5
1778 18 1 0.0 26.40000000000001 23.1 5.5
1779 18 1 0.0 25.300000000000008 23.1 5.5
1780 18 1 0.0 24.200000000000006 23.1 5.5
1781 18 1 0.0 23.100000000000005 23.1 5.5
1782 18 1 0.0 22.000000000000004 23.1 5.5
1783 18 1 0.0 20.900000000000002 23.1 5.5
1784 18 1 0.0 19.8 23.1 5.5
1785 18 1 0.0 18.7 23.1 5.5
1786 18 1 0.0 17.599999999999998 23.1 5.5
1787 18 1 0.0 16.499999999999996 23.1 5.5
1788 18 1 0.0 15.399999999999997 23.1 5.5
1789 18 1 0.0 14.299999999999997 23.1 5.5
1790 18 1 0.0 13.199999999999998 23.1 5.5
1791 18 1 0.0 12.099999999999998 23.1 5.5
1792 18 1 0.0 10.999999999999998 23.1 5.5
1793 18 1 0.0 9.899999999999999 23.1 5.5
1794 18 1 0.0 8.799999999999999 23.1 5.5
1795 18 1 0.0 7.699999999999999 23.1 5.5
1796 18 1 0.0 6.6 23.1 5.5
1797 18 1 0.0 5.5 23.1 5.5
1798 18 1 0.0 4.4 23.1 5.5
1799 18 1 0.0 3.3000000000000003 23.1 5.5
1800 18 1 0.0 2.2 23.1 5.5
1801 19 1 0.0 1.1 26.400000000000002 3.3
1802 19 1 0.0 2.2 26.400000000000002 3.3
1803 19 1 0.0 3.3000000000000003 26.400000000000002 3.3
1804 19 1 0.0 4.4 26.400000000000002 3.3
1805 19 1 0.0 5.5 26.400000000000002 3.3
1806 19 1 0.0 6.6 26.400000000000002 3.3
1807 19 1 0.0 7.699999999999999 26.400000000000002 3.3
1808 19 1 0.0 8.799999999999999 26.400000000000002 3.3
1809 19 1 0.0 9.899999999999999 26.400000000000002 3.3
1810 19 1 0.0 10.999999999999998 26.400000000000002 3.3
1811 19 1 0.0 12.099999999999998 26.400000000000002 3.3
1812 19 1 0.0 13.199999999999998 26.400000000000002 3.3
1813 19 1 0.0 14.299999999999997 26.400000000000002 3.3
1814 19 1 0.0 15.399999999999997 26.400000000000002 3.3
1815 19 1 0.0 16.499999999999996 26.400000000000002 3.3
1816 19 1 0.0 17.599999999999998 26.400000000000002 3.3
1817 19 1 0.0 18.7 26.400000000000002 3.3
1818 19 1 0.0 19.8 26.400000000000002 3.3
1819 19 1 0.0 20.900000000000002 26.400000000000002 3.3
1820 19 1 0.0 22.000000000000004 26.400000000000002 3.3
1821 19 1 0.0 23.100000000000005 26.400000000000002 3.3
1822 19 1 0.0 24.200000000000006 26.400000000000002 3.3
1823 19 1 0.0 25.300000000000008 26.400000000000002 3.3
1824 19 1 0.0 26.40000000000001 26.400000000000002 3.3
1825 19 1 0.0 27.50000000000001 26.400000000000002 3.3
1826 19 1 0.0 27.50000000000001 27.500000000000004 3.3
1827 19 1 0.0 27.50000000000001 28.6 3.3
1828 19 1 0.0 26.40000000000001 28.6 3.3
1829 19 1 0.0 25.300000000000008 28.6 3.3
1830 19 1 0.0 24.200000000000006 28.6 3.3
1831 19 1 0.0 23.100000000000005 28.6 3.3
1832 19 1 0.0 22.000000000000004 28.6 3.3
1833 19 1 0.0 20.900000000000002 28.6 3.3
1834 19 1 0.0 19.8 28.6 3.3
1835 19 1 0.0 18.7 28.6 3.3
1836 19 1 0.0 17.599999999999998 28.6 3.3
1837 19 1 0.0 16.499999999999996 28.6 3.3
1838 19 1 0.0 15.399999999999997 28.6 3.3
1839 19 1 0.0 14.299999999999997 28.6 3.3
1840 19 1 0.0 13.199999999999998 28.6 3.3
1841 19 1 0.0 12.099999999999998 28.6 3.3
1842 19 1 0.0 10.999999999999998 28.6 3.3
1843 19 1 0.0 9.899999999999999 28.6 3.3
1844 19 1 0.0 8.799999999999999 28.6 3.3
1845 19 1 0.0 7.699999999999999 28.6 3.3
1846 19 1 0.0 6.6 28.6 3.3
1847 19 1 0.0 5.5 28.6 3.3
1848 19 1 0.0 4.4 28.6 3.3
1849 19 1 0.0 3.3000000000000003 28.6 3.3
1850 19 1 0.0 2.2 28.6 3.3
1851 19 1 0.0 2.2 28.6 4.4
1852 19 1 0.0 2.2 28.6 5.5
1853 19 1 0.0 3.3000000000000003 28.6 5.5
1854 19 1 0.0 4.4 28.6 5.5
1855 19 1 0.0 5.5 28.6 5.5
1856 19 1 0.0 6.6 28.6 5.5
1857 19 1 0.0 7.699999999999999 28.6 5.5
1858 19 1 0.0 8.799999999999999 28.6 5.5
1859 19 1 0.0 9.899999999999999 28.6 5.5
1860 19 1 0.0 10.999999999999998 28.6 5.5
1861 19 1 0.0 12.099999999999998 28.6 5.5
1862 19 1 0.0 13.199999999999998 28.6 5.5
1863 19 1 0.0 14.299999999999997 28.6 5.5
1864 19 1 0.0 15.399999999999997 28.6 5.5
1865 19 1 0.0 16.499999999999996 28.6 5.5
1866 19 1 0.0 17.599999999999998 28.6 5.5
1867 19 1 0.0 18.7 28.6 5.5
1868 19 1 0.0 19.8 28.6 5.5
1869 19 1 0.0 20.900000000000002 28.6 5.5
1870 19 1 0.0 22.000000000000004 28.6 5.5
1871 19 1 0.0 23.100000000000005 28.6 5.5
1872 19 1 0.0 24.200000000000006 28.6 5.5
1873 19 1 0.0 25.300000000000008 28.6 5.5
1874 19 1 0.0 26.40000000000001 28.6 5.5
1875 19 1 0.0 27.50000000000001 28.6 5.5
1876 19 1 0.0 27.50000000000001 27.500000000000004 5.5
1877 19 1 0.0 27.50000000000001 26.400000000000002 5.5
1878 19 1 0.0 26.40000000000001 26.400000000000002 5.5
1879 19 1 0.0 25.300000000000008 26.400000000000002 5.5
1880 19 1 0.0 24.200000000000006 26.400000000000002 5.5
1881 19 1 0.0 23.100000000000005 26.400000000000002 5.5
1882 19 1 0.0 22.000000000000004 26.400000000000002 5.5
1883 19 1 0.0 20.900000000000002 26.400000000000002 5.5
1884 19 1 0.0 19.8 26.400000000000002 5.5
1885 19 1 0.0 18.7 26.400000000000002 5.5
1886 19 1 0.0 17.599999999999998 26.400000000000002 5.5
1887 19 1 0.0 16.499999999999996 26.400000000000002 5.5
1888 19 1 0.0 15.399999999999997 26.400000000000002 5.5
1889 19 1 0.0 14.299999999999997 26.400000000000002 5.5
1890 19 1 0.0 13.199999999999998 26.400000000000002 5.5
1891 19 1 0.0 12.099999999999998 26.400000000000002 5.5
1892 19 1 0.0 10.999999999999998 26.400000000000002 5.5
1893 19 1 0.0 9.899999999999999 26.400000000000002 5.5
1894 19 1 0.0 8.799999999999999 26.400000000000002 5.5
1895 19 1 0.0 7.699999999999999 26.400000000000002 5.5
1896 19 1 0.0 6.6 26.400000000000002 5.5
1897 19 1 0.0 5.5 26.400000000000002 5.5
1898 19 1 0.0 4.4 26.400000000000002 5.5
1899 19 1 0.0 3.3000000000000003 26.400000000000002 5.5
1900 19 1 0.0 2.2 26.400000000000002 5.5
1901 20 1 0.0 1.1 29.700000000000003 3.3
1902 20 1 0.0 2.2 29.700000000000003 3.3
1903 20 1 0.0 3.3000000000000003 29.700000000000003 3.3
1904 20 1 0.0 4.4 29.700000000000003 3.3
1905 20 1 0.0 5.5 29.700000000000003 3.3
1906 20 1 0.0 6.6 29.700000000000003 3.3
1907 20 1 0.0 7.699999999999999 29.700000000000003 3.3
1908 20 1 0.0 8.799999999999999 29.700000000000003 3.3
1909 20 1 0.0 9.899999999999999 29.700000000000003 3.3
1910 20 1 0.0 10.999999999999998 29.700000000000003 3.3
1911 20 1 0.0 12.099999999999998 29.700000000000003 3.3
1912 20 1 0.0 13.199999999999998 29.700000000000003 3.3
1913 20 1 0.0 14.299999999999997 29.700000000000003 3.3
1914 20 1 0.0 15.399999999999997 29.700000000000003 3.3
1915 20 1 0.0 16.499999999999996 29.700000000000003 3.3
1916 20 1 0.0 17.599999999999998 29.700000000000003 3.3
1917 20 1 0.0 18.7 29.700000000000003 3.3
1918 20 1 0.0 19.8 29.700000000000003 3.3
1919 20 1 0.0 20.900000000000002 29.700000000000003 3.3
1920 20 1 0.0 22.000000000000004 29.700000000000003 3.3
1921 20 1 0.0 23.100000000000005 29.700000000000003 3.3
1922 20 1 0.0 24.200000000000006 29.700000000000003 3.3
1923 20 1 0.0 25.300000000000008 29.700000000000003 3.3
1924 20 1 0.0 26.40000000000001 29.700000000000003 3.3
1925 20 1 0.0 27.50000000000001 29.700000000000003 3.3
1926 20 1 0.0 27.50000000000001 30.800000000000004 3.3
1927 20 1 0.0 27.50000000000001 31.900000000000002 3.3
1928 20 1 0.0 26.40000000000001 31.900000000000002 3.3
1929 20 1 0.0 25.300000000000008 31.900000000000002 3.3
1930 20 1 0.0 24.200000000000006 31.900000000000002 3.3
1931 20 1 0.0 23.100000000000005 31.900000000000002 3.3
1932 20 1 0.0 22.000000000000004 31.900000000000002 3.3
1933 20 1 0.0 20.900000000000002 31.900000000000002 3.3
1934 20 1 0.0 19.8 31.900000000000002 3.3
1935 20 1 0.0 18.7 31.900000000000002 3.3
1936 20 1 0.0 17.599999999999998 31.900000000000002 3.3
1937 20 1 0.0 16.499999999999996 31.900000000000002 3.3
1938 20 1 0.0 15.399999999999997 31.900000000000002 3.3
1939 20 1 0.0 14.299999999999997 31.900000000000002 3.3
1940 20 1 0.0 13.199999999999998 31.900000000000002 3.3
1941 20 1 0.0 12.099999999999998 31.900000000000002 3.3
1942 20 1 0.0 10.999999999999998 31.900000000000002 3.3
1943 20 1 0.0 9.899999999999999 31.900000000000002 3.3
1944 20 1 0.0 8.799999999999999 31.900000000000002 3.3
1945 20 1 0.0 7.699999999999999 31.900000000000002 3.3
1946 20 1 0.0 6.6 31.900000000000002 3.3
1947 20 1 0.0 5.5 31.900000000000002 3.3
1948 20 1 0.0 4.4 31.900000000000002 3.3
1949 20 1 0.0 3.3000000000000003 31.900000000000002 3.3
1950 20 1 0.0 2.2 31.900000000000002 3.3
1951 20 1 0.0 2.2 31.900000000000002 4.4
1952 20 1 0.0 2.2 31.900000000000002 5.5
1953 20 1 0.0 3.3000000000000003 31.900000000000002 5.5
1954 20 1 0.0 4.4 31.900000000000002 5.5
1955 20 1 0.0 5.5 31.900000000000002 5.5
1956 20 1 0.0 6.6 31.900000000000002 5.5
1957 20 1 0.0 7.699999999999999 31.900000000000002 5.5
1958 20 1 0.0 8.799999999999999 31.900000000000002 5.5
1959 20 1 0.0 9.899999999999999 31.900000000000002 5.5
1960 20 1 0.0 10.999999999999998 31.900000000000002 5.5
1961 20 1 0.0 12.099999999999998 31.900000000000002 5.5
1962 20 1 0.0 13.199999999999998 31.900000000000002 5.5
1963 20 1 0.0 14.299999999999997 31.900000000000002 5.5
1964 20 1 0.0 15.399999999999997 31.900000000000002 5.5
1965 20 1 0.0 16.499999999999996 31.900000000000002 5.5
1966 20 1 0.0 17.599999999999998 31.900000000000002 5.5
1967 20 1 0.0 18.7 31.900000000000002 5.5
1968 20 1 0.0 19.8 31.900000000000002 5.5
1969 20 1 0.0 20.900000000000002 31.900000000000002 5.5
1970 20 1 0.0 22.000000000000004 31.900000000000002 5.5
1971 20 1 0.0 23.100000000000005 31.900000000000002 5.5
1972 20 1 0.0 24.200000000000006 31.900000000000002 5.5
1973 20 1 0.0 25.300000000000008 31.900000000000002 5.5
1974 20 1 0.0 26.40000000000001 31.900000000000002 5.5
1975 20 1 0.0 27.50000000000001 31.900000000000002 5.5
1976 20 1 0.0 27.50000000000001 30.800000000000004 5.5
1977 20 1 0.0 27.50000000000001 29.700000000000003 5.5
1978 20 1 0.0 26.40000000000001 29.700000000000003 5.5
1979 20 1 0.0 25.300000000000008 29.700000000000003 5.5
1980 20 1 0.0 24.200000000000006 29.700000000000003 5.5
1981 20 1 0.0 23.100000000000005 29.700000000000003 5.5
1982 20 1 0.0 22.000000000000004 29.700000000000003 5.5
1983 20 1 0.0 20.900000000000002 29.700000000000003 5.5
1984 20 1 0.0 19.8 29.700000000000003 5.5
1985 20 1 0.0 18.7 29.700000000000003 5.5
1986 20 1 0.0 17.599999999999998 29.700000000000003 5.5
1987 20 1 0.0 16.499999999999996 29.700000000000003 5.5
1988 20 1 0.0 15.399999999999997 29.700000000000003 5.5
1989 20 1 0.0 14.299999999999997 29.700000000000003 5.5
1990 20 1 0.0 13.199999999999998 29.700000000000003 5.5
1991 20 1 0.0 12.099999999999998 29.700000000000003 5.5
1992 20 1 0.0 10.999999999999998 29.700000000000003 5.5
1993 20 1 0.0 9.899999999999999 29.700000000000003 5.5
1994 20 1 0.0 8.799999999999999 29.700000000000003 5.5
1995 20 1 0.0 7.699999999999999 29.700000000000003 5.5
1996 20 1 0.0 6.6 29.700000000000003 5.5
1997 20 1 0.0 5.5 29.700000000000003 5.5
1998 20 1 0.0 4.4 29.700000000000003 5.5
1999 20 1 0.0 3.3000000000000003 29.700000000000003 5.5
2000 20 1 0.0 2.2 29.700000000000003 5.5
2001 21 1 0.0 1.1 0.0 6.6
2002 21 1 0.0 2.2 0.0 6.6
2003 21 1 0.0 3.3000000000000003 0.0 6.6
2004 21 1 0.0 4.4 0.0 6.6
2005 21 1 0.0 5.5 0.0 6.6
2006 21 1 0.0 6.6 0.0 6.6
2007 21 1 0.0 7.699999999999999 0.0 6.6
2008 21 1 0.0 8.799999999999999 0.0 6.6
2009 21 1 0.0 9.899999999999999 0.0 6.6
2010 21 1 0.0 10.999999999999998 0.0 6.6
2011 21 1 0.0 12.099999999999998 0.0 6.6
2012 21 1 0.0 13.199999999999998 0.0 6.6
2013 21 1 0.0 14.299999999999997 0.0 6.6
2014 21 1 0.0 15.399999999999997 0.0 6.6
2015 21 1 0.0 16.499999999999996 0.0 6.6
2016 21 1 0.0 17.599999999999998 0.0 6.6
2017 21 1 0.0 18.7 0.0 6.6
2018 21 1 0.0 19.8 0.0 6.6
2019 21 1 0.0 20.900000000000002 0.0 6.6
2020 21 1 0.0 22.000000000000004 0.0 6.6
2021 21 1 0.0 23.100000000000005 0.0 6.6
2022 21 1 0.0 24.200000000000006 0.0 6.6
2023 21 1 0.0 25.300000000000008 0.0 6.6
2024 21 1 0.0 26.40000000000001 0.0 6.6
2025 21 1 0.0 27.50000000000001 0.0 6.6
2026 21 1 0.0 27.50000000000001 1.1 6.6
2027 21 1 0.0 27.50000000000001 2.2 6.6
2028 21 1 0.0 26.40000000000001 2.2 6.6
2029 21 1 0.0 25.300000000000008 2.2 6.6
2030 21 1 0.0 24.200000000000006 2.2 6.6
2031 21 1 0.0 23.100000000000005 2.2 6.6
2032 21 1 0.0 22.000000000000004 2.2 6.6
2033 21 1 0.0 20.900000000000002 2.2 6.6
2034 21 1 0.0 19.8 2.2 6.6
2035 21 1 0.0 18.7 2.2 6.6
2036 21 1 0.0 17.599999999999998 2.2 6.6
2037 21 1 0.0 16.499999999999996 2.2 6.6
2038 21 1 0.0 15.399999999999997 2.2 6.6
2039 21 1 0.0 14.299999999999997 2.2 6.6
2040 21 1 0.0 13.199999999999998 2.2 6.6
2041 21 1 0.0 12.099999999999998 2.2 6.6
2042 21 1 0.0 10.999999999999998 2.2 6.6
2043 21 1 0.0 9.899999999999999 2.2 6.6
2044 21 1 0.0 8.799999999999999 2.2 6.6
2045 21 1 0.0 7.699999999999999 2.2 6.6
2046 21 1 0.0 6.6 2.2 6.6
2047 21 1 0.0 5.5 2.2 6.6
2048 21 1 0.0 4.4 2.2 6.6
2049 21 1 0.0 3.3000000000000003 2.2 6.6
2050 21 1 0.0 2.2 2.2 6.6
2051 21 1 0.0 2.2 2.2 7.699999999999999
2052 21 1 0.0 2.2 2.2 8.8
2053 21 1 0.0 3.3000000000000003 2.2 8.8
2054 21 1 0.0 4.4 2.2 8.8
2055 21 1 0.0 5.5 2.2 8.8
2056 21 1 0.0 6.6 2.2 8.8
2057 21 1 0.0 7.699999999999999 2.2 8.8
2058 21 1 0.0 8.799999999999999 2.2 8.8
2059 21 1 0.0 9.899999999999999 2.2 8.8
2060 21 1 0.0 10.999999999999998 2.2 8.8
2061 21 1 0.0 12.099999999999998 2.2 8.8
2062 21 1 0.0 13.199999999999998 2.2 8.8
2063 21 1 0.0 14.299999999999997 2.2 8.8
2064 21 1 0.0 15.399999999999997 2.2 8.8
2065 21 1 0.0 16.499999999999996 2.2 8.8
2066 21 1 0.0 17.599999999999998 2.2 8.8
2067 21 1 0.0 18.7 2.2 8.8
2068 21 1 0.0 19.8 2.2 8.8
2069 21 1 0.0 20.900000000000002 2.2 8.8
2070 21 1 0.0 22.000000000000004 2.2 8.8
2071 21 1 0.0 23.100000000000005 2.2 8.8
2072 21 1 0.0 24.200000000000006 2.2 8.8
2073 21 1 0.0 25.300000000000008 2.2 8.8
2074 21 1 0.0 26.40000000000001 2.2 8.8
2075 21 1 0.0 27.50000000000001 2.2 8.8
2076 21 1 0.0 27.50000000000001 1.1 8.8
2077 21 1 0.0 27.50000000000001 0.0 8.8
2078 21 1 0.0 26.40000000000001 0.0 8.8
2079 21 1 0.0 25.300000000000008 0.0 8.8
2080 21 1 0.0 24.200000000000006 0.0 8.8
2081 21 1 0.0 23.100000000000005 0.0 8.8
2082 21 1 0.0 22.000000000000004 0.0 8.8
2083 21 1 0.0 20.900000000000002 0.0 8.8
2084 21 1 0.0 19.8 0.0 8.8
2085 21 1 0.0 18.7 0.0 8.8
2086 21 1 0.0 17.599999999999998 0.0 8.8
2087 21 1 0.0 16.499999999999996 0.0 8.8
2088 21 1 0.0 15.399999999999997 0.0 8.8
2089 21 1 0.0 14.299999999999997 0.0 8.8
2090 21 1 0.0 13.199999999999998 0.0 8.8
2091 21 1 0.0 12.099999999999998 0.0 8.8
2092 21 1 0.0 10.999999999999998 0.0 8.8
2093 21 1 0.0 9.899999999999999 0.0 8.8
2094 21 1 0.0 8.799999999999999 0.0 8.8
2095 21 1 0.0 7.699999999999999 0.0 8.8
2096 21 1 0.0 6.6 0.0 8.8
2097 21 1 0.0 5.5 0.0 8.8
2098 21 1 0.0 4.4 0.0 8.8
2099 21 1 0.0 3.3000000000000003 0.0 8.8
2100 21 1 0.0 2.2 0.0 8.8
2101 22 1 0.0 1.1 3.3 6.6
2102 22 1 0.0 2.2 3.3 6.6
2103 22 1 0.0 3.3000000000000003 3.3 6.6
2104 22 1 0.0 4.4 3.3 6.6
2105 22 1 0.0 5.5 3.3 6.6
2106 22 1 0.0 6.6 3.3 6.6
2107 22 1 0.0 7.699999999999999 3.3 6.6
2108 22 1 0.0 8.799999999999999 3.3 6.6
2109 22 1 0.0 9.899999999999999 3.3 6.6
2110 22 1 0.0 10.999999999999998 3.3 6.6
2111 22 1 0.0 12.099999999999998 3.3 6.6
2112 22 1 0.0 13.199999999999998 3.3 6.6
2113 22 1 0.0 14.299999999999997 3.3 6.6
2114 22 1 0.0 15.399999999999997 3.3 6.6
2115 22 1 0.0 16.499999999999996 3.3 6.6
2116 22 1 0.0 17.599999999999998 3.3 6.6
2117 22 1 0.0 18.7 3.3 6.6
2118 22 1 0.0 19.8 3.3 6.6
2119 22 1 0.0 20.900000000000002 3.3 6.6
2120 22 1 0.0 22.000000000000004 3.3 6.6
2121 22 1 0.0 23.100000000000005 3.3 6.6
2122 22 1 0.0 24.200000000000006 3.3 6.6
2123 22 1 0.0 25.300000000000008 3.3 6.6
2124 22 1 0.0 26.40000000000001 3.3 6.6
2125 22 1 0.0 27.50000000000001 3.3 6.6
2126 22 1 0.0 27.50000000000001 4.4 6.6
2127 22 1 0.0 27.50000000000001 5.5 6.6
2128 22 1 0.0 26.40000000000001 5.5 6.6
2129 22 1 0.0 25.300000000000008 5.5 6.6
2130 22 1 0.0 24.200000000000006 5.5 6.6
2131 22 1 0.0 23.100000000000005 5.5 6.6
2132 22 1 0.0 22.000000000000004 5.5 6.6
2133 22 1 0.0 20.900000000000002 5.5 6.6
2134 22 1 0.0 19.8 5.5 6.6
2135 22 1 0.0 18.7 5.5 6.6
2136 22 1 0.0 17.599999999999998 5.5 6.6
2137 22 1 0.0 16.499999999999996 5.5 6.6
2138 22 1 0.0 15.399999999999997 5.5 6.6
2139 22 1 0.0 14.299999999999997 5.5 6.6
2140 22 1 0.0 13.199999999999998 5.5 6.6
2141 22 1 0.0 12.099999999999998 5.5 6.6
2142 22 1 0.0 10.999999999999998 5.5 6.6
2143 22 1 0.0 9.899999999999999 5.5 6.6
2144 22 1 0.0 8.799999999999999 5.5 6.6
2145 22 1 0.0 7.699999999999999 5.5 6.6
2146 22 1 0.0 6.6 5.5 6.6
2147 22 1 0.0 5.5 5.5 6.6
2148 22 1 0.0 4.4 5.5 6.6
2149 22 1 0.0 3.3000000000000003 5.5 6.6
2150 22 1 0.0 2.2 5.5 6.6
2151 22 1 0.0 2.2 5.5 7.699999999999999
2152 22 1 0.0 2.2 5.5 8.8
2153 22 1 0.0 3.3000000000000003 5.5 8.8
2154 22 1 0.0 4.4 5.5 8.8
2155 22 1 0.0 5.5 5.5 8.8
2156 22 1 0.0 6.6 5.5 8.8
2157 22 1 0.0 7.699999999999999 5.5 8.8
2158 22 1 0.0 8.799999999999999 5.5 8.8
2159 22 1 0.0 9.899999999999999 5.5 8.8
2160 22 1 0.0 10.999999999999998 5.5 8.8
2161 22 1 0.0 12.099999999999998 5.5 8.8
2162 22 1 0.0 13.199999999999998 5.5 8.8
2163 22 1 0.0 14.299999999999997 5.5 8.8
2164 22 1 0.0 15.399999999999997 5.5 8.8
2165 22 1 0.0 16.499999999999996 5.5 8.8
2166 22 1 0.0 17.599999999999998 5.5 8.8
2167 22 1 0.0 18.7 5.5 8.8
2168 22 1 0.0 19.8 5.5 8.8
2169 22 1 0.0 20.900000000000002 5.5 8.8
2170 22 1 0.0 22.000000000000004 5.5 8.8
2171 22 1 0.0 23.100000000000005 5.5 8.8
2172 22 1 0.0 24.200000000000006 5.5 8.8
2173 22 1 0.0 25.300000000000008 5.5 8.8
2174 22 1 0.0 26.40000000000001 5.5 8.8
2175 22 1 0.0 27.50000000000001 5.5 8.8
2176 22 1 0.0 27.50000000000001 4.4 8.8
2177 22 1 0.0 27.50000000000001 3.3 8.8
2178 22 1 0.0 26.40000000000001 3.3 8.8
2179 22 1 0.0 25.300000000000008 3.3 8.8
2180 22 1 0.0 24.200000000000006 3.3 8.8
2181 22 1 0.0 23.100000000000005 3.3 8.8
2182 22 1 0.0 22.000000000000004 3.3 8.8
2183 22 1 0.0 20.900000000000002 3.3 8.8
2184 22 1 0.0 19.8 3.3 8.8
2185 22 1 0.0 18.7 3.3 8.8
2186 22 1 0.0 17.599999999999998 3.3 8.8
2187 22 1 0.0 16.499999999999996 3.3 8.8
2188 22 1 0.0 15.399999999999997 3.3 8.8
2189 22 1 0.0 14.299999999999997 3.3 8.8
2190 22 1 0.0 13.199999999999998 3.3 8.8
2191 22 1 0.0 12.099999999999998 3.3 8.8
2192 22 1 0.0 10.999999999999998 3.3 8.8
2193 22 1 0.0 9.899999999999999 3.3 8.8
2194 22 1 0.0 8.799999999999999 3.3 8.8
2195 22 1 0.0 7.699999999999999 3.3 8.8
2196 22 1 0.0 6.6 3.3 8.8
2197 22 1 0.0 5.5 3.3 8.8
2198 22 1 0.0 4.4 3.3 8.8
2199 22 1 0.0 3.3000000000000003 3.3 8.8
2200 22 1 0.0 2.2 3.3 8.8
2201 23 1 0.0 1.1 6.6 6.6
2202 23 1 0.0 2.2 6.6 6.6
2203 23 1 0.0 3.3000000000000003 6.6 6.6
2204 23 1 0.0 4.4 6.6 6.6
2205 23 1 0.0 5.5 6.6 6.6
2206 23 1 0.0 6.6 6.6 6.6
2207 23 1 0.0 7.699999999999999 6.6 6.6
2208 23 1 0.0 8.799999999999999 6.6 6.6
2209 23 1 0.0 9.899999999999999 6.6 6.6
2210 23 1 0.0 10.999999999999998 6.6 6.6
2211 23 1 0.0 12.099999999999998 6.6 6.6
2212 23 1 0.0 13.199999999999998 6.6 6.6
2213 23 1 0.0 14.299999999999997 6.6 6.6
2214 23 1 0.0 15.399999999999997 6.6 6.6
2215 23 1 0.0 16.499999999999996 6.6 6.6
2216 23 1 0.0 17.599999999999998 6.6 6.6
2217 23 1 0.0 18.7 6.6 6.6
2218 23 1 0.0 19.8 6.6 6.6
2219 23 1 0.0 20.900000000000002 6.6 6.6
2220 23 1 0.0 22.000000000000004 6.6 6.6
2221 23 1 0.0 23.100000000000005 6.6 6.6
2222 23 1 0.0 24.200000000000006 6.6 6.6
2223 23 1 0.0 25.300000000000008 6.6 6.6
2224 23 1 0.0 26.40000000000001 6.6 6.6
2225 23 1 0.0 27.50000000000001 6.6 6.6
2226 23 1 0.0 27.50000000000001 7.699999999999999 6.6
2227 23 1 0.0 27.50000000000001 8.8 6.6
2228 23 1 0.0 26.40000000000001 8.8 6.6
2229 23 1 0.0 25.300000000000008 8.8 6.6
2230 23 1 0.0 24.200000000000006 8.8 6.6
2231 23 1 0.0 23.100000000000005 8.8 6.6
2232 23 1 0.0 22.000000000000004 8.8 6.6
2233 23 1 0.0 20.900000000000002 8.8 6.6
2234 23 1 0.0 19.8 8.8 6.6
2235 23 1 0.0 18.7 8.8 6.6
2236 23 1 0.0 17.599999999999998 8.8 6.6
2237 23 1 0.0 16.499999999999996 8.8 6.6
2238 23 1 0.0 15.399999999999997 8.8 6.6
2239 23 1 0.0 14.299999999999997 8.8 6.6
2240 23 1 0.0 13.199999999999998 8.8 6.6
2241 23 1 0.0 12.099999999999998 8.8 6.6
2242 23 1 0.0 10.999999999999998 8.8 6.6
2243 23 1 0.0 9.899999999999999 8.8 6.6
2244 23 1 0.0 8.799999999999999 8.8 6.6
2245 23 1 0.0 7.699999999999999 8.8 6.6
2246 23 1 0.0 6.6 8.8 6.6
2247 23 1 0.0 5.5 8.8 6.6
2248 23 1 0.0 4.4 8.8 6.6
2249 23 1 0.0 3.3000000000000003 8.8 6.6
2250 23 1 0.0 2.2 8.8 6.6
2251 23 1 0.0 2.2 8.8 7.699999999999999
2252 23 1 0.0 2.2 8.8 8.8
2253 23 1 0.0 3.3000000000000003 8.8 8.8
2254 23 1 0.0 4.4 8.8 8.8
2255 23 1 0.0 5.5 8.8 8.8
2256 23 1 0.0 6.6 8.8 8.8
2257 23 1 0.0 7.699999999999999 8.8 8.8
2258 23 1 0.0 8.799999999999999 8.8 8.8
2259 23 1 0.0 9.899999999999999 8.8 8.8
2260 23 1 0.0 10.999999999999998 8.8 8.8
2261 23 1 0.0 12.099999999999998 8.8 8.8
2262 23 1 0.0 13.199999999999998 8.8 8.8
2263 23 1 0.0 14.299999999999997 8.8 8.8
2264 23 1 0.0 15.399999999999997 8.8 8.8
2265 23 1 0.0 16.499999999999996 8.8 8.8
2266 23 1 0.0 17.599999999999998 8.8 8.8
2267 23 1 0.0 18.7 8.8 8.8
2268 23 1 0.0 19.8 8.8 8.8
2269 23 1 0.0 20.900000000000002 8.8 8.8
2270 23 1 0.0 22.000000000000004 8.8 8.8
2271 23 1 0.0 23.100000000000005 8.8 8.8
2272 23 1 0.0 24.200000000000006 8.8 8.8
2273 23 1 0.0 25.300000000000008 8.8 8.8
2274 23 1 0.0 26.40000000000001 8.8 8.8
2275 23 1 0.0 27.50000000000001 8.8 8.8
2276 23 1 0.0 27.50000000000001 7.699999999999999 8.8
2277 23 1 0.0 27.50000000000001 6.6 8.8
2278 23 1 0.0 26.40000000000001 6.6 8.8
2279 23 1 0.0 25.300000000000008 6.6 8.8
2280 23 1 0.0 24.200000000000006 6.6 8.8
2281 23 1 0.0 23.100000000000005 6.6 8.8
2282 23 1 0.0 22.000000000000004 6.6 8.8
2283 23 1 0.0 20.900000000000002 6.6 8.8
2284 23 1 0.0 19.8 6.6 8.8
2285 23 1 0.0 18.7 6.6 8.8
2286 23 1 0.0 17.599999999999998 6.6 8.8
2287 23 1 0.0 16.499999999999996 6.6 8.8
2288 23 1 0.0 15.399999999999997 6.6 8.8
2289 23 1 0.0 14.299999999999997 6.6 8.8
2290 23 1 0.0 13.199999999999998 6.6 8.8
2291 23 1 0.0 12.099999999999998 6.6 8.8
2292 23 1 0.0 10.999999999999998 6.6 8.8
2293 23 1 0.0 9.899999999999999 6.6 8.8
2294 23 1 0.0 8.799999999999999 6.6 8.8
2295 23 1 0.0 7.699999999999999 6.6 8.8
2296 23 1 0.0 6.6 6.6 8.8
2297 23 1 0.0 5.5 6.6 8.8
2298 23 1 0.0 4.4 6.6 8.8
2299 23 1 0.0 3.3000000000000003 6.6 8.8
2300 23 1 0.0 2.2 6.6 8.8
2301 24 1 0.0 1.1 9.899999999999999 6.6
2302 24 1 0.0 2.2 9.899999999999999 6.6
2303 24 1 0.0 3.3000000000000003 9.899999999999999 6.6
2304 24 1 0.0 4.4 9.899999999999999 6.6
2305 24 1 0.0 5.5 9.899999999999999 6.6
2306 24 1 0.0 6.6 9.899999999999999 6.6
2307 24 1 0.0 7.699999999999999 9.899999999999999 6.6
2308 24 1 0.0 8.799999999999999 9.899999999999999 6.6
2309 24 1 0.0 9.899999999999999 9.899999999999999 6.6
2310 24 1 0.0 10.999999999999998 9.899999999999999 6.6
2311 24 1 0.0 12.099999999999998 9.899999999999999 6.6
2312 24 1 0.0 13.199999999999998 9.899999999999999 6.6
2313 24 1 0.0 14.299999999999997 9.899999999999999 6.6
2314 24 1 0.0 15.399999999999997 9.899999999999999 6.6
2315 24 1 0.0 16.499999999999996 9.899999999999999 6.6
2316 24 1 0.0 17.599999999999998 9.899999999999999 6.6
2317 24 1 0.0 18.7 9.899999999999999 6.6
2318 24 1 0.0 19.8 9.899999999999999 6.6
2319 24 1 0.0 20.900000000000002 9.899999999999999 6.6
2320 24 1 0.0 22.000000000000004 9.899999999999999 6.6
2321 24 1 0.0 23.100000000000005 9.899999999999999 6.6
2322 24 1 0.0 24.200000000000006 9.899999999999999 6.6
2323 24 1 0.0 25.300000000000008 9.899999999999999 6.6
2324 24 1 0.0 26.40000000000001 9.899999999999999 6.6
2325 24 1 0.0 27.50000000000001 9.899999999999999 6.6
2326 24 1 0.0 27.50000000000001 10.999999999999998 6.6
2327 24 1 0.0 27.50000000000001 12.099999999999998 6.6
2328 24 1 0.0 26.40000000000001 12.099999999999998 6.6
2329 24 1 0.0 25.300000000000008 12.099999999999998 6.6
2330 24 1 0.0 24.200000000000006 12.099999999999998 6.6
2331 24 1 0.0 23.100000000000005 12.099999999999998 6.6
2332 24 1 0.0 22.000000000000004 12.099999999999998 6.6
2333 24 1 0.0 20.900000000000002 12.099999999999998 6.6
2334 24 1 0.0 19.8 12.099999999999998 6.6
2335 24 1 0.0 18.7 12.099999999999998 6.6
2336 24 1 0.0 17.599999999999998 12.099999999999998 6.6
2337 24 1 0.0 16.499999999999996 12.099999999999998 6.6
2338 24 1 0.0 15.399999999999997 12.099999999999998 6.6
2339 24 1 0.0 14.299999999999997 12.099999999999998 6.6
2340 24 1 0.0 13.199999999999998 12.099999999999998 6.6
2341 24 1 0.0 12.099999999999998 12.099999999999998 6.6
2342 24 1 0.0 10.999999999999998 12.099999999999998 6.6
2343 24 1 0.0 9.899999999999999 12.099999999999998 6.6
2344 24 1 0.0 8.799999999999999 12.099999999999998 6.6
2345 24 1 0.0 7.699999999999999 12.099999999999998 6.6
2346 24 1 0.0 6.6 12.099999999999998 6.6
2347 24 1 0.0 5.5 12.099999999999998 6.6
2348 24 1 0.0 4.4 12.099999999999998 6.6
2349 24 1 0.0 3.3000000000000003 12.099999999999998 6.6
2350 24 1 0.0 2.2 12.099999999999998 6.6
2351 24 1 0.0 2.2 12.099999999999998 7.699999999999999
2352 24 1 0.0 2.2 12.099999999999998 8.8
2353 24 1 0.0 3.3000000000000003 12.099999999999998 8.8
2354 24 1 0.0 4.4 12.099999999999998 8.8
2355 24 1 0.0 5.5 12.099999999999998 8.8
2356 24 1 0.0 6.6 12.099999999999998 8.8
2357 24 1 0.0 7.699999999999999 12.099999999999998 8.8
2358 24 1 0.0 8.799999999999999 12.099999999999998 8.8
2359 24 1 0.0 9.899999999999999 12.099999999999998 8.8
2360 24 1 0.0 10.999999999999998 12.099999999999998 8.8
2361 24 1 0.0 12.099999999999998 12.099999999999998 8.8
2362 24 1 0.0 13.199999999999998 12.099999999999998 8.8
2363 24 1 0.0 14.299999999999997 12.099999999999998 8.8
2364 24 1 0.0 15.399999999999997 12.099999999999998 8.8
2365 24 1 0.0 16.499999999999996 12.099999999999998 8.8
2366 24 1 0.0 17.599999999999998 12.099999999999998 8.8
2367 24 1 0.0 18.7 12.099999999999998 8.8
2368 24 1 0.0 19.8 12.099999999999998 8.8
2369 24 1 0.0 20.900000000000002 12.099999999999998 8.8
2370 24 1 0.0 22.000000000000004 12.099999999999998 8.8
2371 24 1 0.0 23.100000000000005 12.099999999999998 8.8
2372 24 1 0.0 24.200000000000006 12.099999999999998 8.8
2373 24 1 0.0 25.300000000000008 12.099999999999998 8.8
2374 24 1 0.0 26.40000000000001 12.099999999999998 8.8
2375 24 1 0.0 27.50000000000001 12.099999999999998 8.8
2376 24 1 0.0 27.50000000000001 10.999999999999998 8.8
2377 24 1 0.0 27.50000000000001 9.899999999999999 8.8
2378 24 1 0.0 26.40000000000001 9.899999999999999 8.8
2379 24 1 0.0 25.300000000000008 9.899999999999999 8.8
2380 24 1 0.0 24.200000000000006 9.899999999999999 8.8
2381 24 1 0.0 23.100000000000005 9.899999999999999 8.8
2382 24 1 0.0 22.000000000000004 9.899999999999999 8.8
2383 24 1 0.0 20.900000000000002 9.899999999999999 8.8
2384 24 1 0.0 19.8 9.899999999999999 8.8
2385 24 1 0.0 18.7 9.899999999999999 8.8
2386 24 1 0.0 17.599999999999998 9.899999999999999 8.8
2387 24 1 0.0 16.499999999999996 9.899999999999999 8.8
2388 24 1 0.0 15.399999999999997 9.899999999999999 8.8
2389 24 1 0.0 14.299999999999997 9.899999999999999 8.8
2390 24 1 0.0 13.199999999999998 9.899999999999999 8.8
2391 24 1 0.0 12.099999999999998 9.899999999999999 8.8
2392 24 1 0.0 10.999999999999998 9.899999999999999 8.8
2393 24 1 0.0 9.899999999999999 9.899999999999999 8.8
2394 24 1 0.0 8.799999999999999 9.899999999999999 8.8
2395 24 1 0.0 7.699999999999999 9.899999999999999 8.8
2396 24 1 0.0 6.6 9.899999999999999 8.8
2397 24 1 0.0 5.5 9.899999999999999 8.8
2398 24 1 0.0 4.4 9.899999999999999 8.8
2399 24 1 0.0 3.3000000000000003 9.899999999999999 8.8
2400 24 1 0.0 2.2 9.899999999999999 8.8
2401 25 1 0.0 1.1 13.2 6.6
2402 25 1 0.0 2.2 13.2 6.6
2403 25 1 0.0 3.3000000000000003 13.2 6.6
2404 25 1 0.0 4.4 13.2 6.6
2405 25 1 0.0 5.5 13.2 6.6
2406 25 1 0.0 6.6 13.2 6.6
2407 25 1 0.0 7.699999999999999 13.2 6.6
2408 25 1 0.0 8.799999999999999 13.2 6.6
2409 25 1 0.0 9.899999999999999 13.2 6.6
2410 25 1 0.0 10.999999999999998 13.2 6.6
2411 25 1 0.0 12.099999999999998 13.2 6.6
2412 25 1 0.0 13.199999999999998 13.2 6.6
2413 25 1 0.0 14.299999999999997 13.2 6.6
2414 25 1 0.0 15.399999999999997 13.2 6.6
2415 25 1 0.0 16.499999999999996 13.2 6.6
2416 25 1 0.0 17.599999999999998 13.2 6.6
2417 25 1 0.0 18.7 13.2 6.6
2418 25 1 0.0 19.8 13.2 6.6
2419 25 1 0.0 20.900000000000002 13.2 6.6
2420 25 1 0.0 22.000000000000004 13.2 6.6
2421 25 1 0.0 23.100000000000005 13.2 6.6
2422 25 1 0.0 24.200000000000006 13.2 6.6
2423 25 1 0.0 25.300000000000008 13.2 6.6
2424 25 1 0.0 26.40000000000001 13.2 6.6
2425 25 1 0.0 27.50000000000001 13.2 6.6
2426 25 1 0.0 27.50000000000001 14.299999999999999 6.6
2427 25 1 0.0 27.50000000000001 15.399999999999999 6.6
2428 25 1 0.0 26.40000000000001 15.399999999999999 6.6
2429 25 1 0.0 25.300000000000008 15.399999999999999 6.6
2430 25 1 0.0 24.200000000000006 15.399999999999999 6.6
2431 25 1 0.0 23.100000000000005 15.399999999999999 6.6
2432 25 1 0.0 22.000000000000004 15.399999999999999 6.6
2433 25 1 0.0 20.900000000000002 15.399999999999999 6.6
2434 25 1 0.0 19.8 15.399999999999999 6.6
2435 25 1 0.0 18.7 15.399999999999999 6.6
2436 25 1 0.0 17.599999999999998 15.399999999999999 6.6
2437 25 1 0.0 16.499999999999996 15.399999999999999 6.6
2438 25 1 0.0 15.399999999999997 15.399999999999999 6.6
2439 25 1 0.0 14.299999999999997 15.399999999999999 6.6
2440 25 1 0.0 13.199999999999998 15.399999999999999 6.6
2441 25 1 0.0 12.099999999999998 15.399999999999999 6.6
2442 25 1 0.0 10.999999999999998 15.399999999999999 6.6
2443 25 1 0.0 9.899999999999999 15.399999999999999 6.6
2444 25 1 0.0 8.799999999999999 15.399999999999999 6.6
2445 25 1 0.0 7.699999999999999 15.399999999999999 6.6
2446 25 1 0.0 6.6 15.399999999999999 6.6
2447 25 1 0.0 5.5 15.399999999999999 6.6
2448 25 1 0.0 4.4 15.399999999999999 6.6
2449 25 1 0.0 3.3000000000000003 15.399999999999999 6.6
2450 25 1 0.0 2.2 15.399999999999999 6.6
2451 25 1 0.0 2.2 15.399999999999999 7.699999999999999
2452 25 1 0.0 2.2 15.399999999999999 8.8
2453 25 1 0.0 3.3000000000000003 15.399999999999999 8.8
2454 25 1 0.0 4.4 15.399999999999999 8.8
2455 25 1 0.0 5.5 15.399999999999999 8.8
2456 25 1 0.0 6.6 15.399999999999999 8.8
2457 25 1 0.0 7.699999999999999 15.399999999999999 8.8
2458 25 1 0.0 8.799999999999999 15.399999999999999 8.8
2459 25 1 0.0 9.899999999999999 15.399999999999999 8.8
2460 25 1 0.0 10.999999999999998 15.399999999999999 8.8
2461 25 1 0.0 12.099999999999998 15.399999999999999 8.8
2462 25 1 0.0 13.199999999999998 15.399999999999999 8.8
2463 25 1 0.0 14.299999999999997 15.399999999999999 8.8
2464 25 1 0.0 15.399999999999997 15.399999999999999 8.8
2465 25 1 0.0 16.499999999999996 15.399999999999999 8.8
2466 25 1 0.0 17.599999999999998 15.399999999999999 8.8
2467 25 1 0.0 18.7 15.399999999999999 8.8
2468 25 1 0.0 19.8 15.399999999999999 8.8
2469 25 1 0.0 20.900000000000002 15.399999999999999 8.8
2470 25 1 0.0 22.000000000000004 15.399999999999999 8.8
2471 25 1 0.0 23.100000000000005 15.399999999999999 8.8
2472 25 1 0.0 24.200000000000006 15.399999999999999 8.8
2473 25 1 0.0 25.300000000000008 15.399999999999999 8.8
2474 25 1 0.0 26.40000000000001 15.399999999999999 8.8
2475 25 1 0.0 27.50000000000001 15.399999999999999 8.8
2476 25 1 0.0 27.50000000000001 14.299999999999999 8.8
2477 25 1 0.0 27.50000000000001 13.2 8.8
2478 25 1 0.0 26.40000000000001 13.2 8.8
2479 25 1 0.0 25.300000000000008 13.2 8.8
2480 25 1 0.0 24.200000000000006 13.2 8.8
2481 25 1 0.0 23.100000000000005 13.2 8.8
2482 25 1 0.0 22.000000000000004 13.2 8.8
2483 25 1 0.0 20.900000000000002 13.2 8.8
2484 25 1 0.0 19.8 13.2 8.8
2485 25 1 0.0 18.7 13.2 8.8
2486 25 1 0.0 17.599999999999998 13.2 8.8
2487 25 1 0.0 16.499999999999996 13.2 8.8
2488 25 1 0.0 15.399999999999997 13.2 8.8
2489 25 1 0.0 14.299999999999997 13.2 8.8
2490 25 1 0.0 13.199999999999998 13.2 8.8
2491 25 1 0.0 12.099999999999998 13.2 8.8
2492 25 1 0.0 10.999999999999998 13.2 8.8
2493 25 1 0.0 9.899999999999999 13.2 8.8
2494 25 1 0.0 8.799999999999999 13.2 8.8
2495 25 1 0.0 7.699999999999999 13.2 8.8
2496 25 1 0.0 6.6 13.2 8.8
2497 25 1 0.0 5.5 13.2 8.8
2498 25 1 0.0 4.4 13.2 8.8
2499 25 1 0.0 3.3000000000000003 13.2 8.8
2500 25 1 0.0 2.2 13.2 8.8
2501 26 1 0.0 1.1 16.5 6.6
2502 26 1 0.0 2.2 16.5 6.6
2503 26 1 0.0 3.3000000000000003 16.5 6.6
2504 26 1 0.0 4.4 16.5 6.6
2505 26 1 0.0 5.5 16.5 6.6
2506 26 1 0.0 6.6 16.5 6.6
2507 26 1 0.0 7.699999999999999 16.5 6.6
2508 26 1 0.0 8.799999999999999 16.5 6.6
2509 26 1 0.0 9.899999999999999 16.5 6.6
2510 26 1 0.0 10.999999999999998 16.5 6.6
2511 26 1 0.0 12.099999999999998 16.5 6.6
2512 26 1 0.0 13.199999999999998 16.5 6.6
2513 26 1 0.0 14.299999999999997 16.5 6.6
2514 26 1 0.0 15.399999999999997 16.5 6.6
2515 26 1 0.0 16.499999999999996 16.5 6.6
2516 26 1 0.0 17.599999999999998 16.5 6.6
2517 26 1 0.0 18.7 16.5 6.6
2518 26 1 0.0 19.8 16.5 6.6
2519 26 1 0.0 20.900000000000002 16.5 6.6
2520 26 1 0.0 22.000000000000004 16.5 6.6
2521 26 1 0.0 23.100000000000005 16.5 6.6
2522 26 1 0.0 24.200000000000006 16.5 6.6
2523 26 1 0.0 25.300000000000008 16.5 6.6
2524 26 1 0.0 26.40000000000001 16.5 6.6
2525 26 1 0.0 27.50000000000001 16.5 6.6
2526 26 1 0.0 27.50000000000001 17.6 6.6
2527 26 1 0.0 27.50000000000001 18.7 6.6
2528 26 1 0.0 26.40000000000001 18.7 6.6
2529 26 1 0.0 25.300000000000008 18.7 6.6
2530 26 1 0.0 24.200000000000006 18.7 6.6
2531 26 1 0.0 23.100000000000005 18.7 6.6
2532 26 1 0.0 22.000000000000004 18.7 6.6
2533 26 1 0.0 20.900000000000002 18.7 6.6
2534 26 1 0.0 19.8 18.7 6.6
2535 26 1 0.0 18.7 18.7 6.6
2536 26 1 0.0 17.599999999999998 18.7 6.6
2537 26 1 0.0 16.499999999999996 18.7 6.6
2538 26 1 0.0 15.399999999999997 18.7 6.6
2539 26 1 0.0 14.299999999999997 18.7 6.6
2540 26 1 0.0 13.199999999999998 18.7 6.6
2541 26 1 0.0 12.099999999999998 18.7 6.6
2542 26 1 0.0 10.999999999999998 18.7 6.6
2543 26 1 0.0 9.899999999999999 18.7 6.6
2544 26 1 0.0 8.799999999999999 18.7 6.6
2545 26 1 0.0 7.699999999999999 18.7 6.6
2546 26 1 0.0 6.6 18.7 6.6
2547 26 1 0.0 5.5 18.7 6.6
2548 26 1 0.0 4.4 18.7 6.6
2549 26 1 0.0 3.3000000000000003 18.7 6.6
2550 26 1 0.0 2.2 18.7 6.6
2551 26 1 0.0 2.2 18.7 7.699999999999999
2552 26 1 0.0 2.2 18.7 8.8
2553 26 1 0.0 3.3000000000000003 18.7 8.8
2554 26 1 0.0 4.4 18.7 8.8
2555 26 1 0.0 5.5 18.7 8.8
2556 26 1 0.0 6.6 18.7 8.8
2557 26 1 0.0 7.699999999999999 18.7 8.8
2558 26 1 0.0 8.799999999999999 18.7 8.8
2559 26 1 0.0 9.899999999999999 18.7 8.8
2560 26 1 0.0 10.999999999999998 18.7 8.8
2561 26 1 0.0 12.099999999999998 18.7 8.8
2562 26 1 0.0 13.199999999999998 18.7 8.8
2563 26 1 0.0 14.299999999999997 18.7 8.8
2564 26 1 0.0 15.399999999999997 18.7 8.8
2565 26 1 0.0 16.499999999999996 18.7 8.8
2566 26 1 0.0 17.599999999999998 18.7 8.8
2567 26 1 0.0 18.7 18.7 8.8
2568 26 1 0.0 19.8 18.7 8.8
2569 26 1 0.0 20.900000000000002 18.7 8.8
2570 26 1 0.0 22.000000000000004 18.7 8.8
2571 26 1 0.0 23.100000000000005 18.7 8.8
2572 26 1 0.0 24.200000000000006 18.7 8.8
2573 26 1 0.0 25.300000000000008 18.7 8.8
2574 26 1 0.0 26.40000000000001 18.7 8.8
2575 26 1 0.0 27.50000000000001 18.7 8.8
2576 26 1 0.0 27.50000000000001 17.6 8.8
2577 26 1 0.0 27.50000000000001 16.5 8.8
2578 26 1 0.0 26.40000000000001 16.5 8.8
2579 26 1 0.0 25.300000000000008 16.5 8.8
2580 26 1 0.0 24.200000000000006 16.5 8.8
2581 26 1 0.0 23.100000000000005 16.5 8.8
2582 26 1 0.0 22.000000000000004 16.5 8.8
2583 26 1 0.0 20.900000000000002 16.5 8.8
2584 26 1 0.0 19.8 16.5 8.8
2585 26 1 0.0 18.7 16.5 8.8
2586 26 1 0.0 17.599999999999998 16.5 8.8
2587 26 1 0.0 16.499999999999996 16.5 8.8
2588 26 1 0.0 15.399999999999997 16.5 8.8
2589 26 1 0.0 14.299999999999997 16.5 8.8
2590 26 1 0.0 13.199999999999998 16.5 8.8
2591 26 1 0.0 12.099999999999998 16.5 8.8
2592 26 1 0.0 10.999999999999998 16.5 8.8
2593 26 1 0.0 9.899999999999999 16.5 8.8
2594 26 1 0.0 8.799999999999999 16.5 8.8
2595 26 1 0.0 7.699999999999999 16.5 8.8
2596 26 1 0.0 6.6 16.5 8.8
2597 26 1 0.0 5.5 16.5 8.8
2598 26 1 0.0 4.4 16.5 8.8
2599 26 1 0.0 3.3000000000000003 16.5 8.8
2600 26 1 0.0 2.2 16.5 8.8
2601 27 1 0.0 1.1 19.8 6.6
2602 27 1 0.0 2.2 19.8 6.6
2603 27 1 0.0 3.3000000000000003 19.8 6.6
2604 27 1 0.0 4.4 19.8 6.6
2605 27 1 0.0 5.5 19.8 6.6
2606 27 1 0.0 6.6 19.8 6.6
2607 27 1 0.0 7.699999999999999 19.8 6.6
2608 27 1 0.0 8.799999999999999 19.8 6.6
2609 27 1 0.0 9.899999999999999 19.8 6.6
2610 27 1 0.0 10.999999999999998 19.8 6.6
2611 27 1 0.0 12.099999999999998 19.8 6.6
2612 27 1 0.0 13.199999999999998 19.8 6.6
2613 27 1 0.0 14.299999999999997 19.8 6.6
2614 27 1 0.0 15.399999999999997 19.8 6.6
2615 27 1 0.0 16.499999999999996 19.8 6.6
2616 27 1 0.0 17.599999999999998 19.8 6.6
2617 27 1 0.0 18.7 19.8 6.6
2618 27 1 0.0 19.8 19.8 6.6
2619 27 1 0.0 20.900000000000002 19.8 6.6
2620 27 1 0.0 22.000000000000004 19.8 6.6
2621 27 1 0.0 23.100000000000005 19.8 6.6
2622 27 1 0.0 24.200000000000006 19.8 6.6
2623 27 1 0.0 25.300000000000008 19.8 6.6
2624 27 1 0.0 26.40000000000001 19.8 6.6
2625 27 1 0.0 27.50000000000001 19.8 6.6
2626 27 1 0.0 27.50000000000001 20.900000000000002 6.6
2627 27 1 0.0 27.50000000000001 22.0 6.6
2628 27 1 0.0 26.40000000000001 22.0 6.6
2629 27 1 0.0 25.300000000000008 22.0 6.6
2630 27 1 0.0 24.200000000000006 22.0 6.6
2631 27 1 0.0 23.100000000000005 22.0 6.6
2632 27 1 0.0 22.000000000000004 22.0 6.6
2633 27 1 0.0 20.900000000000002 22.0 6.6
2634 27 1 0.0 19.8 22.0 6.6
2635 27 1 0.0 18.7 22.0 6.6
2636 27 1 0.0 17.599999999999998 22.0 6.6
2637 27 1 0.0 16.499999999999996 22.0 6.6
2638 27 1 0.0 15.399999999999997 22.0 6.6
2639 27 1 0.0 14.299999999999997 22.0 6.6
2640 27 1 0.0 13.199999999999998 22.0 6.6
2641 27 1 0.0 12.099999999999998 22.0 6.6
2642 27 1 0.0 10.999999999999998 22.0 6.6
2643 27 1 0.0 9.899999999999999 22.0 6.6
2644 27 1 0.0 8.799999999999999 22.0 6.6
2645 27 1 0.0 7.699999999999999 22.0 6.6
2646 27 1 0.0 6.6 22.0 6.6
2647 27 1 0.0 5.5 22.0 6.6
2648 27 1 0.0 4.4 22.0 6.6
2649 27 1 0.0 3.3000000000000003 22.0 6.6
2650 27 1 0.0 2.2 22.0 6.6
2651 27 1 0.0 2.2 22.0 7.699999999999999
2652 27 1 0.0 2.2 22.0 8.8
2653 27 1 0.0 3.3000000000000003 22.0 8.8
2654 27 1 0.0 4.4 22.0 8.8
2655 27 1 0.0 5.5 22.0 8.8
2656 27 1 0.0 6.6 22.0 8.8
2657 27 1 0.0 7.699999999999999 22.0 8.8
2658 27 1 0.0 8.799999999999999 22.0 8.8
2659 27 1 0.0 9.899999999999999 22.0 8.8
2660 27 1 0.0 10.999999999999998 22.0 8.8
2661 27 1 0.0 12.099999999999998 22.0 8.8
2662 27 1 0.0 13.199999999999998 22.0 8.8
2663 27 1 0.0 14.299999999999997 22.0 8.8
2664 27 1 0.0 15.399999999999997 22.0 8.8
2665 27 1 0.0 16.499999999999996 22.0 8.8
2666 27 1 0.0 17.599999999999998 22.0 8.8
2667 27 1 0.0 18.7 22.0 8.8
2668 27 1 0.0 19.8 22.0 8.8
2669 27 1 0.0 20.900000000000002 22.0 8.8
2670 27 1 0.0 22.000000000000004 22.0 8.8
2671 27 1 0.0 23.100000000000005 22.0 8.8
2672 27 1 0.0 24.200000000000006 22.0 8.8
2673 27 1 0.0 25.300000000000008 22.0 8.8
2674 27 1 0.0 26.40000000000001 22.0 8.8
2675 27 1 0.0 27.50000000000001 22.0 8.8
2676 27 1 0.0 27.50000000000001 20.900000000000002 8.8
2677 27 1 0.0 27.50000000000001 19.8 8.8
2678 27 1 0.0 26.40000000000001 19.8 8.8
2679 27 1 0.0 25.300000000000008 19.8 8.8
2680 27 1 0.0 24.200000000000006 19.8 8.8
2681 27 1 0.0 23.100000000000005 19.8 8.8
2682 27 1 0.0 22.000000000000004 19.8 8.8
2683 27 1 0.0 20.900000000000002 19.8 8.8
2684 27 1 0.0 19.8 19.8 8.8
2685 27 1 0.0 18.7 19.8 8.8
2686 27 1 0.0 17.599999999999998 19.8 8.8
2687 27 1 0.0 16.499999999999996 19.8 8.8
2688 27 1 0.0 15.399999999999997 19.8 8.8
2689 27 1 0.0 14.299999999999997 19.8 8.8
2690 27 1 0.0 13.199999999999998 19.8 8.8
2691 27 1 0.0 12.099999999999998 19.8 8.8
2692 27 1 0.0 10.999999999999998 19.8 8.8
2693 27 1 0.0 9.899999999999999 19.8 8.8
2694 27 1 0.0 8.799999999999999 19.8 8.8
2695 27 1 0.0 7.699999999999999 19.8 8.8
2696 27 1 0.0 6.6 19.8 8.8
2697 27 1 0.0 5.5 19.8 8.8
2698 27 1 0.0 4.4 19.8 8.8
2699 27 1 0.0 3.3000000000000003 19.8 8.8
2700 27 1 0.0 2.2 19.8 8.8
2701 28 1 0.0 1.1 23.1 6.6
2702 28 1 0.0 2.2 23.1 6.6
2703 28 1 0.0 3.3000000000000003 23.1 6.6
2704 28 1 0.0 4.4 23.1 6.6
2705 28 1 0.0 5.5 23.1 6.6
2706 28 1 0.0 6.6 23.1 6.6
2707 28 1 0.0 7.699999999999999 23.1 6.6
2708 28 1 0.0 8.799999999999999 23.1 6.6
2709 28 1 0.0 9.899999999999999 23.1 6.6
2710 28 1 0.0 10.999999999999998 23.1 6.6
2711 28 1 0.0 12.099999999999998 23.1 6.6
2712 28 1 0.0 13.199999999999998 23.1 6.6
2713 28 1 0.0 14.299999999999997 23.1 6.6
2714 28 1 0.0 15.399999999999997 23.1 6.6
2715 28 1 0.0 16.499999999999996 23.1 6.6
2716 28 1 0.0 17.599999999999998 23.1 6.6
2717 28 1 0.0 18.7 23.1 6.6
2718 28 1 0.0 19.8 23.1 6.6
2719 28 1 0.0 20.900000000000002 23.1 6.6
2720 28 1 0.0 22.000000000000004 23.1 6.6
2721 28 1 0.0 23.100000000000005 23.1 6.6
2722 28 1 0.0 24.200000000000006 23.1 6.6
2723 28 1 0.0 25.300000000000008 23.1 6.6
2724 28 1 0.0 26.40000000000001 23.1 6.6
2725 28 1 0.0 27.50000000000001 23.1 6.6
2726 28 1 0.0 27.50000000000001 24.200000000000003 6.6
2727 28 1 0.0 27.50000000000001 25.3 6.6
2728 28 1 0.0 26.40000000000001 25.3 6.6
2729 28 1 0.0 25.300000000000008 25.3 6.6
2730 28 1 0.0 24.200000000000006 25.3 6.6
2731 28 1 0.0 23.100000000000005 25.3 6.6
2732 28 1 0.0 22.000000000000004 25.3 6.6
2733 28 1 0.0 20.900000000000002 25.3 6.6
2734 28 1 0.0 19.8 25.3 6.6
2735 28 1 0.0 18.7 25.3 6.6
2736 28 1 0.0 17.599999999999998 25.3 6.6
2737 28 1 0.0 16.499999999999996 25.3 6.6
2738 28 1 0.0 15.399999999999997 25.3 6.6
2739 28 1 0.0 14.299999999999997 25.3 6.6
2740 28 1 0.0 13.199999999999998 25.3 6.6
2741 28 1 0.0 12.099999999999998 25.3 6.6
2742 28 1 0.0 10.999999999999998 25.3 6.6
2743 28 1 0.0 9.899999999999999 25.3 6.6
2744 28 1 0.0 8.799999999999999 25.3 6.6
2745 28 1 0.0 7.699999999999999 25.3 6.6
2746 28 1 0.0 6.6 25.3 6.6
2747 28 1 0.0 5.5 25.3 6.6
2748 28 1 0.0 4.4 25.3 6.6
2749 28 1 0.0 3.3000000000000003 25.3 6.6
2750 28 1 0.0 2.2 25.3 6.6
2751 28 1 0.0 2.2 25.3 7.699999999999999
2752 28 1 0.0 2.2 25.3 8.8
2753 28 1 0.0 3.3000000000000003 25.3 8.8
2754 28 1 0.0 4.4 25.3 8.8
2755 28 1 0.0 5.5 25.3 8.8
2756 28 1 0.0 6.6 25.3 8.8
2757 28 1 0.0 7.699999999999999 25.3 8.8
2758 28 1 0.0 8.799999999999999 25.3 8.8
2759 28 1 0.0 9.899999999999999 25.3 8.8
2760 28 1 0.0 10.999999999999998 25.3 8.8
2761 28 1 0.0 12.099999999999998 25.3 8.8
2762 28 1 0.0 13.199999999999998 25.3 8.8
2763 28 1 0.0 14.299999999999997 25.3 8.8
2764 28 1 0.0 15.399999999999997 25.3 8.8
2765 28 1 0.0 16.499999999999996 25.3 8.8
2766 28 1 0.0 17.599999999999998 25.3 8.8
2767 28 1 0.0 18.7 25.3 8.8
2768 28 1 0.0 19.8 25.3 8.8
2769 28 1 0.0 20.900000000000002 25.3 8.8
2770 28 1 0.0 22.000000000000004 25.3 8.8
2771 28 1 0.0 23.100000000000005 25.3 8.8
2772 28 1 0.0 24.200000000000006 25.3 8.8
2773 28 1 0.0 25.300000000000008 25.3 8.8
2774 28 1 0.0 26.40000000000001 25.3 8.8
2775 28 1 0.0 27.50000000000001 25.3 8.8
2776 28 1 0.0 27.50000000000001 24.200000000000003 8.8
2777 28 1 0.0 27.50000000000001 23.1 8.8
2778 28 1 0.0 26.40000000000001 23.1 8.8
2779 28 1 0.0 25.300000000000008 23.1 8.8
2780 28 1 0.0 24.200000000000006 23.1 8.8
2781 28 1 0.0 23.100000000000005 23.1 8.8
2782 28 1 0.0 22.000000000000004 23.1 8.8
2783 28 1 0.0 20.900000000000002 23.1 8.8
2784 28 1 0.0 19.8 23.1 8.8
2785 28 1 0.0 18.7 23.1 8.8
2786 28 1 0.0 17.599999999999998 23.1 8.8
2787 28 1 0.0 16.499999999999996 23.1 8.8
2788 28 1 0.0 15.399999999999997 23.1 8.8
2789 28 1 0.0 14.299999999999997 23.1 8.8
2790 28 1 0.0 13.199999999999998 23.1 8.8
2791 28 1 0.0 12.099999999999998 23.1 8.8
2792 28 1 0.0 10.999999999999998 23.1 8.8
2793 28 1 0.0 9.899999999999999 23.1 8.8
2794 28 1 0.0 8.799999999999999 23.1 8.8
2795 28 1 0.0 7.699999999999999 23.1 8.8
2796 28 1 0.0 6.6 23.1 8.8
2797 28 1 0.0 5.5 23.1 8.8
2798 28 1 0.0 4.4 23.1 8.8
2799 28 1 0.0 3.3000000000000003 23.1 8.8
2800 28 1 0.0 2.2 23.1 8.8
2801 29 1 0.0 1.1 26.400000000000002 6.6
2802 29 1 0.0 2.2 26.400000000000002 6.6
2803 29 1 0.0 3.3000000000000003 26.400000000000002 6.6
2804 29 1 0.0 4.4 26.400000000000002 6.6
2805 29 1 0.0 5.5 26.400000000000002 6.6
2806 29 1 0.0 6.6 26.400000000000002 6.6
2807 29 1 0.0 7.699999999999999 26.400000000000002 6.6
2808 29 1 0.0 8.799999999999999 26.400000000000002 6.6
2809 29 1 0.0 9.899999999999999 26.400000000000002 6.6
2810 29 1 0.0 10.999999999999998 26.400000000000002 6.6
2811 29 1 0.0 12.099999999999998 26.400000000000002 6.6
2812 29 1 0.0 13.199999999999998 26.400000000000002 6.6
2813 29 1 0.0 14.299999999999997 26.400000000000002 6.6
2814 29 1 0.0 15.399999999999997 26.400000000000002 6.6
2815 29 1 0.0 16.499999999999996 26.400000000000002 6.6
2816 29 1 0.0 17.599999999999998 26.400000000000002 6.6
2817 29 1 0.0 18.7 26.400000000000002 6.6
2818 29 1 0.0 19.8 26.400000000000002 6.6
2819 29 1 0.0 20.900000000000002 26.400000000000002 6.6
2820 29 1 0.0 22.000000000000004 26.400000000000002 6.6
2821 29 1 0.0 23.100000000000005 26.400000000000002 6.6
2822 29 1 0.0 24.200000000000006 26.400000000000002 6.6
2823 29 1 0.0 25.300000000000008 26.400000000000002 6.6
2824 29 1 0.0 26.40000000000001 26.400000000000002 6.6
2825 29 1 0.0 27.50000000000001 26.400000000000002 6.6
2826 29 1 0.0 27.50000000000001 27.500000000000004 6.6
2827 29 1 0.0 27.50000000000001 28.6 6.6
2828 29 1 0.0 26.40000000000001 28.6 6.6
2829 29 1 0.0 25.300000000000008 28.6 6.6
2830 29 1 0.0 24.200000000000006 28.6 6.6
2831 29 1 0.0 23.100000000000005 28.6 6.6
2832 29 1 0.0 22.000000000000004 28.6 6.6
2833 29 1 0.0 20.900000000000002 28.6 6.6
2834 29 1 0.0 19.8 28.6 6.6
2835 29 1 0.0 18.7 28.6 6.6
2836 29 1 0.0 17.599999999999998 28.6 6.6
2837 29 1 0.0 16.499999999999996 28.6 6.6
2838 29 1 0.0 15.399999999999997 28.6 6.6
2839 29 1 0.0 14.299999999999997 28.6 6.6
2840 29 1 0.0 13.199999999999998 28.6 6.6
2841 29 1 0.0 12.099999999999998 28.6 6.6
2842 29 1 0.0 10.999999999999998 28.6 6.6
2843 29 1 0.0 9.899999999999999 28.6 6.6
2844 29 1 0.0 8.799999999999999 28.6 6.6
2845 29 1 0.0 7.699999999999999 28.6 6.6
2846 29 1 0.0 6.6 28.6 6.6
2847 29 1 0.0 5.5 28.6 6.6
2848 29 1 0.0 4.4 28.6 6.6
2849 29 1 0.0 3.3000000000000003 28.6 6.6
2850 29 1 0.0 2.2 28.6 6.6
2851 29 1 0.0 2.2 28.6 7.699999999999999
2852 29 1 0.0 2.2 28.6 8.8
2853 29 1 0.0 3.3000000000000003 28.6 8.8
2854 29 1 0.0 4.4 28.6 8.8
2855 29 1 0.0 5.5 28.6 8.8
2856 29 1 0.0 6.6 28.6 8.8
2857 29 1 0.0 7.699999999999999 28.6 8.8
2858 29 1 0.0 8.799999999999999 28.6 8.8
2859 29 1 0.0 9.899999999999999 28.6 8.8
2860 29 1 0.0 10.999999999999998 28.6 8.8
2861 29 1 0.0 12.099999999999998 28.6 8.8
2862 29 1 0.0 13.199999999999998 28.6 8.8
2863 29 1 0.0 14.299999999999997 28.6 8.8
2864 29 1 0.0 15.399999999999997 28.6 8.8
2865 29 1 0.0 16.499999999999996 28.6 8.8
2866 29 1 0.0 17.599999999999998 28.6 8.8
2867 29 1 0.0 18.7 28.6 8.8
2868 29 1 0.0 19.8 28.6 8.8
2869 29 1 0.0 20.900000000000002 28.6 8.8
2870 29 1 0.0 22.000000000000004 28.6 8.8
2871 29 1 0.0 23.100000000000005 28.6 8.8
2872 29 1 0.0 24.200000000000006 28.6 8.8
2873 29 1 0.0 25.300000000000008 28.6 8.8
2874 29 1 0.0 26.40000000000001 28.6 8.8
2875 29 1 0.0 27.50000000000001 28.6 8.8
2876 29 1 0.0 27.50000000000001 27.500000000000004 8.8
2877 29 1 0.0 27.50000000000001 26.400000000000002 8.8
2878 29 1 0.0 26.40000000000001 26.400000000000002 8.8
2879 29 1 0.0 25.300000000000008 26.400000000000002 8.8
2880 29 1 0.0 24.200000000000006 26.400000000000002 8.8
2881 29 1 0.0 23.100000000000005 26.400000000000002 8.8
2882 29 1 0.0 22.000000000000004 26.400000000000002 8.8
2883 29 1 0.0 20.900000000000002 26.400000000000002 8.8
2884 29 1 0.0 19.8 26.400000000000002 8.8
2885 29 1 0.0 18.7 26.400000000000002 8.8
2886 29 1 0.0 17.599999999999998 26.400000000000002 8.8
2887 29 1 0.0 16.499999999999996 26.400000000000002 8.8
2888 29 1 0.0 15.399999999999997 26.400000000000002 8.8
2889 29 1 0.0 14.299999999999997 26.400000000000002 8.8
2890 29 1 0.0 13.199999999999998 26.400000000000002 8.8
2891 29 1 0.0 12.099999999999998 26.400000000000002 8.8
2892 29 1 0.0 10.999999999999998 26.400000000000002 8.8
2893 29 1 0.0 9.899999999999999 26.400000000000002 8.8
2894 29 1 0.0 8.799999999999999 26.400000000000002 8.8
2895 29 1 0.0 7.699999999999999 26.400000000000002 8.8
2896 29 1 0.0 6.6 26.400000000000002 8.8
2897 29 1 0.0 5.5 26.400000000000002 8.8
2898 29 1 0.0 4.4 26.400000000000002 8.8
2899 29 1 0.0 3.3000000000000003 26.400000000000002 8.8
2900 29 1 0.0 2.2 26.400000000000002 8.8
2901 30 1 0.0 1.1 29.700000000000003 6.6
2902 30 1 0.0 2.2 29.700000000000003 6.6
2903 30 1 0.0 3.3000000000000003 29.700000000000003 6.6
2904 30 1 0.0 4.4 29.700000000000003 6.6
2905 30 1 0.0 5.5 29.700000000000003 6.6
2906 30 1 0.0 6.6 29.700000000000003 6.6
2907 30 1 0.0 7.699999999999999 29.700000000000003 6.6
2908 30 1 0.0 8.799999999999999 29.700000000000003 6.6
2909 30 1 0.0 9.899999999999999 29.700000000000003 6.6
2910 30 1 0.0 10.999999999999998 29.700000000000003 6.6
2911 30 1 0.0 12.099999999999998 29.700000000000003 6.6
2912 30 1 0.0 13.199999999999998 29.700000000000003 6.6
2913 30 1 0.0 14.299999999999997 29.700000000000003 6.6
2914 30 1 0.0 15.399999999999997 29.700000000000003 6.6
2915 30 1 0.0 16.499999999999996 29.700000000000003 6.6
2916 30 1 0.0 17.599999999999998 29.700000000000003 6.6
2917 30 1 0.0 18.7 29.700000000000003 6.6
2918 30 1 0.0 19.8 29.700000000000003 6.6
2919 30 1 0.0 20.900000000000002 29.700000000000003 6.6
2920 30 1 0.0 22.000000000000004 29.700000000000003 6.6
2921 30 1 0.0 23.100000000000005 29.700000000000003 6.6
2922 30 1 0.0 24.200000000000006 29.700000000000003 6.6
2923 30 1 0.0 25.300000000000008 29.700000000000003 6.6
2924 30 1 0.0 26.40000000000001 29.700000000000003 6.6
2925 30 1 0.0 27.50000000000001 29.700000000000003 6.6
2926 30 1 0.0 27.50000000000001 30.800000000000004 6.6
2927 30 1 0.0 27.50000000000001 31.900000000000002 6.6
2928 30 1 0.0 26.40000000000001 31.900000000000002 6.6
2929 30 1 0.0 25.300000000000008 31.900000000000002 6.6
2930 30 1 0.0 24.200000000000006 31.900000000000002 6.6
2931 30 1 0.0 23.100000000000005 31.900000000000002 6.6
2932 30 1 0.0 22.000000000000004 31.900000000000002 6.6
2933 30 1 0.0 20.900000000000002 31.900000000000002 6.6
2934 30 1 0.0 19.8 31.900000000000002 6.6
2935 30 1 0.0 18.7 31.900000000000002 6.6
2936 30 1 0.0 17.599999999999998 31.900000000000002 6.6
2937 30 1 0.0 16.499999999999996 31.900000000000002 6.6
2938 30 1 0.0 15.399999999999997 31.900000000000002 6.6
2939 30 1 0.0 14.299999999999997 31.900000000000002 6.6
2940 30 1 0.0 13.199999999999998 31.900000000000002 6.6
2941 30 1 0.0 12.099999999999998 31.900000000000002 6.6
2942 30 1 0.0 10.999999999999998 31.900000000000002 6.6
2943 30 1 0.0 9.899999999999999 31.900000000000002 6.6
2944 30 1 0.0 8.799999999999999 31.900000000000002 6.6
2945 30 1 0.0 7.699999999999999 31.900000000000002 6.6
2946 30 1 0.0 6.6 31.900000000000002 6.6
2947 30 1 0.0 5.5 31.900000000000002 6.6
2948 30 1 0.0 4.4 31.900000000000002 6.6
2949 30 1 0.0 3.3000000000000003 31.900000000000002 6.6
2950 30 1 0.0 2.2 31.900000000000002 6.6
2951 30 1 0.0 2.2 31.900000000000002 7.699999999999999
2952 30 1 0.0 2.2 31.900000000000002 8.8
2953 30 1 0.0 3.3000000000000003 31.900000000000002 8.8
2954 30 1 0.0 4.4 31.900000000000002 8.8
2955 30 1 0.0 5.5 31.900000000000002 8.8
2956 30 1 0.0 6.6 31.900000000000002 8.8
2957 30 1 0.0 7.699999999999999 31.900000000000002 8.8
2958 30 1 0.0 8.799999999999999 31.900000000000002 8.8
2959 30 1 0.0 9.899999999999999 31.900000000000002 8.8
2960 30 1 0.0 10.999999999999998 31.900000000000002 8.8
2961 30 1 0.0 12.099999999999998 31.900000000000002 8.8
2962 30 1 0.0 13.199999999999998 31.900000000000002 8.8
2963 30 1 0.0 14.299999999999997 31.900000000000002 8.8
2964 30 1 0.0 15.399999999999997 31.900000000000002 8.8
2965 30 1 0.0 16.499999999999996 31.900000000000002 8.8
2966 30 1 0.0 17.599999999999998 31.900000000000002 8.8
2967 30 1 0.0 18.7 31.900000000000002 8.8
2968 30 1 0.0 19.8 31.900000000000002 8.8
2969 30 1 0.0 20.900000000000002 31.900000000000002 8.8
2970 30 1 0.0 22.000000000000004 31.900000000000002 8.8
2971 30 1 0.0 23.100000000000005 31.900000000000002 8.8
2972 30 1 0.0 24.200000000000006 31.900000000000002 8.8
2973 30 1 0.0 25.300000000000008 31.900000000000002 8.8
2974 30 1 0.0 26.40000000000001 31.900000000000002 8.8
2975 30 1 0.0 27.50000000000001 31.900000000000002 8.8
2976 30 1 0.0 27.50000000000001 30.800000000000004 8.8
2977 30 1 0.0 27.50000000000001 29.700000000000003 8.8
2978 30 1 0.0 26.40000000000001 29.700000000000003 8.8
2979 30 1 0.0 25.300000000000008 29.700000000000003 8.8
2980 30 1 0.0 24.200000000000006 29.700000000000003 8.8
2981 30 1 0.0 23.100000000000005 29.700000000000003 8.8
2982 30 1 0.0 22.000000000000004 29.700000000000003 8.8
2983 30 1 0.0 20.900000000000002 29.700000000000003 8.8
2984 30 1 0.0 19.8 29.700000000000003 8.8
2985 30 1 0.0 18.7 29.700000000000003 8.8
2986 30 1 0.0 17.599999999999998 29.700000000000003 8.8
2987 30 1 0.0 16.499999999999996 29.700000000000003 8.8
2988 30 1 0.0 15.399999999999997 29.700000000000003 8.8
2989 30 1 0.0 14.299999999999997 29.700000000000003 8.8
2990 30 1 0.0 13.199999999999998 29.700000000000003 8.8
2991 30 1 0.0 12.099999999999998 29.700000000000003 8.8
2992 30 1 0.0 10.999999999999998 29.700000000000003 8.8
2993 30 1 0.0 9.899999999999999 29.700000000000003 8.8
2994 30 1 0.0 8.799999999999999 29.700000000000003 8.8
2995 30 1 0.0 7.699999999999999 29.700000000000003 8.8
2996 30 1 0.0 6.6 29.700000000000003 8.8
2997 30 1 0.0 5.5 29.700000000000003 8.8
2998 30 1 0.0 4.4 29.700000000000003 8.8
2999 30 1 0.0 3.3000000000000003 29.700000000000003 8.8
3000 30 1 0.0 2.2 29.700000000000003 8.8
3001 31 1 0.0 1.1 0.0 9.899999999999999
3002 31 1 0.0 2.2 0.0 9.899999999999999
3003 31 1 0.0 3.3000000000000003 0.0 9.899999999999999
3004 31 1 0.0 4.4 0.0 9.899999999999999
3005 31 1 0.0 5.5 0.0 9.899999999999999
3006 31 1 0.0 6.6 0.0 9.899999999999999
3007 31 1 0.0 7.699999999999999 0.0 9.899999999999999
3008 31 1 0.0 8.799999999999999 0.0 9.899999999999999
3009 31 1 0.0 9.899999999999999 0.0 9.899999999999999
3010 31 1 0.0 10.999999999999998 0.0 9.899999999999999
3011 31 1 0.0 12.099999999999998 0.0 9.899999999999999
3012 31 1 0.0 13.199999999999998 0.0 9.899999999999999
3013 31 1 0.0 14.299999999999997 0.0 9.899999999999999
3014 31 1 0.0 15.399999999999997 0.0 9.899999999999999
3015 31 1 0.0 16.499999999999996 0.0 9.899999999999999
3016 31 1 0.0 17.599999999999998 0.0 9.899999999999999
3017 31 1 0.0 18.7 0.0 9.899999999999999
3018 31 1 0.0 19.8 0.0 9.899999999999999
3019 31 1 0.0 20.900000000000002 0.0 9.899999999999999
3020 31 1 0.0 22.000000000000004 0.0 9.899999999999999
3021 31 1 0.0 23.100000000000005 0.0 9.899999999999999
3022 31 1 0.0 24.200000000000006 0.0 9.899999999999999
3023 31 1 0.0 25.300000000000008 0.0 9.899999999999999
3024 31 1 0.0 26.40000000000001 0.0 9.899999999999999
3025 31 1 0.0 27.50000000000001 0.0 9.899999999999999
3026 31 1 0.0 27.50000000000001 1.1 9.899999999999999
3027 31 1 0.0 27.50000000000001 2.2 9.899999999999999
3028 31 1 0.0 26.40000000000001 2.2 9.899999999999999
3029 31 1 0.0 25.300000000000008 2.2 9.899999999999999
3030 31 1 0.0 24.200000000000006 2.2 9.899999999999999
3031 31 1 0.0 23.100000000000005 2.2 9.899999999999999
3032 31 1 0.0 22.000000000000004 2.2 9.899999999999999
3033 31 1 0.0 20.900000000000002 2.2 9.899999999999999
3034 31 1 0.0 19.8 2.2 9.899999999999999
3035 31 1 0.0 18.7 2.2 9.899999999999999
3036 31 1 0.0 17.599999999999998 2.2 9.899999999999999
3037 31 1 0.0 16.499999999999996 2.2 9.899999999999999
3038 31 1 0.0 15.399999999999997 2.2 9.899999999999999
3039 31 1 0.0 14.299999999999997 2.2 9.899999999999999
3040 31 1 0.0 13.199999999999998 2.2 9.899999999999999
3041 31 1 0.0 12.099999999999998 2.2 9.899999999999999
3042 31 1 0.0 10.999999999999998 2.2 9.899999999999999
3043 31 1 0.0 9.899999999999999 2.2 9.899999999999999
3044 31 1 0.0 8.799999999999999 2.2 9.899999999999999
3045 31 1 0.0 7.699999999999999 2.2 9.899999999999999
3046 31 1 0.0 6.6 2.2 9.899999999999999
3047 31 1 0.0 5.5 2.2 9.899999999999999
3048 31 1 0.0 4.4 2.2 9.899999999999999
3049 31 1 0.0 3.3000000000000003 2.2 9.899999999999999
3050 31 1 0.0 2.2 2.2 9.899999999999999
3051 31 1 0.0 2.2 2.2 10.999999999999998
3052 31 1 0.0 2.2 2.2 12.099999999999998
3053 31 1 0.0 3.3000000000000003 2.2 12.099999999999998
3054 31 1 0.0 4.4 2.2 12.099999999999998
3055 31 1 0.0 5.5 2.2 12.099999999999998
3056 31 1 0.0 6.6 2.2 12.099999999999998
3057 31 1 0.0 7.699999999999999 2.2 12.099999999999998
3058 31 1 0.0 8.799999999999999 2.2 12.099999999999998
3059 31 1 0.0 9.899999999999999 2.2 12.099999999999998
3060 31 1 0.0 10.999999999999998 2.2 12.099999999999998
3061 31 1 0.0 12.099999999999998 2.2 12.099999999999998
3062 31 1 0.0 13.199999999999998 2.2 12.099999999999998
3063 31 1 0.0 14.299999999999997 2.2 12.099999999999998
3064 31 1 0.0 15.399999999999997 2.2 12.099999999999998
3065 31 1 0.0 16.499999999999996 2.2 12.099999999999998
3066 31 1 0.0 17.599999999999998 2.2 12.099999999999998
3067 31 1 0.0 18.7 2.2 12.099999999999998
3068 31 1 0.0 19.8 2.2 12.099999999999998
3069 31 1 0.0 20.900000000000002 2.2 12.099999999999998
3070 31 1 0.0 22.000000000000004 2.2 12.099999999999998
3071 31 1 0.0 23.100000000000005 2.2 12.099999999999998
3072 31 1 0.0 24.200000000000006 2.2 12.099999999999998
3073 31 1 0.0 25.300000000000008 2.2 12.099999999999998
3074 31 1 0.0 26.40000000000001 2.2 12.099999999999998
3075 31 1 0.0 27.50000000000001 2.2 12.099999999999998
3076 31 1 0.0 27.50000000000001 1.1 12.099999999999998
3077 31 1 0.0 27.50000000000001 0.0 12.099999999999998
3078 31 1 0.0 26.40000000000001 0.0 12.099999999999998
3079 31 1 0.0 25.300000000000008 0.0 12.099999999999998
3080 31 1 0.0 24.200000000000006 0.0 12.099999999999998
3081 31 1 0.0 23.100000000000005 0.0 12.099999999999998
3082 31 1 0.0 22.000000000000004 0.0 12.099999999999998
3083 31 1 0.0 20.900000000000002 0.0 12.099999999999998
3084 31 1 0.0 19.8 0.0 12.099999999999998
3085 31 1 0.0 18.7 0.0 12.099999999999998
3086 31 1 0.0 17.599999999999998 0.0 12.099999999999998
3087 31 1 0.0 16.499999999999996 0.0 12.099999999999998
3088 31 1 0.0 15.399999999999997 0.0 12.099999999999998
3089 31 1 0.0 14.299999999999997 0.0 12.099999999999998
3090 31 1 0.0 13.199999999999998 0.0 12.099999999999998
3091 31 1 0.0 12.099999999999998 0.0 12.099999999999998
3092 31 1 0.0 10.999999999999998 0.0 12.099999999999998
3093 31 1 0.0 9.899999999999999 0.0 12.099999999999998
3094 31 1 0.0 8.799999999999999 0.0 12.099999999999998
3095 31 1 0.0 7.699999999999999 0.0 12.099999999999998
3096 31 1 0.0 6.6 0.0 12.099999999999998
3097 31 1 0.0 5.5 0.0 12.099999999999998
3098 31 1 0.0 4.4 0.0 12.099999999999998
3099 31 1 0.0 3.3000000000000003 0.0 12.099999999999998
3100 31 1 0.0 2.2 0.0 12.099999999999998
3101 32 1 0.0 1.1 3.3 9.899999999999999
3102 32 1 0.0 2.2 3.3 9.899999999999999
3103 32 1 0.0 3.3000000000000003 3.3 9.899999999999999
3104 32 1 0.0 4.4 3.3 9.899999999999999
3105 32 1 0.0 5.5 3.3 9.899999999999999
3106 32 1 0.0 6.6 3.3 9.899999999999999
3107 32 1 0.0 7.699999999999999 3.3 9.899999999999999
3108 32 1 0.0 8.799999999999999 3.3 9.899999999999999
3109 32 1 0.0 9.899999999999999 3.3 9.899999999999999
3110 32 1 0.0 10.999999999999998 3.3 9.899999999999999
3111 32 1 0.0 12.099999999999998 3.3 9.899999999999999
3112 32 1 0.0 13.199999999999998 3.3 9.899999999999999
3113 32 1 0.0 14.299999999999997 3.3 9.899999999999999
3114 32 1 0.0 15.399999999999997 3.3 9.899999999999999
3115 32 1 0.0 16.499999999999996 3.3 9.899999999999999
3116 32 1 0.0 17.599999999999998 3.3 9.899999999999999
3117 32 1 0.0 18.7 3.3 9.899999999999999
3118 32 1 0.0 19.8 3.3 9.899999999999999
3119 32 1 0.0 20.900000000000002 3.3 9.899999999999999
3120 32 1 0.0 22.000000000000004 3.3 9.899999999999999
3121 32 1 0.0 23.100000000000005 3.3 9.899999999999999
3122 32 1 0.0 24.200000000000006 3.3 9.899999999999999
3123 32 1 0.0 25.300000000000008 3.3 9.899999999999999
3124 32 1 0.0 26.40000000000001 3.3 9.899999999999999
3125 32 1 0.0 27.50000000000001 3.3 9.899999999999999
3126 32 1 0.0 27.50000000000001 4.4 9.899999999999999
3127 32 1 0.0 27.50000000000001 5.5 9.899999999999999
3128 32 1 0.0 26.40000000000001 5.5 9.899999999999999
3129 32 1 0.0 25.300000000000008 5.5 9.899999999999999
3130 32 1 0.0 24.200000000000006 5.5 9.899999999999999
3131 32 1 0.0 23.100000000000005 5.5 9.899999999999999
3132 32 1 0.0 22.000000000000004 5.5 9.899999999999999
3133 32 1 0.0 20.900000000000002 5.5 9.899999999999999
3134 32 1 0.0 19.8 5.5 9.899999999999999
3135 32 1 0.0 18.7 5.5 9.899999999999999
3136 32 1 0.0 17.599999999999998 5.5 9.899999999999999
3137 32 1 0.0 16.499999999999996 5.5 9.899999999999999
3138 32 1 0.0 15.399999999999997 5.5 9.899999999999999
3139 32 1 0.0 14.299999999999997 5.5 9.899999999999999
3140 32 1 0.0 13.199999999999998 5.5 9.899999999999999
3141 32 1 0.0 12.099999999999998 5.5 9.899999999999999
3142 32 1 0.0 10.999999999999998 5.5 9.899999999999999
3143 32 1 0.0 9.899999999999999 5.5 9.899999999999999
3144 32 1 0.0 8.799999999999999 5.5 9.899999999999999
3145 32 1 0.0 7.699999999999999 5.5 9.899999999999999
3146 32 1 0.0 6.6 5.5 9.899999999999999
3147 32 1 0.0 5.5 5.5 9.899999999999999
3148 32 1 0.0 4.4 5.5 9.899999999999999
3149 32 1 0.0 3.3000000000000003 5.5 9.899999999999999
3150 32 1 0.0 2.2 5.5 9.899999999999999
3151 32 1 0.0 2.2 5.5 10.999999999999998
3152 32 1 0.0 2.2 5.5 12.099999999999998
3153 32 1 0.0 3.3000000000000003 5.5 12.099999999999998
3154 32 1 0.0 4.4 5.5 12.099999999999998
3155 32 1 0.0 5.5 5.5 12.099999999999998
3156 32 1 0.0 6.6 5.5 12.099999999999998
3157 32 1 0.0 7.699999999999999 5.5 12.099999999999998
3158 32 1 0.0 8.799999999999999 5.5 12.099999999999998
3159 32 1 0.0 9.899999999999999 5.5 12.099999999999998
3160 32 1 0.0 10.999999999999998 5.5 12.099999999999998
3161 32 1 0.0 12.099999999999998 5.5 12.099999999999998
3162 32 1 0.0 13.199999999999998 5.5 12.099999999999998
3163 32 1 0.0 14.299999999999997 5.5 12.099999999999998
3164 32 1 0.0 15.399999999999997 5.5 12.099999999999998
3165 32 1 0.0 16.499999999999996 5.5 12.099999999999998
3166 32 1 0.0 17.599999999999998 5.5 12.099999999999998
3167 32 1 0.0 18.7 5.5 12.099999999999998
3168 32 1 0.0 19.8 5.5 12.099999999999998
3169 32 1 0.0 20.900000000000002 5.5 12.099999999999998
3170 32 1 0.0 22.000000000000004 5.5 12.099999999999998
3171 32 1 0.0 23.100000000000005 5.5 12.099999999999998
3172 32 1 0.0 24.200000000000006 5.5 12.099999999999998
3173 32 1 0.0 25.300000000000008 5.5 12.099999999999998
3174 32 1 0.0 26.40000000000001 5.5 12.099999999999998
3175 32 1 0.0 27.50000000000001 5.5 12.099999999999998
3176 32 1 0.0 27.50000000000001 4.4 12.099999999999998
3177 32 1 0.0 27.50000000000001 3.3 12.099999999999998
3178 32 1 0.0 26.40000000000001 3.3 12.099999999999998
3179 32 1 0.0 25.300000000000008 3.3 12.099999999999998
3180 32 1 0.0 24.200000000000006 3.3 12.099999999999998
3181 32 1 0.0 23.100000000000005 3.3 12.099999999999998
3182 32 1 0.0 22.000000000000004 3.3 12.099999999999998
3183 32 1 0.0 20.900000000000002 3.3 12.099999999999998
3184 32 1 0.0 19.8 3.3 12.099999999999998
3185 32 1 0.0 18.7 3.3 12.099999999999998
3186 32 1 0.0 17.599999999999998 3.3 12.099999999999998
3187 32 1 0.0 16.499999999999996 3.3 12.099999999999998
3188 32 1 0.0 15.399999999999997 3.3 12.099999999999998
3189 32 1 0.0 14.299999999999997 3.3 12.099999999999998
3190 32 1 0.0 13.199999999999998 3.3 12.099999999999998
3191 32 1 0.0 12.099999999999998 3.3 12.099999999999998
3192 32 1 0.0 10.999999999999998 3.3 12.099999999999998
3193 32 1 0.0 9.899999999999999 3.3 12.099999999999998
3194 32 1 0.0 8.799999999999999 3.3 12.099999999999998
3195 32 1 0.0 7.699999999999999 3.3 12.099999999999998
3196 32 1 0.0 6.6 3.3 12.099999999999998
3197 32 1 0.0 5.5 3.3 12.099999999999998
3198 32 1 0.0 4.4 3.3 12.099999999999998
3199 32 1 0.0 3.3000000000000003 3.3 12.099999999999998
3200 32 1 0.0 2.2 3.3 12.099999999999998
3201 33 1 0.0 1.1 6.6 9.899999999999999
3202 33 1 0.0 2.2 6.6 9.899999999999999
3203 33 1 0.0 3.3000000000000003 6.6 9.899999999999999
3204 33 1 0.0 4.4 6.6 9.899999999999999
3205 33 1 0.0 5.5 6.6 9.899999999999999
3206 33 1 0.0 6.6 6.6 9.899999999999999
3207 33 1 0.0 7.699999999999999 6.6 9.899999999999999
3208 33 1 0.0 8.799999999999999 6.6 9.899999999999999
3209 33 1 0.0 9.899999999999999 6.6 9.899999999999999
3210 33 1 0.0 10.999999999999998 6.6 9.899999999999999
3211 33 1 0.0 12.099999999999998 6.6 9.899999999999999
3212 33 1 0.0 13.199999999999998 6.6 9.899999999999999
3213 33 1 0.0 14.299999999999997 6.6 9.899999999999999
3214 33 1 0.0 15.399999999999997 6.6 9.899999999999999
3215 33 1 0.0 16.499999999999996 6.6 9.899999999999999
3216 33 1 0.0 17.599999999999998 6.6 9.899999999999999
3217 33 1 0.0 18.7 6.6 9.899999999999999
3218 33 1 0.0 19.8 6.6 9.899999999999999
3219 33 1 0.0 20.900000000000002 6.6 9.899999999999999
3220 33 1 0.0 22.000000000000004 6.6 9.899999999999999
3221 33 1 0.0 23.100000000000005 6.6 9.899999999999999
3222 33 1 0.0 24.200000000000006 6.6 9.899999999999999
3223 33 1 0.0 25.300000000000008 6.6 9.899999999999999
3224 33 1 0.0 26.40000000000001 6.6 9.899999999999999
3225 33 1 0.0 27.50000000000001 6.6 9.899999999999999
3226 33 1 0.0 27.50000000000001 7.699999999999999 9.899999999999999
3227 33 1 0.0 27.50000000000001 8.8 9.899999999999999
3228 33 1 0.0 26.40000000000001 8.8 9.899999999999999
3229 33 1 0.0 25.300000000000008 8.8 9.899999999999999
3230 33 1 0.0 24.200000000000006 8.8 9.899999999999999
3231 33 1 0.0 23.100000000000005 8.8 9.899999999999999
3232 33 1 0.0 22.000000000000004 8.8 9.899999999999999
3233 33 1 0.0 20.900000000000002 8.8 9.899999999999999
3234 33 1 0.0 19.8 8.8 9.899999999999999
3235 33 1 0.0 18.7 8.8 9.899999999999999
3236 33 1 0.0 17.599999999999998 8.8 9.899999999999999
3237 33 1 0.0 16.499999999999996 8.8 9.899999999999999
3238 33 1 0.0 15.399999999999997 8.8 9.899999999999999
3239 33 1 0.0 14.299999999999997 8.8 9.899999999999999
3240 33 1 0.0 13.199999999999998 8.8 9.899999999999999
3241 33 1 0.0 12.099999999999998 8.8 9.899999999999999
3242 33 1 0.0 10.999999999999998 8.8 9.899999999999999
3243 33 1 0.0 9.899999999999999 8.8 9.899999999999999
3244 33 1 0.0 8.799999999999999 8.8 9.899999999999999
3245 33 1 0.0 7.699999999999999 8.8 9.899999999999999
3246 33 1 0.0 6.6 8.8 9.899999999999999
3247 33 1 0.0 5.5 8.8 9.899999999999999
3248 33 1 0.0 4.4 8.8 9.899999999999999
3249 33 1 0.0 3.3000000000000003 8.8 9.899999999999999
3250 33 1 0.0 2.2 8.8 9.899999999999999
3251 33 1 0.0 2.2 8.8 10.999999999999998
3252 33 1 0.0 2.2 8.8 12.099999999999998
3253 33 1 0.0 3.3000000000000003 8.8 12.099999999999998
3254 33 1 0.0 4.4 8.8 12.099999999999998
3255 33 1 0.0 5.5 8.8 12.099999999999998
3256 33 1 0.0 6.6 8.8 12.099999999999998
3257 33 1 0.0 7.699999999999999 8.8 12.099999999999998
3258 33 1 0.0 8.799999999999999 8.8 12.099999999999998
3259 33 1 0.0 9.899999999999999 8.8 12.099999999999998
3260 33 1 0.0 10.999999999999998 8.8 12.099999999999998
3261 33 1 0.0 12.099999999999998 8.8 12.099999999999998
3262 33 1 0.0 13.199999999999998 8.8 12.099999999999998
3263 33 1 0.0 14.299999999999997 8.8 12.099999999999998
3264 33 1 0.0 15.399999999999997 8.8 12.099999999999998
3265 33 1 0.0 16.499999999999996 8.8 12.099999999999998
3266 33 1 0.0 17.599999999999998 8.8 12.099999999999998
3267 33 1 0.0 18.7 8.8 12.099999999999998
3268 33 1 0.0 19.8 8.8 12.099999999999998
3269 33 1 0.0 20.900000000000002 8.8 12.099999999999998
3270 33 1 0.0 22.000000000000004 8.8 12.099999999999998
3271 33 1 0.0 23.100000000000005 8.8 12.099999999999998
3272 33 1 0.0 24.200000000000006 8.8 12.099999999999998
3273 33 1 0.0 25.300000000000008 8.8 12.099999999999998
3274 33 1 0.0 26.40000000000001 8.8 12.099999999999998
3275 33 1 0.0 27.50000000000001 8.8 12.099999999999998
3276 33 1 0.0 27.50000000000001 7.699999999999999 12.099999999999998
3277 33 1 0.0 27.50000000000001 6.6 12.099999999999998
3278 33 1 0.0 26.40000000000001 6.6 12.099999999999998
3279 33 1 0.0 25.300000000000008 6.6 12.099999999999998
3280 33 1 0.0 24.200000000000006 6.6 12.099999999999998
3281 33 1 0.0 23.100000000000005 6.6 12.099999999999998
3282 33 1 0.0 22.000000000000004 6.6 12.099999999999998
3283 33 1 0.0 20.900000000000002 6.6 12.099999999999998
3284 33 1 0.0 19.8 6.6 12.099999999999998
3285 33 1 0.0 18.7 6.6 12.099999999999998
3286 33 1 0.0 17.599999999999998 6.6 12.099999999999998
3287 33 1 0.0 16.499999999999996 6.6 12.099999999999998
3288 33 1 0.0 15.399999999999997 6.6 12.099999999999998
3289 33 1 0.0 14.299999999999997 6.6 12.099999999999998
3290 33 1 0.0 13.199999999999998 6.6 12.099999999999998
3291 33 1 0.0 12.099999999999998 6.6 12.099999999999998
3292 33 1 0.0 10.999999999999998 6.6 12.099999999999998
3293 33 1 0.0 9.899999999999999 6.6 12.099999999999998
3294 33 1 0.0 8.799999999999999 6.6 12.099999999999998
3295 33 1 0.0 7.699999999999999 6.6 12.099999999999998
3296 33 1 0.0 6.6 6.6 12.099999999999998
3297 33 1 0.0 5.5 6.6 12.099999999999998
3298 33 1 0.0 4.4 6.6 12.099999999999998
3299 33 1 0.0 3.3000000000000003 6.6 12.099999999999998
3300 33 1 0.0 2.2 6.6 12.099999999999998
3301 34 1 0.0 1.1 9.899999999999999 9.899999999999999
3302 34 1 0.0 2.2 9.899999999999999 9.899999999999999
3303 34 1 0.0 3.3000000000000003 9.899999999999999 9.899999999999999
3304 34 1 0.0 4.4 9.899999999999999 9.899999999999999
3305 34 1 0.0 5.5 9.899999999999999 9.899999999999999
3306 34 1 0.0 6.6 9.899999999999999 9.899999999999999
3307 34 1 0.0 7.699999999999999 9.899999999999999 9.899999999999999
3308 34 1 0.0 8.799999999999999 9.899999999999999 9.899999999999999
3309 34 1 0.0 9.899999999999999 9.899999999999999 9.899999999999999
3310 34 1 0.0 10.999999999999998 9.899999999999999 9.899999999999999
3311 34 1 0.0 12.099999999999998 9.899999999999999 9.899999999999999
3312 34 1 0.0 13.199999999999998 9.899999999999999 9.899999999999999
3313 34 1 0.0 14.299999999999997 9.899999999999999 9.899999999999999
3314 34 1 0.0 15.399999999999997 9.899999999999999 9.899999999999999
3315 34 1 0.0 16.499999999999996 9.899999999999999 9.899999999999999
3316 34 1 0.0 17.599999999999998 9.899999999999999 9.899999999999999
3317 34 1 0.0 18.7 9.899999999999999 9.899999999999999
3318 34 1 0.0 19.8 9.899999999999999 9.899999999999999
3319 34 1 0.0 20.900000000000002 9.899999999999999 9.899999999999999
3320 34 1 0.0 22.000000000000004 9.899999999999999 9.899999999999999
3321 34 1 0.0 23.100000000000005 9.899999999999999 9.899999999999999
3322 34 1 0.0 24.200000000000006 9.899999999999999 9.899999999999999
3323 34 1 0.0 25.300000000000008 9.899999999999999 9.899999999999999
3324 34 1 0.0 26.40000000000001 9.899999999999999 9.899999999999999
3325 34 1 0.0 27.50000000000001 9.899999999999999 9.899999999999999
3326 34 1 0.0 27.50000000000001 10.999999999999998 9.899999999999999
3327 34 1 0.0 27.50000000000001 12.099999999999998 9.899999999999999
3328 34 1 0.0 26.40000000000001 12.099999999999998 9.899999999999999
3329 34 1 0.0 25.300000000000008 12.099999999999998 9.899999999999999
3330 34 1 0.0 24.200000000000006 12.099999999999998 9.899999999999999
3331 34 1 0.0 23.100000000000005 12.099999999999998 9.899999999999999
3332 34 1 0.0 22.000000000000004 12.099999999999998 9.899999999999999
3333 34 1 0.0 20.900000000000002 12.099999999999998 9.899999999999999
3334 34 1 0.0 19.8 12.099999999999998 9.899999999999999
3335 34 1 0.0 18.7 12.099999999999998 9.899999999999999
3336 34 1 0.0 17.599999999999998 12.099999999999998 9.899999999999999
3337 34 1 0.0 16.499999999999996 12.099999999999998 9.899999999999999
3338 34 1 0.0 15.399999999999997 12.099999999999998 9.899999999999999
3339 34 1 0.0 14.299999999999997 12.099999999999998 9.899999999999999
3340 34 1 0.0 13.199999999999998 12.099999999999998 9.899999999999999
3341 34 1 0.0 12.099999999999998 12.099999999999998 9.899999999999999
3342 34 1 0.0 10.999999999999998 12.099999999999998 9.899999999999999
3343 34 1 0.0 9.899999999999999 12.099999999999998 9.899999999999999
3344 34 1 0.0 8.799999999999999 12.099999999999998 9.899999999999999
3345 34 1 0.0 7.699999999999999 12.099999999999998 9.899999999999999
3346 34 1 0.0 6.6 12.099999999999998 9.899999999999999
3347 34 1 0.0 5.5 12.099999999999998 9.899999999999999
3348 34 1 0.0 4.4 12.099999999999998 9.899999999999999
3349 34 1 0.0 3.3000000000000003 12.099999999999998 9.899999999999999
3350 34 1 0.0 2.2 12.099999999999998 9.899999999999999
3351 34 1 0.0 2.2 12.099999999999998 10.999999999999998
3352 34 1 0.0 2.2 12.099999999999998 12.099999999999998
3353 34 1 0.0 3.3000000000000003 12.099999999999998 12.099999999999998
3354 34 1 0.0 4.4 12.099999999999998 12.099999999999998
3355 34 1 0.0 5.5 12.099999999999998 12.099999999999998
3356 34 1 0.0 6.6 12.099999999999998 12.099999999999998
3357 34 1 0.0 7.699999999999999 12.099999999999998 12.099999999999998
3358 34 1 0.0 8.799999999999999 12.099999999999998 12.099999999999998
3359 34 1 0.0 9.899999999999999 12.099999999999998 12.099999999999998
3360 34 1 0.0 10.999999999999998 12.099999999999998 12.099999999999998
3361 34 1 0.0 12.099999999999998 12.099999999999998 12.099999999999998
3362 34 1 0.0 13.199999999999998 12.099999999999998 12.099999999999998
3363 34 1 0.0 14.299999999999997 12.099999999999998 12.099999999999998
3364 34 1 0.0 15.399999999999997 12.099999999999998 12.099999999999998
3365 34 1 0.0 16.499999999999996 12.099999999999998 12.099999999999998
3366 34 1 0.0 17.599999999999998 12.099999999999998 12.099999999999998
3367 34 1 0.0 18.7 12.099999999999998 12.099999999999998
3368 34 1 0.0 19.8 12.099999999999998 12.099999999999998
3369 34 1 0.0 20.900000000000002 12.099999999999998 12.099999999999998
3370 34 1 0.0 22.000000000000004 12.099999999999998 12.099999999999998
3371 34 1 0.0 23.100000000000005 12.099999999999998 12.099999999999998
3372 34 1 0.0 24.200000000000006 12.099999999999998 12.099999999999998
3373 34 1 0.0 25.300000000000008 12.099999999999998 12.099999999999998
3374 34 1 0.0 26.40000000000001 12.099999999999998 12.099999999999998
3375 34 1 0.0 27.50000000000001 12.099999999999998 12.099999999999998
3376 34 1 0.0 27.50000000000001 10.999999999999998 12.099999999999998
3377 34 1 0.0 27.50000000000001 9.899999999999999 12.099999999999998
3378 34 1 0.0 26.40000000000001 9.899999999999999 12.099999999999998
3379 34 1 0.0 25.300000000000008 9.899999999999999 12.099999999999998
3380 34 1 0.0 24.200000000000006 9.899999999999999 12.099999999999998
3381 34 1 0.0 23.100000000000005 9.899999999999999 12.099999999999998
3382 34 1 0.0 22.000000000000004 9.899999999999999 12.099999999999998
3383 34 1 0.0 20.900000000000002 9.899999999999999 12.099999999999998
3384 34 1 0.0 19.8 9.899999999999999 12.099999999999998
3385 34 1 0.0 18.7 9.899999999999999 12.099999999999998
3386 34 1 0.0 17.599999999999998 9.899999999999999 12.099999999999998
3387 34 1 0.0 16.499999999999996 9.899999999999999 12.099999999999998
3388 34 1 0.0 15.399999999999997 9.899999999999999 12.099999999999998
3389 34 1 0.0 14.299999999999997 9.899999999999999 12.099999999999998
3390 34 1 0.0 13.199999999999998 9.899999999999999 12.099999999999998
3391 34 1 0.0 12.099999999999998 9.899999999999999 12.099999999999998
3392 34 1 0.0 10.999999999999998 9.899999999999999 12.099999999999998
3393 34 1 0.0 9.899999999999999 9.899999999999999 12.099999999999998
3394 34 1 0.0 8.799999999999999 9.899999999999999 12.099999999999998
3395 34 1 0.0 7.699999999999999 9.899999999999999 12.099999999999998
3396 34 1 0.0 6.6 9.899999999999999 12.099999999999998
3397 34 1 0.0 5.5 9.899999999999999 12.099999999999998
3398 34 1 0.0 4.4 9.899999999999999 12.099999999999998
3399 34 1 0.0 3.3000000000000003 9.899999999999999 12.099999999999998
3400 34 1 0.0 2.2 9.899999999999999 12.099999999999998
3401 35 1 0.0 1.1 13.2 9.899999999999999
3402 35 1 0.0 2.2 13.2 9.899999999999999
3403 35 1 0.0 3.3000000000000003 13.2 9.899999999999999
3404 35 1 0.0 4.4 13.2 9.899999999999999
3405 35 1 0.0 5.5 13.2 9.899999999999999
3406 35 1 0.0 6.6 13.2 9.899999999999999
3407 35 1 0.0 7.699999999999999 13.2 9.899999999999999
3408 35 1 0.0 8.799999999999999 13.2 9.899999999999999
3409 35 1 0.0 9.899999999999999 13.2 9.899999999999999
3410 35 1 0.0 10.999999999999998 13.2 9.899999999999999
3411 35 1 0.0 12.099999999999998 13.2 9.899999999999999
3412 35 1 0.0 13.199999999999998 13.2 9.899999999999999
3413 35 1 0.0 14.299999999999997 13.2 9.899999999999999
3414 35 1 0.0 15.399999999999997 13.2 9.899999999999999
3415 35 1 0.0 16.499999999999996 13.2 9.899999999999999
3416 35 1 0.0 17.599999999999998 13.2 9.899999999999999
3417 35 1 0.0 18.7 13.2 9.899999999999999
3418 35 1 0.0 19.8 13.2 9.899999999999999
3419 35 1 0.0 20.900000000000002 13.2 9.899999999999999
3420 35 1 0.0 22.000000000000004 13.2 9.899999999999999
3421 35 1 0.0 23.100000000000005 13.2 9.899999999999999
3422 35 1 0.0 24.200000000000006 13.2 9.899999999999999
3423 35 1 0.0 25.300000000000008 13.2 9.899999999999999
3424 35 1 0.0 26.40000000000001 13.2 9.899999999999999
3425 35 1 0.0 27.50000000000001 13.2 9.899999999999999
3426 35 1 0.0 27.50000000000001 14.299999999999999 9.899999999999999
3427 35 1 0.0 27.50000000000001 15.399999999999999 9.899999999999999
3428 35 1 0.0 26.40000000000001 15.399999999999999 9.899999999999999
3429 35 1 0.0 25.300000000000008 15.399999999999999 9.899999999999999
3430 35 1 0.0 24.200000000000006 15.399999999999999 9.899999999999999
3431 35 1 0.0 23.100000000000005 15.399999999999999 9.899999999999999
3432 35 1 0.0 22.000000000000004 15.399999999999999 9.899999999999999
3433 35 1 0.0 20.900000000000002 15.399999999999999 9.899999999999999
3434 35 1 0.0 19.8 15.399999999999999 9.899999999999999
3435 35 1 0.0 18.7 15.399999999999999 9.899999999999999
3436 35 1 0.0 17.599999999999998 15.399999999999999 9.899999999999999
3437 35 1 0.0 16.499999999999996 15.399999999999999 9.899999999999999
3438 35 1 0.0 15.399999999999997 15.399999999999999 9.899999999999999
3439 35 1 0.0 14.299999999999997 15.399999999999999 9.899999999999999
3440 35 1 0.0 13.199999999999998 15.399999999999999 9.899999999999999
3441 35 1 0.0 12.099999999999998 15.399999999999999 9.899999999999999
3442 35 1 0.0 10.999999999999998 15.399999999999999 9.899999999999999
3443 35 1 0.0 9.899999999999999 15.399999999999999 9.899999999999999
3444 35 1 0.0 8.799999999999999 15.399999999999999 9.899999999999999
3445 35 1 0.0 7.699999999999999 15.399999999999999 9.899999999999999
3446 35 1 0.0 6.6 15.399999999999999 9.899999999999999
3447 35 1 0.0 5.5 15.399999999999999 9.899999999999999
3448 35 1 0.0 4.4 15.399999999999999 9.899999999999999
3449 35 1 0.0 3.3000000000000003 15.399999999999999 9.899999999999999
3450 35 1 0.0 2.2 15.399999999999999 9.899999999999999
3451 35 1 0.0 2.2 15.399999999999999 10.999999999999998
3452 35 1 0.0 2.2 15.399999999999999 12.099999999999998
3453 35 1 0.0 3.3000000000000003 15.399999999999999 12.099999999999998
3454 35 1 0.0 4.4 15.399999999999999 12.099999999999998
3455 35 1 0.0 5.5 15.399999999999999 12.099999999999998
3456 35 1 0.0 6.6 15.399999999999999 12.099999999999998
3457 35 1 0.0 7.699999999999999 15.399999999999999 12.099999999999998
3458 35 1 0.0 8.799999999999999 15.399999999999999 12.099999999999998
3459 35 1 0.0 9.899999999999999 15.399999999999999 12.099999999999998
3460 35 1 0.0 10.999999999999998 15.399999999999999 12.099999999999998
3461 35 1 0.0 12.099999999999998 15.399999999999999 12.099999999999998
3462 35 1 0.0 13.199999999999998 15.399999999999999 12.099999999999998
3463 35 1 0.0 14.299999999999997 15.399999999999999 12.099999999999998
3464 35 1 0.0 15.399999999999997 15.399999999999999 12.099999999999998
3465 35 1 0.0 16.499999999999996 15.399999999999999 12.099999999999998
3466 35 1 0.0 17.599999999999998 15.399999999999999 12.099999999999998
3467 35 1 0.0 18.7 15.399999999999999 12.099999999999998
3468 35 1 0.0 19.8 15.399999999999999 12.099999999999998
3469 35 1 0.0 20.900000000000002 15.399999999999999 12.099999999999998
3470 35 1 0.0 22.000000000000004 15.399999999999999 12.099999999999998
3471 35 1 0.0 23.100000000000005 15.399999999999999 12.099999999999998
3472 35 1 0.0 24.200000000000006 15.399999999999999 12.099999999999998
3473 35 1 0.0 25.300000000000008 15.399999999999999 12.099999999999998
3474 35 1 0.0 26.40000000000001 15.399999999999999 12.099999999999998
3475 35 1 0.0 27.50000000000001 15.399999999999999 12.099999999999998
3476 35 1 0.0 27.50000000000001 14.299999999999999 12.099999999999998
3477 35 1 0.0 27.50000000000001 13.2 12.099999999999998
3478 35 1 0.0 26.40000000000001 13.2 12.099999999999998
3479 35 1 0.0 25.300000000000008 13.2 12.099999999999998
3480 35 1 0.0 24.200000000000006 13.2 12.099999999999998
3481 35 1 0.0 23.100000000000005 13.2 12.099999999999998
3482 35 1 0.0 22.000000000000004 13.2 12.099999999999998
3483 35 1 0.0 20.900000000000002 13.2 12.099999999999998
3484 35 1 0.0 19.8 13.2 12.099999999999998
3485 35 1 0.0 18.7 13.2 12.099999999999998
3486 35 1 0.0 17.599999999999998 13.2 12.099999999999998
3487 35 1 0.0 16.499999999999996 13.2 12.099999999999998
3488 35 1 0.0 15.399999999999997 13.2 12.099999999999998
3489 35 1 0.0 14.299999999999997 13.2 12.099999999999998
3490 35 1 0.0 13.199999999999998 13.2 12.099999999999998
3491 35 1 0.0 12.099999999999998 13.2 12.099999999999998
3492 35 1 0.0 10.999999999999998 13.2 12.099999999999998
3493 35 1 0.0 9.899999999999999 13.2 12.099999999999998
3494 35 1 0.0 8.799999999999999 13.2 12.099999999999998
3495 35 1 0.0 7.699999999999999 13.2 12.099999999999998
3496 35 1 0.0 6.6 13.2 12.099999999999998
3497 35 1 0.0 5.5 13.2 12.099999999999998
3498 35 1 0.0 4.4 13.2 12.099999999999998
3499 35 1 0.0 3.3000000000000003 13.2 12.099999999999998
3500 35 1 0.0 2.2 13.2 12.099999999999998
3501 36 1 0.0 1.1 16.5 9.899999999999999
3502 36 1 0.0 2.2 16.5 9.899999999999999
3503 36 1 0.0 3.3000000000000003 16.5 9.899999999999999
3504 36 1 0.0 4.4 16.5 9.899999999999999
3505 36 1 0.0 5.5 16.5 9.899999999999999
3506 36 1 0.0 6.6 16.5 9.899999999999999
3507 36 1 0.0 7.699999999999999 16.5 9.899999999999999
3508 36 1 0.0 8.799999999999999 16.5 9.899999999999999
3509 36 1 0.0 9.899999999999999 16.5 9.899999999999999
3510 36 1 0.0 10.999999999999998 16.5 9.899999999999999
3511 36 1 0.0 12.099999999999998 16.5 9.899999999999999
3512 36 1 0.0 13.199999999999998 16.5 9.899999999999999
3513 36 1 0.0 14.299999999999997 16.5 9.899999999999999
3514 36 1 0.0 15.399999999999997 16.5 9.899999999999999
3515 36 1 0.0 16.499999999999996 16.5 9.899999999999999
3516 36 1 0.0 17.599999999999998 16.5 9.899999999999999
3517 36 1 0.0 18.7 16.5 9.899999999999999
3518 36 1 0.0 19.8 16.5 9.899999999999999
3519 36 1 0.0 20.900000000000002 16.5 9.899999999999999
3520 36 1 0.0 22.000000000000004 16.5 9.899999999999999
3521 36 1 0.0 23.100000000000005 16.5 9.899999999999999
3522 36 1 0.0 24.200000000000006 16.5 9.899999999999999
3523 36 1 0.0 25.300000000000008 16.5 9.899999999999999
3524 36 1 0.0 26.40000000000001 16.5 9.899999999999999
3525 36 1 0.0 27.50000000000001 16.5 9.899999999999999
3526 36 1 0.0 27.50000000000001 17.6 9.899999999999999
3527 36 1 0.0 27.50000000000001 18.7 9.899999999999999
3528 36 1 0.0 26.40000000000001 18.7 9.899999999999999
3529 36 1 0.0 25.300000000000008 18.7 9.899999999999999
3530 36 1 0.0 24.200000000000006 18.7 9.899999999999999
3531 36 1 0.0 23.100000000000005 18.7 9.899999999999999
3532 36 1 0.0 22.000000000000004 18.7 9.899999999999999
3533 36 1 0.0 20.900000000000002 18.7 9.899999999999999
3534 36 1 0.0 19.8 18.7 9.899999999999999
3535 36 1 0.0 18.7 18.7 9.899999999999999
3536 36 1 0.0 17.599999999999998 18.7 9.899999999999999
3537 36 1 0.0 16.499999999999996 18.7 9.899999999999999
3538 36 1 0.0 15.399999999999997 18.7 9.899999999999999
3539 36 1 0.0 14.299999999999997 18.7 9.899999999999999
3540 36 1 0.0 13.199999999999998 18.7 9.899999999999999
3541 36 1 0.0 12.099999999999998 18.7 9.899999999999999
3542 36 1 0.0 10.999999999999998 18.7 9.899999999999999
3543 36 1 0.0 9.899999999999999 18.7 9.899999999999999
3544 36 1 0.0 8.799999999999999 18.7 9.899999999999999
3545 36 1 0.0 7.699999999999999 18.7 9.899999999999999
3546 36 1 0.0 6.6 18.7 9.899999999999999
3547 36 1 0.0 5.5 18.7 9.899999999999999
3548 36 1 0.0 4.4 18.7 9.899999999999999
3549 36 1 0.0 3.3000000000000003 18.7 9.899999999999999
3550 36 1 0.0 2.2 18.7 9.899999999999999
3551 36 1 0.0 2.2 18.7 10.999999999999998
3552 36 1 0.0 2.2 18.7 12.099999999999998
3553 36 1 0.0 3.3000000000000003 18.7 12.099999999999998
3554 36 1 0.0 4.4 18.7 12.099999999999998
3555 36 1 0.0 5.5 18.7 12.099999999999998
3556 36 1 0.0 6.6 18.7 12.099999999999998
3557 36 1 0.0 7.699999999999999 18.7 12.099999999999998
3558 36 1 0.0 8.799999999999999 18.7 12.099999999999998
3559 36 1 0.0 9.899999999999999 18.7 12.099999999999998
3560 36 1 0.0 10.999999999999998 18.7 12.099999999999998
3561 36 1 0.0 12.099999999999998 18.7 12.099999999999998
3562 36 1 0.0 13.199999999999998 18.7 12.099999999999998
3563 36 1 0.0 14.299999999999997 18.7 12.099999999999998
3564 36 1 0.0 15.399999999999997 18.7 12.099999999999998
3565 36 1 0.0 16.499999999999996 18.7 12.099999999999998
3566 36 1 0.0 17.599999999999998 18.7 12.099999999999998
3567 36 1 0.0 18.7 18.7 12.099999999999998
3568 36 1 0.0 19.8 18.7 12.099999999999998
3569 36 1 0.0 20.900000000000002 18.7 12.099999999999998
3570 36 1 0.0 22.000000000000004 18.7 12.099999999999998
3571 36 1 0.0 23.100000000000005 18.7 12.099999999999998
3572 36 1 0.0 24.200000000000006 18.7 12.099999999999998
3573 36 1 0.0 25.300000000000008 18.7 12.099999999999998
3574 36 1 0.0 26.40000000000001 18.7 12.099999999999998
3575 36 1 0.0 27.50000000000001 18.7 12.099999999999998
3576 36 1 0.0 27.50000000000001 17.6 12.099999999999998
3577 36 1 0.0 27.50000000000001 16.5 12.099999999999998
3578 36 1 0.0 26.40000000000001 16.5 12.099999999999998
3579 36 1 0.0 25.300000000000008 16.5 12.099999999999998
3580 36 1 0.0 24.200000000000006 16.5 12.099999999999998
3581 36 1 0.0 23.100000000000005 16.5 12.099999999999998
3582 36 1 0.0 22.000000000000004 16.5 12.099999999999998
3583 36 1 0.0 20.900000000000002 16.5 12.099999999999998
3584 36 1 0.0 19.8 16.5 12.099999999999998
3585 36 1 0.0 18.7 16.5 12.099999999999998
3586 36 1 0.0 17.599999999999998 16.5 12.099999999999998
3587 36 1 0.0 16.499999999999996 16.5 12.099999999999998
3588 36 1 0.0 15.399999999999997 16.5 12.099999999999998
3589 36 1 0.0 14.299999999999997 16.5 12.099999999999998
3590 36 1 0.0 13.199999999999998 16.5 12.099999999999998
3591 36 1 0.0 12.099999999999998 16.5 12.099999999999998
3592 36 1 0.0 10.999999999999998 16.5 12.099999999999998
3593 36 1 0.0 9.899999999999999 16.5 12.099999999999998
3594 36 1 0.0 8.799999999999999 16.5 12.099999999999998
3595 36 1 0.0 7.699999999999999 16.5 12.099999999999998
3596 36 1 0.0 6.6 16.5 12.099999999999998
3597 36 1 0.0 5.5 16.5 12.099999999999998
3598 36 1 0.0 4.4 16.5 12.099999999999998
3599 36 1 0.0 3.3000000000000003 16.5 12.099999999999998
3600 36 1 0.0 2.2 16.5 12.099999999999998
3601 37 1 0.0 1.1 19.8 9.899999999999999
3602 37 1 0.0 2.2 19.8 9.899999999999999
3603 37 1 0.0 3.3000000000000003 19.8 9.899999999999999
3604 37 1 0.0 4.4 19.8 9.899999999999999
3605 37 1 0.0 5.5 19.8 9.899999999999999
3606 37 1 0.0 6.6 19.8 9.899999999999999
3607 37 1 0.0 7.699999999999999 19.8 9.899999999999999
3608 37 1 0.0 8.799999999999999 19.8 9.899999999999999
3609 37 1 0.0 9.899999999999999 19.8 9.899999999999999
3610 37 1 0.0 10.999999999999998 19.8 9.899999999999999
3611 37 1 0.0 12.099999999999998 19.8 9.899999999999999
3612 37 1 0.0 13.199999999999998 19.8 9.899999999999999
3613 37 1 0.0 14.299999999999997 19.8 9.899999999999999
3614 37 1 0.0 15.399999999999997 19.8 9.899999999999999
3615 37 1 0.0 16.499999999999996 19.8 9.899999999999999
3616 37 1 0.0 17.599999999999998 19.8 9.899999999999999
3617 37 1 0.0 18.7 19.8 9.899999999999999
3618 37 1 0.0 19.8 19.8 9.899999999999999
3619 37 1 0.0 20.900000000000002 19.8 9.899999999999999
3620 37 1 0.0 22.000000000000004 19.8 9.899999999999999
3621 37 1 0.0 23.100000000000005 19.8 9.899999999999999
3622 37 1 0.0 24.200000000000006 19.8 9.899999999999999
3623 37 1 0.0 25.300000000000008 19.8 9.899999999999999
3624 37 1 0.0 26.40000000000001 19.8 9.899999999999999
3625 37 1 0.0 27.50000000000001 19.8 9.899999999999999
3626 37 1 0.0 27.50000000000001 20.900000000000002 9.899999999999999
3627 37 1 0.0 27.50000000000001 22.0 9.899999999999999
3628 37 1 0.0 26.40000000000001 22.0 9.899999999999999
3629 37 1 0.0 25.300000000000008 22.0 9.899999999999999
3630 37 1 0.0 24.200000000000006 22.0 9.899999999999999
3631 37 1 0.0 23.100000000000005 22.0 9.899999999999999
3632 37 1 0.0 22.000000000000004 22.0 9.899999999999999
3633 37 1 0.0 20.900000000000002 22.0 9.899999999999999
3634 37 1 0.0 19.8 22.0 9.899999999999999
3635 37 1 0.0 18.7 22.0 9.899999999999999
3636 37 1 0.0 17.599999999999998 22.0 9.899999999999999
3637 37 1 0.0 16.499999999999996 22.0 9.899999999999999
3638 37 1 0.0 15.399999999999997 22.0 9.899999999999999
3639 37 1 0.0 14.299999999999997 22.0 9.899999999999999
3640 37 1 0.0 13.199999999999998 22.0 9.899999999999999
3641 37 1 0.0 12.099999999999998 22.0 9.899999999999999
3642 37 1 0.0 10.999999999999998 22.0 9.899999999999999
3643 37 1 0.0 9.899999999999999 22.0 9.899999999999999
3644 37 1 0.0 8.799999999999999 22.0 9.899999999999999
3645 37 1 0.0 7.699999999999999 22.0 9.899999999999999
3646 37 1 0.0 6.6 22.0 9.899999999999999
3647 37 1 0.0 5.5 22.0 9.899999999999999
3648 37 1 0.0 4.4 22.0 9.899999999999999
3649 37 1 0.0 3.3000000000000003 22.0 9.899999999999999
3650 37 1 0.0 2.2 22.0 9.899999999999999
3651 37 1 0.0 2.2 22.0 10.999999999999998
3652 37 1 0.0 2.2 22.0 12.099999999999998
3653 37 1 0.0 3.3000000000000003 22.0 12.099999999999998
3654 37 1 0.0 4.4 22.0 12.099999999999998
3655 37 1 0.0 5.5 22.0 12.099999999999998
3656 37 1 0.0 6.6 22.0 12.099999999999998
3657 37 1 0.0 7.699999999999999 22.0 12.099999999999998
3658 37 1 0.0 8.799999999999999 22.0 12.099999999999998
3659 37 1 0.0 9.899999999999999 22.0 12.099999999999998
3660 37 1 0.0 10.999999999999998 22.0 12.099999999999998
3661 37 1 0.0 12.099999999999998 22.0 12.099999999999998
3662 37 1 0.0 13.199999999999998 22.0 12.099999999999998
3663 37 1 0.0 14.299999999999997 22.0 12.099999999999998
3664 37 1 0.0 15.399999999999997 22.0 12.099999999999998
3665 37 1 0.0 16.499999999999996 22.0 12.099999999999998
3666 37 1 0.0 17.599999999999998 22.0 12.099999999999998
3667 37 1 0.0 18.7 22.0 12.099999999999998
3668 37 1 0.0 19.8 22.0 12.099999999999998
3669 37 1 0.0 20.900000000000002 22.0 12.099999999999998
3670 37 1 0.0 22.000000000000004 22.0 12.099999999999998
3671 37 1 0.0 23.100000000000005 22.0 12.099999999999998
3672 37 1 0.0 24.200000000000006 22.0 12.099999999999998
3673 37 1 0.0 25.300000000000008 22.0 12.099999999999998
3674 37 1 0.0 26.40000000000001 22.0 12.099999999999998
3675 37 1 0.0 27.50000000000001 22.0 12.099999999999998
3676 37 1 0.0 27.50000000000001 20.900000000000002 12.099999999999998
3677 37 1 0.0 27.50000000000001 19.8 12.099999999999998
3678 37 1 0.0 26.40000000000001 19.8 12.099999999999998
3679 37 1 0.0 25.300000000000008 19.8 12.099999999999998
3680 37 1 0.0 24.200000000000006 19.8 12.099999999999998
3681 37 1 0.0 23.100000000000005 19.8 12.099999999999998
3682 37 1 0.0 22.000000000000004 19.8 12.099999999999998
3683 37 1 0.0 20.900000000000002 19.8 12.099999999999998
3684 37 1 0.0 19.8 19.8 12.099999999999998
3685 37 1 0.0 18.7 19.8 12.099999999999998
3686 37 1 0.0 17.599999999999998 19.8 12.099999999999998
3687 37 1 0.0 16.499999999999996 19.8 12.099999999999998
3688 37 1 0.0 15.399999999999997 19.8 12.099999999999998
3689 37 1 0.0 14.299999999999997 19.8 12.099999999999998
3690 37 1 0.0 13.199999999999998 19.8 12.099999999999998
3691 37 1 0.0 12.099999999999998 19.8 12.099999999999998
3692 37 1 0.0 10.999999999999998 19.8 12.099999999999998
3693 37 1 0.0 9.899999999999999 19.8 12.099999999999998
3694 37 1 0.0 8.799999999999999 19.8 12.099999999999998
3695 37 1 0.0 7.699999999999999 19.8 12.099999999999998
3696 37 1 0.0 6.6 19.8 12.099999999999998
3697 37 1 0.0 5.5 19.8 12.099999999999998
3698 37 1 0.0 4.4 19.8 12.099999999999998
3699 37 1 0.0 3.3000000000000003 19.8 12.099999999999998
3700 37 1 0.0 2.2 19.8 12.099999999999998
3701 38 1 0.0 1.1 23.1 9.899999999999999
3702 38 1 0.0 2.2 23.1 9.899999999999999
3703 38 1 0.0 3.3000000000000003 23.1 9.899999999999999
3704 38 1 0.0 4.4 23.1 9.899999999999999
3705 38 1 0.0 5.5 23.1 9.899999999999999
3706 38 1 0.0 6.6 23.1 9.899999999999999
3707 38 1 0.0 7.699999999999999 23.1 9.899999999999999
3708 38 1 0.0 8.799999999999999 23.1 9.899999999999999
3709 38 1 0.0 9.899999999999999 23.1 9.899999999999999
3710 38 1 0.0 10.999999999999998 23.1 9.899999999999999
3711 38 1 0.0 12.099999999999998 23.1 9.899999999999999
3712 38 1 0.0 13.199999999999998 23.1 9.899999999999999
3713 38 1 0.0 14.299999999999997 23.1 9.899999999999999
3714 38 1 0.0 15.399999999999997 23.1 9.899999999999999
3715 38 1 0.0 16.499999999999996 23.1 9.899999999999999
3716 38 1 0.0 17.599999999999998 23.1 9.899999999999999
3717 38 1 0.0 18.7 23.1 9.899999999999999
3718 38 1 0.0 19.8 23.1 9.899999999999999
3719 38 1 0.0 20.900000000000002 23.1 9.899999999999999
3720 38 1 0.0 22.000000000000004 23.1 9.899999999999999
3721 38 1 0.0 23.100000000000005 23.1 9.899999999999999
3722 38 1 0.0 24.200000000000006 23.1 9.899999999999999
3723 38 1 0.0 25.300000000000008 23.1 9.899999999999999
3724 38 1 0.0 26.40000000000001 23.1 9.899999999999999
3725 38 1 0.0 27.50000000000001 23.1 9.899999999999999
3726 38 1 0.0 27.50000000000001 24.200000000000003 9.899999999999999
3727 38 1 0.0 27.50000000000001 25.3 9.899999999999999
3728 38 1 0.0 26.40000000000001 25.3 9.899999999999999
3729 38 1 0.0 25.300000000000008 25.3 9.899999999999999
3730 38 1 0.0 24.200000000000006 25.3 9.899999999999999
3731 38 1 0.0 23.100000000000005 25.3 9.899999999999999
3732 38 1 0.0 22.000000000000004 25.3 9.899999999999999
3733 38 1 0.0 20.900000000000002 25.3 9.899999999999999
3734 38 1 0.0 19.8 25.3 9.899999999999999
3735 38 1 0.0 18.7 25.3 9.899999999999999
3736 38 1 0.0 17.599999999999998 25.3 9.899999999999999
3737 38 1 0.0 16.499999999999996 25.3 9.899999999999999
3738 38 1 0.0 15.399999999999997 25.3 9.899999999999999
3739 38 1 0.0 14.299999999999997 25.3 9.899999999999999
3740 38 1 0.0 13.199999999999998 25.3 9.899999999999999
3741 38 1 0.0 12.099999999999998 25.3 9.899999999999999
3742 38 1 0.0 10.999999999999998 25.3 9.899999999999999
3743 38 1 0.0 9.899999999999999 25.3 9.899999999999999
3744 38 1 0.0 8.799999999999999 25.3 9.899999999999999
3745 38 1 0.0 7.699999999999999 25.3 9.899999999999999
3746 38 1 0.0 6.6 25.3 9.899999999999999
3747 38 1 0.0 5.5 25.3 9.899999999999999
3748 38 1 0.0 4.4 25.3 9.899999999999999
3749 38 1 0.0 3.3000000000000003 25.3 9.899999999999999
3750 38 1 0.0 2.2 25.3 9.899999999999999
3751 38 1 0.0 2.2 25.3 10.999999999999998
3752 38 1 0.0 2.2 25.3 12.099999999999998
3753 38 1 0.0 3.3000000000000003 25.3 12.099999999999998
3754 38 1 0.0 4.4 25.3 12.099999999999998
3755 38 1 0.0 5.5 25.3 12.099999999999998
3756 38 1 0.0 6.6 25.3 12.099999999999998
3757 38 1 0.0 7.699999999999999 25.3 12.099999999999998
3758 38 1 0.0 8.799999999999999 25.3 12.099999999999998
3759 38 1 0.0 9.899999999999999 25.3 12.099999999999998
3760 38 1 0.0 10.999999999999998 25.3 12.099999999999998
3761 38 1 0.0 12.099999999999998 25.3 12.099999999999998
3762 38 1 0.0 13.199999999999998 25.3 12.099999999999998
3763 38 1 0.0 14.299999999999997 25.3 12.099999999999998
3764 38 1 0.0 15.399999999999997 25.3 12.099999999999998
3765 38 1 0.0 16.499999999999996 25.3 12.099999999999998
3766 38 1 0.0 17.599999999999998 25.3 12.099999999999998
3767 38 1 0.0 18.7 25.3 12.099999999999998
3768 38 1 0.0 19.8 25.3 12.099999999999998
3769 38 1 0.0 20.900000000000002 25.3 12.099999999999998
3770 38 1 0.0 22.000000000000004 25.3 12.099999999999998
3771 38 1 0.0 23.100000000000005 25.3 12.099999999999998
3772 38 1 0.0 24.200000000000006 25.3 12.099999999999998
3773 38 1 0.0 25.300000000000008 25.3 12.099999999999998
3774 38 1 0.0 26.40000000000001 25.3 12.099999999999998
3775 38 1 0.0 27.50000000000001 25.3 12.099999999999998
3776 38 1 0.0 27.50000000000001 24.200000000000003 12.099999999999998
3777 38 1 0.0 27.50000000000001 23.1 12.099999999999998
3778 38 1 0.0 26.40000000000001 23.1 12.099999999999998
3779 38 1 0.0 25.300000000000008 23.1 12.099999999999998
3780 38 1 0.0 24.200000000000006 23.1 12.099999999999998
3781 38 1 0.0 23.100000000000005 23.1 12.099999999999998
3782 38 1 0.0 22.000000000000004 23.1 12.099999999999998
3783 38 1 0.0 20.900000000000002 23.1 12.099999999999998
3784 38 1 0.0 19.8 23.1 12.099999999999998
3785 38 1 0.0 18.7 23.1 12.099999999999998
3786 38 1 0.0 17.599999999999998 23.1 12.099999999999998
3787 38 1 0.0 16.499999999999996 23.1 12.099999999999998
3788 38 1 0.0 15.399999999999997 23.1 12.099999999999998
3789 38 1 0.0 14.299999999999997 23.1 12.099999999999998
3790 38 1 0.0 13.199999999999998 23.1 12.099999999999998
3791 38 1 0.0 12.099999999999998 23.1 12.099999999999998
3792 38 1 0.0 10.999999999999998 23.1 12.099999999999998
3793 38 1 0.0 9.899999999999999 23.1 12.099999999999998
3794 38 1 0.0 8.799999999999999 23.1 12.099999999999998
3795 38 1 0.0 7.699999999999999 23.1 12.099999999999998
3796 38 1 0.0 6.6 23.1 12.099999999999998
3797 38 1 0.0 5.5 23.1 12.099999999999998
3798 38 1 0.0 4.4 23.1 12.099999999999998
3799 38 1 0.0 3.3000000000000003 23.1 12.099999999999998
3800 38 1 0.0 2.2 23.1 12.099999999999998
3801 39 1 0.0 1.1 26.400000000000002 9.899999999999999
3802 39 1 0.0 2.2 26.400000000000002 9.899999999999999
3803 39 1 0.0 3.3000000000000003 26.400000000000002 9.899999999999999
3804 39 1 0.0 4.4 26.400000000000002 9.899999999999999
3805 39 1 0.0 5.5 26.400000000000002 9.899999999999999
3806 39 1 0.0 6.6 26.400000000000002 9.899999999999999
3807 39 1 0.0 7.699999999999999 26.400000000000002 9.899999999999999
3808 39 1 0.0 8.799999999999999 26.400000000000002 9.899999999999999
3809 39 1 0.0 9.899999999999999 26.400000000000002 9.899999999999999
3810 39 1 0.0 10.999999999999998 26.400000000000002 9.899999999999999
3811 39 1 0.0 12.099999999999998 26.400000000000002 9.899999999999999
3812 39 1 0.0 13.199999999999998 26.400000000000002 9.899999999999999
3813 39 1 0.0 14.299999999999997 26.400000000000002 9.899999999999999
3814 39 1 0.0 15.399999999999997 26.400000000000002 9.899999999999999
3815 39 1 0.0 16.499999999999996 26.400000000000002 9.899999999999999
3816 39 1 0.0 17.599999999999998 26.400000000000002 9.899999999999999
3817 39 1 0.0 18.7 26.400000000000002 9.899999999999999
3818 39 1 0.0 19.8 26.400000000000002 9.899999999999999
3819 39 1 0.0 20.900000000000002 26.400000000000002 9.899999999999999
3820 39 1 0.0 22.000000000000004 26.400000000000002 9.899999999999999
3821 39 1 0.0 23.100000000000005 26.400000000000002 9.899999999999999
3822 39 1 0.0 24.200000000000006 26.400000000000002 9.899999999999999
3823 39 1 0.0 25.300000000000008 26.400000000000002 9.899999999999999
3824 39 1 0.0 26.40000000000001 26.400000000000002 9.899999999999999
3825 39 1 0.0 27.50000000000001 26.400000000000002 9.899999999999999
3826 39 1 0.0 27.50000000000001 27.500000000000004 9.899999999999999
3827 39 1 0.0 27.50000000000001 28.6 9.899999999999999
3828 39 1 0.0 26.40000000000001 28.6 9.899999999999999
3829 39 1 0.0 25.300000000000008 28.6 9.899999999999999
3830 39 1 0.0 24.200000000000006 28.6 9.899999999999999
3831 39 1 0.0 23.100000000000005 28.6 9.899999999999999
3832 39 1 0.0 22.000000000000004 28.6 9.899999999999999
3833 39 1 0.0 20.900000000000002 28.6 9.899999999999999
3834 39 1 0.0 19.8 28.6 9.899999999999999
3835 39 1 0.0 18.7 28.6 9.899999999999999
3836 39 1 0.0 17.599999999999998 28.6 9.899999999999999
3837 39 1 0.0 16.499999999999996 28.6 9.899999999999999
3838 39 1 0.0 15.399999999999997 28.6 9.899999999999999
3839 39 1 0.0 14.299999999999997 28.6 9.899999999999999
3840 39 1 0.0 13.199999999999998 28.6 9.899999999999999
3841 39 1 0.0 12.099999999999998 28.6 9.899999999999999
3842 39 1 0.0 10.999999999999998 28.6 9.899999999999999
3843 39 1 0.0 9.899999999999999 28.6 9.899999999999999
3844 39 1 0.0 8.799999999999999 28.6 9.899999999999999
3845 39 1 0.0 7.699999999999999 28.6 9.899999999999999
3846 39 1 0.0 6.6 28.6 9.899999999999999
3847 39 1 0.0 5.5 28.6 9.899999999999999
3848 39 1 0.0 4.4 28.6 9.899999999999999
3849 39 1 0.0 3.3000000000000003 28.6 9.899999999999999
3850 39 1 0.0 2.2 28.6 9.899999999999999
3851 39 1 0.0 2.2 28.6 10.999999999999998
3852 39 1 0.0 2.2 28.6 12.099999999999998
3853 39 1 0.0 3.3000000000000003 28.6 12.099999999999998
3854 39 1 0.0 4.4 28.6 12.099999999999998
3855 39 1 0.0 5.5 28.6 12.099999999999998
3856 39 1 0.0 6.6 28.6 12.099999999999998
3857 39 1 0.0 7.699999999999999 28.6 12.099999999999998
3858 39 1 0.0 8.799999999999999 28.6 12.099999999999998
3859 39 1 0.0 9.899999999999999 28.6 12.099999999999998
3860 39 1 0.0 10.999999999999998 28.6 12.099999999999998
3861 39 1 0.0 12.099999999999998 28.6 12.099999999999998
3862 39 1 0.0 13.199999999999998 28.6 12.099999999999998
3863 39 1 0.0 14.299999999999997 28.6 12.099999999999998
3864 39 1 0.0 15.399999999999997 28.6 12.099999999999998
3865 39 1 0.0 16.499999999999996 28.6 12.099999999999998
3866 39 1 0.0 17.599999999999998 28.6 12.099999999999998
3867 39 1 0.0 18.7 28.6 12.099999999999998
3868 39 1 0.0 19.8 28.6 12.099999999999998
3869 39 1 0.0 20.900000000000002 28.6 12.099999999999998
3870 39 1 0.0 22.000000000000004 28.6 12.099999999999998
3871 39 1 0.0 23.100000000000005 28.6 12.099999999999998
3872 39 1 0.0 24.200000000000006 28.6 12.099999999999998
3873 39 1 0.0 25.300000000000008 28.6 12.099999999999998
3874 39 1 0.0 26.40000000000001 28.6 12.099999999999998
3875 39 1 0.0 27.50000000000001 28.6 12.099999999999998
3876 39 1 0.0 27.50000000000001 27.500000000000004 12.099999999999998
3877 39 1 0.0 27.50000000000001 26.400000000000002 12.099999999999998
3878 39 1 0.0 26.40000000000001 26.400000000000002 12.099999999999998
3879 39 1 0.0 25.300000000000008 26.400000000000002 12.099999999999998
3880 39 1 0.0 24.200000000000006 26.400000000000002 12.099999999999998
3881 39 1 0.0 23.100000000000005 26.400000000000002 12.099999999999998
3882 39 1 0.0 22.000000000000004 26.400000000000002 12.099999999999998
3883 39 1 0.0 20.900000000000002 26.400000000000002 12.099999999999998
3884 39 1 0.0 19.8 26.400000000000002 12.099999999999998
3885 39 1 0.0 18.7 26.400000000000002 12.099999999999998
3886 39 1 0.0 17.599999999999998 26.400000000000002 12.099999999999998
3887 39 1 0.0 16.499999999999996 26.400000000000002 12.099999999999998
3888 39 1 0.0 15.399999999999997 26.400000000000002 12.099999999999998
3889 39 1 0.0 14.299999999999997 26.400000000000002 12.099999999999998
3890 39 1 0.0 13.199999999999998 26.400000000000002 12.099999999999998
3891 39 1 0.0 12.099999999999998 26.400000000000002 12.099999999999998
3892 39 1 0.0 10.999999999999998 26.400000000000002 12.099999999999998
3893 39 1 0.0 9.899999999999999 26.400000000000002 12.099999999999998
3894 39 1 0.0 8.799999999999999 26.400000000000002 12.099999999999998
3895 39 1 0.0 7.699999999999999 26.400000000000002 12.099999999999998
3896 39 1 0.0 6.6 26.400000000000002 12.099999999999998
3897 39 1 0.0 5.5 26.400000000000002 12.099999999999998
3898 39 1 0.0 4.4 26.400000000000002 12.099999999999998
3899 39 1 0.0 3.3000000000000003 26.400000000000002 12.099999999999998
3900 39 1 0.0 2.2 26.400000000000002 12.099999999999998
3901 40 1 0.0 1.1 29.700000000000003 9.899999999999999
3902 40 1 0.0 2.2 29.700000000000003 9.899999999999999
3903 40 1 0.0 3.3000000000000003 29.700000000000003 9.899999999999999
3904 40 1 0.0 4.4 29.700000000000003 9.899999999999999
3905 40 1 0.0 5.5 29.700000000000003 9.899999999999999
3906 40 1 0.0 6.6 29.700000000000003 9.899999999999999
3907 40 1 0.0 7.699999999999999 29.700000000000003 9.899999999999999
3908 40 1 0.0 8.799999999999999 29.700000000000003 9.899999999999999
3909 40 1 0.0 9.899999999999999 29.700000000000003 9.899999999999999
3910 40 1 0.0 10.999999999999998 29.700000000000003 9.899999999999999
3911 40 1 0.0 12.099999999999998 29.700000000000003 9.899999999999999
3912 40 1 0.0 13.199999999999998 29.700000000000003 9.899999999999999
3913 40 1 0.0 14.299999999999997 29.700000000000003 9.899999999999999
3914 40 1 0.0 15.399999999999997 29.700000000000003 9.899999999999999
3915 40 1 0.0 16.499999999999996 29.700000000000003 9.899999999999999
3916 40 1 0.0 17.599999999999998 29.700000000000003 9.899999999999999
3917 40 1 0.0 18.7 29.700000000000003 9.899999999999999
3918 40 1 0.0 19.8 29.700000000000003 9.899999999999999
3919 40 1 0.0 20.900000000000002 29.700000000000003 9.899999999999999
3920 40 1 0.0 22.000000000000004 29.700000000000003 9.899999999999999
3921 40 1 0.0 23.100000000000005 29.700000000000003 9.899999999999999
3922 40 1 0.0 24.200000000000006 29.700000000000003 9.899999999999999
3923 40 1 0.0 25.300000000000008 29.700000000000003 9.899999999999999
3924 40 1 0.0 26.40000000000001 29.700000000000003 9.899999999999999
3925 40 1 0.0 27.50000000000001 29.700000000000003 9.899999999999999
3926 40 1 0.0 27.50000000000001 30.800000000000004 9.899999999999999
3927 40 1 0.0 27.50000000000001 31.900000000000002 9.899999999999999
3928 40 1 0.0 26.40000000000001 31.900000000000002 9.899999999999999
3929 40 1 0.0 25.300000000000008 31.900000000000002 9.899999999999999
3930 40 1 0.0 24.200000000000006 31.900000000000002 9.899999999999999
3931 40 1 0.0 23.100000000000005 31.900000000000002 9.899999999999999
3932 40 1 0.0 22.000000000000004 31.900000000000002 9.899999999999999
3933 40 1 0.0 20.900000000000002 31.900000000000002 9.899999999999999
3934 40 1 0.0 19.8 31.900000000000002 9.899999999999999
3935 40 1 0.0 18.7 31.900000000000002 9.899999999999999
3936 40 1 0.0 17.599999999999998 31.900000000000002 9.899999999999999
3937 40 1 0.0 16.499999999999996 31.900000000000002 9.899999999999999
3938 40 1 0.0 15.399999999999997 31.900000000000002 9.899999999999999
3939 40 1 0.0 14.299999999999997 31.900000000000002 9.899999999999999
3940 40 1 0.0 13.199999999999998 31.900000000000002 9.899999999999999
3941 40 1 0.0 12.099999999999998 31.900000000000002 9.899999999999999
3942 40 1 0.0 10.999999999999998 31.900000000000002 9.899999999999999
3943 40 1 0.0 9.899999999999999 31.900000000000002 9.899999999999999
3944 40 1 0.0 8.799999999999999 31.900000000000002 9.899999999999999
3945 40 1 0.0 7.699999999999999 31.900000000000002 9.899999999999999
3946 40 1 0.0 6.6 31.900000000000002 9.899999999999999
3947 40 1 0.0 5.5 31.900000000000002 9.899999999999999
3948 40 1 0.0 4.4 31.900000000000002 9.899999999999999
3949 40 1 0.0 3.3000000000000003 31.900000000000002 9.899999999999999
3950 40 1 0.0 2.2 31.900000000000002 9.899999999999999
3951 40 1 0.0 2.2 31.900000000000002 10.999999999999998
3952 40 1 0.0 2.2 31.900000000000002 12.099999999999998
3953 40 1 0.0 3.3000000000000003 31.900000000000002 12.099999999999998
3954 40 1 0.0 4.4 31.900000000000002 12.099999999999998
3955 40 1 0.0 5.5 31.900000000000002 12.099999999999998
3956 40 1 0.0 6.6 31.900000000000002 12.099999999999998
3957 40 1 0.0 7.699999999999999 31.900000000000002 12.099999999999998
3958 40 1 0.0 8.799999999999999 31.900000000000002 12.099999999999998
3959 40 1 0.0 9.899999999999999 31.900000000000002 12.099999999999998
3960 40 1 0.0 10.999999999999998 31.900000000000002 12.099999999999998
3961 40 1 0.0 12.099999999999998 31.900000000000002 12.099999999999998
3962 40 1 0.0 13.199999999999998 31.900000000000002 12.099999999999998
3963 40 1 0.0 14.299999999999997 31.900000000000002 12.099999999999998
3964 40 1 0.0 15.399999999999997 31.900000000000002 12.099999999999998
3965 40 1 0.0 16.499999999999996 31.900000000000002 12.099999999999998
3966 40 1 0.0 17.599999999999998 31.900000000000002 12.099999999999998
3967 40 1 0.0 18.7 31.900000000000002 12.099999999999998
3968 40 1 0.0 19.8 31.900000000000002 12.099999999999998
3969 40 1 0.0 20.900000000000002 31.900000000000002 12.099999999999998
3970 40 1 0.0 22.000000000000004 31.900000000000002 12.099999999999998
3971 40 1 0.0 23.100000000000005 31.900000000000002 12.099999999999998
3972 40 1 0.0 24.200000000000006 31.900000000000002 12.099999999999998
3973 40 1 0.0 25.300000000000008 31.900000000000002 12.099999999999998
3974 40 1 0.0 26.40000000000001 31.900000000000002 12.099999999999998
3975 40 1 0.0 27.50000000000001 31.900000000000002 12.099999999999998
3976 40 1 0.0 27.50000000000001 30.800000000000004 12.099999999999998
3977 40 1 0.0 27.50000000000001 29.700000000000003 12.099999999999998
3978 40 1 0.0 26.40000000000001 29.700000000000003 12.099999999999998
3979 40 1 0.0 25.300000000000008 29.700000000000003 12.099999999999998
3980 40 1 0.0 24.200000000000006 29.700000000000003 12.099999999999998
3981 40 1 0.0 23.100000000000005 29.700000000000003 12.099999999999998
3982 40 1 0.0 22.000000000000004 29.700000000000003 12.099999999999998
3983 40 1 0.0 20.900000000000002 29.700000000000003 12.099999999999998
3984 40 1 0.0 19.8 29.700000000000003 12.099999999999998
3985 40 1 0.0 18.7 29.700000000000003 12.099999999999998
3986 40 1 0.0 17.599999999999998 29.700000000000003 12.099999999999998
3987 40 1 0.0 16.499999999999996 29.700000000000003 12.099999999999998
3988 40 1 0.0 15.399999999999997 29.700000000000003 12.099999999999998
3989 40 1 0.0 14.299999999999997 29.700000000000003 12.099999999999998
3990 40 1 0.0 13.199999999999998 29.700000000000003 12.099999999999998
3991 40 1 0.0 12.099999999999998 29.700000000000003 12.099999999999998
3992 40 1 0.0 10.999999999999998 29.700000000000003 12.099999999999998
3993 40 1 0.0 9.899999999999999 29.700000000000003 12.099999999999998
3994 40 1 0.0 8.799999999999999 29.700000000000003 12.099999999999998
3995 40 1 0.0 7.699999999999999 29.700000000000003 12.099999999999998
3996 40 1 0.0 6.6 29.700000000000003 12.099999999999998
3997 40 1 0.0 5.5 29.700000000000003 12.099999999999998
3998 40 1 0.0 4.4 29.700000000000003 12.099999999999998
3999 40 1 0.0 3.3000000000000003 29.700000000000003 12.099999999999998
4000 40 1 0.0 2.2 29.700000000000003 12.099999999999998
4001 41 1 0.0 1.1 0.0 13.2
4002 41 1 0.0 2.2 0.0 13.2
4003 41 1 0.0 3.3000000000000003 0.0 13.2
4004 41 1 0.0 4.4 0.0 13.2
4005 41 1 0.0 5.5 0.0 13.2
4006 41 1 0.0 6.6 0.0 13.2
4007 41 1 0.0 7.699999999999999 0.0 13.2
4008 41 1 0.0 8.799999999999999 0.0 13.2
4009 41 1 0.0 9.899999999999999 0.0 13.2
4010 41 1 0.0 10.999999999999998 0.0 13.2
4011 41 1 0.0 12.099999999999998 0.0 13.2
4012 41 1 0.0 13.199999999999998 0.0 13.2
4013 41 1 0.0 14.299999999999997 0.0 13.2
4014 41 1 0.0 15.399999999999997 0.0 13.2
4015 41 1 0.0 16.499999999999996 0.0 13.2
4016 41 1 0.0 17.599999999999998 0.0 13.2
4017 41 1 0.0 18.7 0.0 13.2
4018 41 1 0.0 19.8 0.0 13.2
4019 41 1 0.0 20.900000000000002 0.0 13.2
4020 41 1 0.0 22.000000000000004 0.0 13.2
4021 41 1 0.0 23.100000000000005 0.0 13.2
4022 41 1 0.0 24.200000000000006 0.0 13.2
4023 41 1 0.0 25.300000000000008 0.0 13.2
4024 41 1 0.0 26.40000000000001 0.0 13.2
4025 41 1 0.0 27.50000000000001 0.0 13.2
4026 41 1 0.0 27.50000000000001 1.1 13.2
4027 41 1 0.0 27.50000000000001 2.2 13.2
4028 41 1 0.0 26.40000000000001 2.2 13.2
4029 41 1 0.0 25.300000000000008 2.2 13.2
4030 41 1 0.0 24.200000000000006 2.2 13.2
4031 41 1 0.0 23.100000000000005 2.2 13.2
4032 41 1 0.0 22.000000000000004 2.2 13.2
4033 41 1 0.0 20.900000000000002 2.2 13.2
4034 41 1 0.0 19.8 2.2 13.2
4035 41 1 0.0 18.7 2.2 13.2
4036 41 1 0.0 17.599999999999998 2.2 13.2
4037 41 1 0.0 16.499999999999996 2.2 13.2
4038 41 1 0.0 15.399999999999997 2.2 13.2
4039 41 1 0.0 14.299999999999997 2.2 13.2
4040 41 1 0.0 13.199999999999998 2.2 13.2
4041 41 1 0.0 12.099999999999998 2.2 13.2
4042 41 1 0.0 10.999999999999998 2.2 13.2
4043 41 1 0.0 9.899999999999999 2.2 13.2
4044 41 1 0.0 8.799999999999999 2.2 13.2
4045 41 1 0.0 7.699999999999999 2.2 13.2
4046 41 1 0.0 6.6 2.2 13.2
4047 41 1 0.0 5.5 2.2 13.2
4048 41 1 0.0 4.4 2.2 13.2
4049 41 1 0.0 3.3000000000000003 2.2 13.2
4050 41 1 0.0 2.2 2.2 13.2
4051 41 1 0.0 2.2 2.2 14.299999999999999
4052 41 1 0.0 2.2 2.2 15.399999999999999
4053 41 1 0.0 3.3000000000000003 2.2 15.399999999999999
4054 41 1 0.0 4.4 2.2 15.399999999999999
4055 41 1 0.0 5.5 2.2 15.399999999999999
4056 41 1 0.0 6.6 2.2 15.399999999999999
4057 41 1 0.0 7.699999999999999 2.2 15.399999999999999
4058 41 1 0.0 8.799999999999999 2.2 15.399999999999999
4059 41 1 0.0 9.899999999999999 2.2 15.399999999999999
4060 41 1 0.0 10.999999999999998 2.2 15.399999999999999
4061 41 1 0.0 12.099999999999998 2.2 15.399999999999999
4062 41 1 0.0 13.199999999999998 2.2 15.399999999999999
4063 41 1 0.0 14.299999999999997 2.2 15.399999999999999
4064 41 1 0.0 15.399999999999997 2.2 15.399999999999999
4065 41 1 0.0 16.499999999999996 2.2 15.399999999999999
4066 41 1 0.0 17.599999999999998 2.2 15.399999999999999
4067 41 1 0.0 18.7 2.2 15.399999999999999
4068 41 1 0.0 19.8 2.2 15.399999999999999
4069 41 1 0.0 20.900000000000002 2.2 15.399999999999999
4070 41 1 0.0 22.000000000000004 2.2 15.399999999999999
4071 41 1 0.0 23.100000000000005 2.2 15.399999999999999
4072 41 1 0.0 24.200000000000006 2.2 15.399999999999999
4073 41 1 0.0 25.300000000000008 2.2 15.399999999999999
4074 41 1 0.0 26.40000000000001 2.2 15.399999999999999
4075 41 1 0.0 27.50000000000001 2.2 15.399999999999999
4076 41 1 0.0 27.50000000000001 1.1 15.399999999999999
4077 41 1 0.0 27.50000000000001 0.0 15.399999999999999
4078 41 1 0.0 26.40000000000001 0.0 15.399999999999999
4079 41 1 0.0 25.300000000000008 0.0 15.399999999999999
4080 41 1 0.0 24.200000000000006 0.0 15.399999999999999
4081 41 1 0.0 23.100000000000005 0.0 15.399999999999999
4082 41 1 0.0 22.000000000000004 0.0 15.399999999999999
4083 41 1 0.0 20.900000000000002 0.0 15.399999999999999
4084 41 1 0.0 19.8 0.0 15.399999999999999
4085 41 1 0.0 18.7 0.0 15.399999999999999
4086 41 1 0.0 17.599999999999998 0.0 15.399999999999999
4087 41 1 0.0 16.499999999999996 0.0 15.399999999999999
4088 41 1 0.0 15.399999999999997 0.0 15.399999999999999
4089 41 1 0.0 14.299999999999997 0.0 15.399999999999999
4090 41 1 0.0 13.199999999999998 0.0 15.399999999999999
4091 41 1 0.0 12.099999999999998 0.0 15.399999999999999
4092 41 1 0.0 10.999999999999998 0.0 15.399999999999999
4093 41 1 0.0 9.899999999999999 0.0 15.399999999999999
4094 41 1 0.0 8.799999999999999 0.0 15.399999999999999
4095 41 1 0.0 7.699999999999999 0.0 15.399999999999999
4096 41 1 0.0 6.6 0.0 15.399999999999999
4097 41 1 0.0 5.5 0.0 15.399999999999999
4098 41 1 0.0 4.4 0.0 15.399999999999999
4099 41 1 0.0 3.3000000000000003 0.0 15.399999999999999
4100 41 1 0.0 2.2 0.0 15.399999999999999
4101 42 1 0.0 1.1 3.3 13.2
4102 42 1 0.0 2.2 3.3 13.2
4103 42 1 0.0 3.3000000000000003 3.3 13.2
4104 42 1 0.0 4.4 3.3 13.2
4105 42 1 0.0 5.5 3.3 13.2
4106 42 1 0.0 6.6 3.3 13.2
4107 42 1 0.0 7.699999999999999 3.3 13.2
4108 42 1 0.0 8.799999999999999 3.3 13.2
4109 42 1 0.0 9.899999999999999 3.3 13.2
4110 42 1 0.0 10.999999999999998 3.3 13.2
4111 42 1 0.0 12.099999999999998 3.3 13.2
4112 42 1 0.0 13.199999999999998 3.3 13.2
4113 42 1 0.0 14.299999999999997 3.3 13.2
4114 42 1 0.0 15.399999999999997 3.3 13.2
4115 42 1 0.0 16.499999999999996 3.3 13.2
4116 42 1 0.0 17.599999999999998 3.3 13.2
4117 42 1 0.0 18.7 3.3 13.2
4118 42 1 0.0 19.8 3.3 13.2
4119 42 1 0.0 20.900000000000002 3.3 13.2
4120 42 1 0.0 22.000000000000004 3.3 13.2
4121 42 1 0.0 23.100000000000005 3.3 13.2
4122 42 1 0.0 24.200000000000006 3.3 13.2
4123 42 1 0.0 25.300000000000008 3.3 13.2
4124 42 1 0.0 26.40000000000001 3.3 13.2
4125 42 1 0.0 27.50000000000001 3.3 13.2
4126 42 1 0.0 27.50000000000001 4.4 13.2
4127 42 1 0.0 27.50000000000001 5.5 13.2
4128 42 1 0.0 26.40000000000001 5.5 13.2
4129 42 1 0.0 25.300000000000008 5.5 13.2
4130 42 1 0.0 24.200000000000006 5.5 13.2
4131 42 1 0.0 23.100000000000005 5.5 13.2
4132 42 1 0.0 22.000000000000004 5.5 13.2
4133 42 1 0.0 20.900000000000002 5.5 13.2
4134 42 1 0.0 19.8 5.5 13.2
4135 42 1 0.0 18.7 5.5 13.2
4136 42 1 0.0 17.599999999999998 5.5 13.2
4137 42 1 0.0 16.499999999999996 5.5 13.2
4138 42 1 0.0 15.399999999999997 5.5 13.2
4139 42 1 0.0 14.299999999999997 5.5 13.2
4140 42 1 0.0 13.199999999999998 5.5 13.2
4141 42 1 0.0 12.099999999999998 5.5 13.2
4142 42 1 0.0 10.999999999999998 5.5 13.2
4143 42 1 0.0 9.899999999999999 5.5 13.2
4144 42 1 0.0 8.799999999999999 5.5 13.2
4145 42 1 0.0 7.699999999999999 5.5 13.2
4146 42 1 0.0 6.6 5.5 13.2
4147 42 1 0.0 5.5 5.5 13.2
4148 42 1 0.0 4.4 5.5 13.2
4149 42 1 0.0 3.3000000000000003 5.5 13.2
4150 42 1 0.0 2.2 5.5 13.2
4151 42 1 0.0 2.2 5.5 14.299999999999999
4152 42 1 0.0 2.2 5.5 15.399999999999999
4153 42 1 0.0 3.3000000000000003 5.5 15.399999999999999
4154 42 1 0.0 4.4 5.5 15.399999999999999
4155 42 1 0.0 5.5 5.5 15.399999999999999
4156 42 1 0.0 6.6 5.5 15.399999999999999
4157 42 1 0.0 7.699999999999999 5.5 15.399999999999999
4158 42 1 0.0 8.799999999999999 5.5 15.399999999999999
4159 42 1 0.0 9.899999999999999 5.5 15.399999999999999
4160 42 1 0.0 10.999999999999998 5.5 15.399999999999999
4161 42 1 0.0 12.099999999999998 5.5 15.399999999999999
4162 42 1 0.0 13.199999999999998 5.5 15.399999999999999
4163 42 1 0.0 14.299999999999997 5.5 15.399999999999999
4164 42 1 0.0 15.399999999999997 5.5 15.399999999999999
4165 42 1 0.0 16.499999999999996 5.5 15.399999999999999
4166 42 1 0.0 17.599999999999998 5.5 15.399999999999999
4167 42 1 0.0 18.7 5.5 15.399999999999999
4168 42 1 0.0 19.8 5.5 15.399999999999999
4169 42 1 0.0 20.900000000000002 5.5 15.399999999999999
4170 42 1 0.0 22.000000000000004 5.5 15.399999999999999
4171 42 1 0.0 23.100000000000005 5.5 15.399999999999999
4172 42 1 0.0 24.200000000000006 5.5 15.399999999999999
4173 42 1 0.0 25.300000000000008 5.5 15.399999999999999
4174 42 1 0.0 26.40000000000001 5.5 15.399999999999999
4175 42 1 0.0 27.50000000000001 5.5 15.399999999999999
4176 42 1 0.0 27.50000000000001 4.4 15.399999999999999
4177 42 1 0.0 27.50000000000001 3.3 15.399999999999999
4178 42 1 0.0 26.40000000000001 3.3 15.399999999999999
4179 42 1 0.0 25.300000000000008 3.3 15.399999999999999
4180 42 1 0.0 24.200000000000006 3.3 15.399999999999999
4181 42 1 0.0 23.100000000000005 3.3 15.399999999999999
4182 42 1 0.0 22.000000000000004 3.3 15.399999999999999
4183 42 1 0.0 20.900000000000002 3.3 15.399999999999999
4184 42 1 0.0 19.8 3.3 15.399999999999999
4185 42 1 0.0 18.7 3.3 15.399999999999999
4186 42 1 0.0 17.599999999999998 3.3 15.399999999999999
4187 42 1 0.0 16.499999999999996 3.3 15.399999999999999
4188 42 1 0.0 15.399999999999997 3.3 15.399999999999999
4189 42 1 0.0 14.299999999999997 3.3 15.399999999999999
4190 42 1 0.0 13.199999999999998 3.3 15.399999999999999
4191 42 1 0.0 12.099999999999998 3.3 15.399999999999999
4192 42 1 0.0 10.999999999999998 3.3 15.399999999999999
4193 42 1 0.0 9.899999999999999 3.3 15.399999999999999
4194 42 1 0.0 8.799999999999999 3.3 15.399999999999999
4195 42 1 0.0 7.699999999999999 3.3 15.399999999999999
4196 42 1 0.0 6.6 3.3 15.399999999999999
4197 42 1 0.0 5.5 3.3 15.399999999999999
4198 42 1 0.0 4.4 3.3 15.399999999999999
4199 42 1 0.0 3.3000000000000003 3.3 15.399999999999999
4200 42 1 0.0 2.2 3.3 15.399999999999999
4201 43 1 0.0 1.1 6.6 13.2
4202 43 1 0.0 2.2 6.6 13.2
4203 43 1 0.0 3.3000000000000003 6.6 13.2
4204 43 1 0.0 4.4 6.6 13.2
4205 43 1 0.0 5.5 6.6 13.2
4206 43 1 0.0 6.6 6.6 13.2
4207 43 1 0.0 7.699999999999999 6.6 13.2
4208 43 1 0.0 8.799999999999999 6.6 13.2
4209 43 1 0.0 9.899999999999999 6.6 13.2
4210 43 1 0.0 10.999999999999998 6.6 13.2
4211 43 1 0.0 12.099999999999998 6.6 13.2
4212 43 1 0.0 13.199999999999998 6.6 13.2
4213 43 1 0.0 14.299999999999997 6.6 13.2
4214 43 1 0.0 15.399999999999997 6.6 13.2
4215 43 1 0.0 16.499999999999996 6.6 13.2
4216 43 1 0.0 17.599999999999998 6.6 13.2
4217 43 1 0.0 18.7 6.6 13.2
4218 43 1 0.0 19.8 6.6 13.2
4219 43 1 0.0 20.900000000000002 6.6 13.2
4220 43 1 0.0 22.000000000000004 6.6 13.2
4221 43 1 0.0 23.100000000000005 6.6 13.2
4222 43 1 0.0 24.200000000000006 6.6 13.2
4223 43 1 0.0 25.300000000000008 6.6 13.2
4224 43 1 0.0 26.40000000000001 6.6 13.2
4225 43 1 0.0 27.50000000000001 6.6 13.2
4226 43 1 0.0 27.50000000000001 7.699999999999999 13.2
4227 43 1 0.0 27.50000000000001 8.8 13.2
4228 43 1 0.0 26.40000000000001 8.8 13.2
4229 43 1 0.0 25.300000000000008 8.8 13.2
4230 43 1 0.0 24.200000000000006 8.8 13.2
4231 43 1 0.0 23.100000000000005 8.8 13.2
4232 43 1 0.0 22.000000000000004 8.8 13.2
4233 43 1 0.0 20.900000000000002 8.8 13.2
4234 43 1 0.0 19.8 8.8 13.2
4235 43 1 0.0 18.7 8.8 13.2
4236 43 1 0.0 17.599999999999998 8.8 13.2
4237 43 1 0.0 16.499999999999996 8.8 13.2
4238 43 1 0.0 15.399999999999997 8.8 13.2
4239 43 1 0.0 14.299999999999997 8.8 13.2
4240 43 1 0.0 13.199999999999998 8.8 13.2
4241 43 1 0.0 12.099999999999998 8.8 13.2
4242 43 1 0.0 10.999999999999998 8.8 13.2
4243 43 1 0.0 9.899999999999999 8.8 13.2
4244 43 1 0.0 8.799999999999999 8.8 13.2
4245 43 1 0.0 7.699999999999999 8.8 13.2
4246 43 1 0.0 6.6 8.8 13.2
4247 43 1 0.0 5.5 8.8 13.2
4248 43 1 0.0 4.4 8.8 13.2
4249 43 1 0.0 3.3000000000000003 8.8 13.2
4250 43 1 0.0 2.2 8.8 13.2
4251 43 1 0.0 2.2 8.8 14.299999999999999
4252 43 1 0.0 2.2 8.8 15.399999999999999
4253 43 1 0.0 3.3000000000000003 8.8 15.399999999999999
4254 43 1 0.0 4.4 8.8 15.399999999999999
4255 43 1 0.0 5.5 8.8 15.399999999999999
4256 43 1 0.0 6.6 8.8 15.399999999999999
4257 43 1 0.0 7.699999999999999 8.8 15.399999999999999
4258 43 1 0.0 8.799999999999999 8.8 15.399999999999999
4259 43 1 0.0 9.899999999999999 8.8 15.399999999999999
4260 43 1 0.0 10.999999999999998 8.8 15.399999999999999
4261 43 1 0.0 12.099999999999998 8.8 15.399999999999999
4262 43 1 0.0 13.199999999999998 8.8 15.399999999999999
4263 43 1 0.0 14.299999999999997 8.8 15.399999999999999
4264 43 1 0.0 15.399999999999997 8.8 15.399999999999999
4265 43 1 0.0 16.499999999999996 8.8 15.399999999999999
4266 43 1 0.0 17.599999999999998 8.8 15.399999999999999
4267 43 1 0.0 18.7 8.8 15.399999999999999
4268 43 1 0.0 19.8 8.8 15.399999999999999
4269 43 1 0.0 20.900000000000002 8.8 15.399999999999999
4270 43 1 0.0 22.000000000000004 8.8 15.399999999999999
4271 43 1 0.0 23.100000000000005 8.8 15.399999999999999
4272 43 1 0.0 24.200000000000006 8.8 15.399999999999999
4273 43 1 0.0 25.300000000000008 8.8 15.399999999999999
4274 43 1 0.0 26.40000000000001 8.8 15.399999999999999
4275 43 1 0.0 27.50000000000001 8.8 15.399999999999999
4276 43 1 0.0 27.50000000000001 7.699999999999999 15.399999999999999
4277 43 1 0.0 27.50000000000001 6.6 15.399999999999999
4278 43 1 0.0 26.40000000000001 6.6 15.399999999999999
4279 43 1 0.0 25.300000000000008 6.6 15.399999999999999
4280 43 1 0.0 24.200000000000006 6.6 15.399999999999999
4281 43 1 0.0 23.100000000000005 6.6 15.399999999999999
4282 43 1 0.0 22.000000000000004 6.6 15.399999999999999
4283 43 1 0.0 20.900000000000002 6.6 15.399999999999999
4284 43 1 0.0 19.8 6.6 15.399999999999999
4285 43 1 0.0 18.7 6.6 15.399999999999999
4286 43 1 0.0 17.599999999999998 6.6 15.399999999999999
4287 43 1 0.0 16.499999999999996 6.6 15.399999999999999
4288 43 1 0.0 15.399999999999997 6.6 15.399999999999999
4289 43 1 0.0 14.299999999999997 6.6 15.399999999999999
4290 43 1 0.0 13.199999999999998 6.6 15.399999999999999
4291 43 1 0.0 12.099999999999998 6.6 15.399999999999999
4292 43 1 0.0 10.999999999999998 6.6 15.399999999999999
4293 43 1 0.0 9.899999999999999 6.6 15.399999999999999
4294 43 1 0.0 8.799999999999999 6.6 15.399999999999999
4295 43 1 0.0 7.699999999999999 6.6 15.399999999999999
4296 43 1 0.0 6.6 6.6 15.399999999999999
4297 43 1 0.0 5.5 6.6 15.399999999999999
4298 43 1 0.0 4.4 6.6 15.399999999999999
4299 43 1 0.0 3.3000000000000003 6.6 15.399999999999999
4300 43 1 0.0 2.2 6.6 15.399999999999999
4301 44 1 0.0 1.1 9.899999999999999 13.2
4302 44 1 0.0 2.2 9.899999999999999 13.2
4303 44 1 0.0 3.3000000000000003 9.899999999999999 13.2
4304 44 1 0.0 4.4 9.899999999999999 13.2
4305 44 1 0.0 5.5 9.899999999999999 13.2
4306 44 1 0.0 6.6 9.899999999999999 13.2
4307 44 1 0.0 7.699999999999999 9.899999999999999 13.2
4308 44 1 0.0 8.799999999999999 9.899999999999999 13.2
4309 44 1 0.0 9.899999999999999 9.899999999999999 13.2
4310 44 1 0.0 10.999999999999998 9.899999999999999 13.2
4311 44 1 0.0 12.099999999999998 9.899999999999999 13.2
4312 44 1 0.0 13.199999999999998 9.899999999999999 13.2
4313 44 1 0.0 14.299999999999997 9.899999999999999 13.2
4314 44 1 0.0 15.399999999999997 9.899999999999999 13.2
4315 44 1 0.0 16.499999999999996 9.899999999999999 13.2
4316 44 1 0.0 17.599999999999998 9.899999999999999 13.2
4317 44 1 0.0 18.7 9.899999999999999 13.2
4318 44 1 0.0 19.8 9.899999999999999 13.2
4319 44 1 0.0 20.900000000000002 9.899999999999999 13.2
4320 44 1 0.0 22.000000000000004 9.899999999999999 13.2
4321 44 1 0.0 23.100000000000005 9.899999999999999 13.2
4322 44 1 0.0 24.200000000000006 9.899999999999999 13.2
4323 44 1 0.0 25.300000000000008 9.899999999999999 13.2
4324 44 1 0.0 26.40000000000001 9.899999999999999 13.2
4325 44 1 0.0 27.50000000000001 9.899999999999999 13.2
4326 44 1 0.0 27.50000000000001 10.999999999999998 13.2
4327 44 1 0.0 27.50000000000001 12.099999999999998 13.2
4328 44 1 0.0 26.40000000000001 12.099999999999998 13.2
4329 44 1 0.0 25.300000000000008 12.099999999999998 13.2
4330 44 1 0.0 24.200000000000006 12.099999999999998 13.2
4331 44 1 0.0 23.100000000000005 12.099999999999998 13.2
4332 44 1 0.0 22.000000000000004 12.099999999999998 13.2
4333 44 1 0.0 20.900000000000002 12.099999999999998 13.2
4334 44 1 0.0 19.8 12.099999999999998 13.2
4335 44 1 0.0 18.7 12.099999999999998 13.2
4336 44 1 0.0 17.599999999999998 12.099999999999998 13.2
4337 44 1 0.0 16.499999999999996 12.099999999999998 13.2
4338 44 1 0.0 15.399999999999997 12.099999999999998 13.2
4339 44 1 0.0 14.299999999999997 12.099999999999998 13.2
4340 44 1 0.0 13.199999999999998 12.099999999999998 13.2
4341 44 1 0.0 12.099999999999998 12.099999999999998 13.2
4342 44 1 0.0 10.999999999999998 12.099999999999998 13.2
4343 44 1 0.0 9.899999999999999 12.099999999999998 13.2
4344 44 1 0.0 8.799999999999999 12.099999999999998 13.2
4345 44 1 0.0 7.699999999999999 12.099999999999998 13.2
4346 44 1 0.0 6.6 12.099999999999998 13.2
4347 44 1 0.0 5.5 12.099999999999998 13.2
4348 44 1 0.0 4.4 12.099999999999998 13.2
4349 44 1 0.0 3.3000000000000003 12.099999999999998 13.2
4350 44 1 0.0 2.2 12.099999999999998 13.2
4351 44 1 0.0 2.2 12.099999999999998 14.299999999999999
4352 44 1 0.0 2.2 12.099999999999998 15.399999999999999
4353 44 1 0.0 3.3000000000000003 12.099999999999998 15.399999999999999
4354 44 1 0.0 4.4 12.099999999999998 15.399999999999999
4355 44 1 0.0 5.5 12.099999999999998 15.399999999999999
4356 44 1 0.0 6.6 12.099999999999998 15.399999999999999
4357 44 1 0.0 7.699999999999999 12.099999999999998 15.399999999999999
4358 44 1 0.0 8.799999999999999 12.099999999999998 15.399999999999999
4359 44 1 0.0 9.899999999999999 12.099999999999998 15.399999999999999
4360 44 1 0.0 10.999999999999998 12.099999999999998 15.399999999999999
4361 44 1 0.0 12.099999999999998 12.099999999999998 15.399999999999999
4362 44 1 0.0 13.199999999999998 12.099999999999998 15.399999999999999
4363 44 1 0.0 14.299999999999997 12.099999999999998 15.399999999999999
4364 44 1 0.0 15.399999999999997 12.099999999999998 15.399999999999999
4365 44 1 0.0 16.499999999999996 12.099999999999998 15.399999999999999
4366 44 1 0.0 17.599999999999998 12.099999999999998 15.399999999999999
4367 44 1 0.0 18.7 12.099999999999998 15.399999999999999
4368 44 1 0.0 19.8 12.099999999999998 15.399999999999999
4369 44 1 0.0 20.900000000000002 12.099999999999998 15.399999999999999
4370 44 1 0.0 22.000000000000004 12.099999999999998 15.399999999999999
4371 44 1 0.0 23.100000000000005 12.099999999999998 15.399999999999999
4372 44 1 0.0 24.200000000000006 12.099999999999998 15.399999999999999
4373 44 1 0.0 25.300000000000008 12.099999999999998 15.399999999999999
4374 44 1 0.0 26.40000000000001 12.099999999999998 15.399999999999999
4375 44 1 0.0 27.50000000000001 12.099999999999998 15.399999999999999
4376 44 1 0.0 27.50000000000001 10.999999999999998 15.399999999999999
4377 44 1 0.0 27.50000000000001 9.899999999999999 15.399999999999999
4378 44 1 0.0 26.40000000000001 9.899999999999999 15.399999999999999
4379 44 1 0.0 25.300000000000008 9.899999999999999 15.399999999999999
4380 44 1 0.0 24.200000000000006 9.899999999999999 15.399999999999999
4381 44 1 0.0 23.100000000000005 9.899999999999999 15.399999999999999
4382 44 1 0.0 22.000000000000004 9.899999999999999 15.399999999999999
4383 44 1 0.0 20.900000000000002 9.899999999999999 15.399999999999999
4384 44 1 0.0 19.8 9.899999999999999 15.399999999999999
4385 44 1 0.0 18.7 9.899999999999999 15.399999999999999
4386 44 1 0.0 17.599999999999998 9.899999999999999 15.399999999999999
4387 44 1 0.0 16.499999999999996 9.899999999999999 15.399999999999999
4388 44 1 0.0 15.399999999999997 9.899999999999999 15.399999999999999
4389 44 1 0.0 14.299999999999997 9.899999999999999 15.399999999999999
4390 44 1 0.0 13.199999999999998 9.899999999999999 15.399999999999999
4391 44 1 0.0 12.099999999999998 9.899999999999999 15.399999999999999
4392 44 1 0.0 10.999999999999998 9.899999999999999 15.399999999999999
4393 44 1 0.0 9.899999999999999 9.899999999999999 15.399999999999999
4394 44 1 0.0 8.799999999999999 9.899999999999999 15.399999999999999
4395 44 1 0.0 7.699999999999999 9.899999999999999 15.399999999999999
4396 44 1 0.0 6.6 9.899999999999999 15.399999999999999
4397 44 1 0.0 5.5 9.899999999999999 15.399999999999999
4398 44 1 0.0 4.4 9.899999999999999 15.399999999999999
4399 44 1 0.0 3.3000000000000003 9.899999999999999 15.399999999999999
4400 44 1 0.0 2.2 9.899999999999999 15.399999999999999
4401 45 1 0.0 1.1 13.2 13.2
4402 45 1 0.0 2.2 13.2 13.2
4403 45 1 0.0 3.3000000000000003 13.2 13.2
4404 45 1 0.0 4.4 13.2 13.2
4405 45 1 0.0 5.5 13.2 13.2
4406 45 1 0.0 6.6 13.2 13.2
4407 45 1 0.0 7.699999999999999 13.2 13.2
4408 45 1 0.0 8.799999999999999 13.2 13.2
4409 45 1 0.0 9.899999999999999 13.2 13.2
4410 45 1 0.0 10.999999999999998 13.2 13.2
4411 45 1 0.0 12.099999999999998 13.2 13.2
4412 45 1 0.0 13.199999999999998 13.2 13.2
4413 45 1 0.0 14.299999999999997 13.2 13.2
4414 45 1 0.0 15.399999999999997 13.2 13.2
4415 45 1 0.0 16.499999999999996 13.2 13.2
4416 45 1 0.0 17.599999999999998 13.2 13.2
4417 45 1 0.0 18.7 13.2 13.2
4418 45 1 0.0 19.8 13.2 13.2
4419 45 1 0.0 20.900000000000002 13.2 13.2
4420 45 1 0.0 22.000000000000004 13.2 13.2
4421 45 1 0.0 23.100000000000005 13.2 13.2
4422 45 1 0.0 24.200000000000006 13.2 13.2
4423 45 1 0.0 25.300000000000008 13.2 13.2
4424 45 1 0.0 26.40000000000001 13.2 13.2
4425 45 1 0.0 27.50000000000001 13.2 13.2
4426 45 1 0.0 27.50000000000001 14.299999999999999 13.2
4427 45 1 0.0 27.50000000000001 15.399999999999999 13.2
4428 45 1 0.0 26.40000000000001 15.399999999999999 13.2
4429 45 1 0.0 25.300000000000008 15.399999999999999 13.2
4430 45 1 0.0 24.200000000000006 15.399999999999999 13.2
4431 45 1 0.0 23.100000000000005 15.399999999999999 13.2
4432 45 1 0.0 22.000000000000004 15.399999999999999 13.2
4433 45 1 0.0 20.900000000000002 15.399999999999999 13.2
4434 45 1 0.0 19.8 15.399999999999999 13.2
4435 45 1 0.0 18.7 15.399999999999999 13.2
4436 45 1 0.0 17.599999999999998 15.399999999999999 13.2
4437 45 1 0.0 16.499999999999996 15.399999999999999 13.2
4438 45 1 0.0 15.399999999999997 15.399999999999999 13.2
4439 45 1 0.0 14.299999999999997 15.399999999999999 13.2
4440 45 1 0.0 13.199999999999998 15.399999999999999 13.2
4441 45 1 0.0 12.099999999999998 15.399999999999999 13.2
4442 45 1 0.0 10.999999999999998 15.399999999999999 13.2
4443 45 1 0.0 9.899999999999999 15.399999999999999 13.2
4444 45 1 0.0 8.799999999999999 15.399999999999999 13.2
4445 45 1 0.0 7.699999999999999 15.399999999999999 13.2
4446 45 1 0.0 6.6 15.399999999999999 13.2
4447 45 1 0.0 5.5 15.399999999999999 13.2
4448 45 1 0.0 4.4 15.399999999999999 13.2
4449 45 1 0.0 3.3000000000000003 15.399999999999999 13.2
4450 45 1 0.0 2.2 15.399999999999999 13.2
4451 45 1 0.0 2.2 15.399999999999999 14.299999999999999
4452 45 1 0.0 2.2 15.399999999999999 15.399999999999999
4453 45 1 0.0 3.3000000000000003 15.399999999999999 15.399999999999999
4454 45 1 0.0 4.4 15.399999999999999 15.399999999999999
4455 45 1 0.0 5.5 15.399999999999999 15.399999999999999
4456 45 1 0.0 6.6 15.399999999999999 15.399999999999999
4457 45 1 0.0 7.699999999999999 15.399999999999999 15.399999999999999
4458 45 1 0.0 8.799999999999999 15.399999999999999 15.399999999999999
4459 45 1 0.0 9.899999999999999 15.399999999999999 15.399999999999999
4460 45 1 0.0 10.999999999999998 15.399999999999999 15.399999999999999
4461 45 1 0.0 12.099999999999998 15.399999999999999 15.399999999999999
4462 45 1 0.0 13.199999999999998 15.399999999999999 15.399999999999999
4463 45 1 0.0 14.299999999999997 15.399999999999999 15.399999999999999
4464 45 1 0.0 15.399999999999997 15.399999999999999 15.399999999999999
4465 45 1 0.0 16.499999999999996 15.399999999999999 15.399999999999999
4466 45 1 0.0 17.599999999999998 15.399999999999999 15.399999999999999
4467 45 1 0.0 18.7 15.399999999999999 15.399999999999999
4468 45 1 0.0 19.8 15.399999999999999 15.399999999999999
4469 45 1 0.0 20.900000000000002 15.399999999999999 15.399999999999999
4470 45 1 0.0 22.000000000000004 15.399999999999999 15.399999999999999
4471 45 1 0.0 23.100000000000005 15.399999999999999 15.399999999999999
4472 45 1 0.0 24.200000000000006 15.399999999999999 15.399999999999999
4473 45 1 0.0 25.300000000000008 15.399999999999999 15.399999999999999
4474 45 1 0.0 26.40000000000001 15.399999999999999 15.399999999999999
4475 45 1 0.0 27.50000000000001 15.399999999999999 15.399999999999999
4476 45 1 0.0 27.50000000000001 14.299999999999999 15.399999999999999
4477 45 1 0.0 27.50000000000001 13.2 15.399999999999999
4478 45 1 0.0 26.40000000000001 13.2 15.399999999999999
4479 45 1 0.0 25.300000000000008 13.2 15.399999999999999
4480 45 1 0.0 24.200000000000006 13.2 15.399999999999999
4481 45 1 0.0 23.100000000000005 13.2 15.399999999999999
4482 45 1 0.0 22.000000000000004 13.2 15.399999999999999
4483 45 1 0.0 20.900000000000002 13.2 15.399999999999999
4484 45 1 0.0 19.8 13.2 15.399999999999999
4485 45 1 0.0 18.7 13.2 15.399999999999999
4486 45 1 0.0 17.599999999999998 13.2 15.399999999999999
4487 45 1 0.0 16.499999999999996 13.2 15.399999999999999
4488 45 1 0.0 15.399999999999997 13.2 15.399999999999999
4489 45 1 0.0 14.299999999999997 13.2 15.399999999999999
4490 45 1 0.0 13.199999999999998 13.2 15.399999999999999
4491 45 1 0.0 12.099999999999998 13.2 15.399999999999999
4492 45 1 0.0 10.999999999999998 13.2 15.399999999999999
4493 45 1 0.0 9.899999999999999 13.2 15.399999999999999
4494 45 1 0.0 8.799999999999999 13.2 15.399999999999999
4495 45 1 0.0 7.699999999999999 13.2 15.399999999999999
4496 45 1 0.0 6.6 13.2 15.399999999999999
4497 45 1 0.0 5.5 13.2 15.399999999999999
4498 45 1 0.0 4.4 13.2 15.399999999999999
4499 45 1 0.0 3.3000000000000003 13.2 15.399999999999999
4500 45 1 0.0 2.2 13.2 15.399999999999999
4501 46 1 0.0 1.1 16.5 13.2
4502 46 1 0.0 2.2 16.5 13.2
4503 46 1 0.0 3.3000000000000003 16.5 13.2
4504 46 1 0.0 4.4 16.5 13.2
4505 46 1 0.0 5.5 16.5 13.2
4506 46 1 0.0 6.6 16.5 13.2
4507 46 1 0.0 7.699999999999999 16.5 13.2
4508 46 1 0.0 8.799999999999999 16.5 13.2
4509 46 1 0.0 9.899999999999999 16.5 13.2
4510 46 1 0.0 10.999999999999998 16.5 13.2
4511 46 1 0.0 12.099999999999998 16.5 13.2
4512 46 1 0.0 13.199999999999998 16.5 13.2
4513 46 1 0.0 14.299999999999997 16.5 13.2
4514 46 1 0.0 15.399999999999997 16.5 13.2
4515 46 1 0.0 16.499999999999996 16.5 13.2
4516 46 1 0.0 17.599999999999998 16.5 13.2
4517 46 1 0.0 18.7 16.5 13.2
4518 46 1 0.0 19.8 16.5 13.2
4519 46 1 0.0 20.900000000000002 16.5 13.2
4520 46 1 0.0 22.000000000000004 16.5 13.2
4521 46 1 0.0 23.100000000000005 16.5 13.2
4522 46 1 0.0 24.200000000000006 16.5 13.2
4523 46 1 0.0 25.300000000000008 16.5 13.2
4524 46 1 0.0 26.40000000000001 16.5 13.2
4525 46 1 0.0 27.50000000000001 16.5 13.2
4526 46 1 0.0 27.50000000000001 17.6 13.2
4527 46 1 0.0 27.50000000000001 18.7 13.2
4528 46 1 0.0 26.40000000000001 18.7 13.2
4529 46 1 0.0 25.300000000000008 18.7 13.2
4530 46 1 0.0 24.200000000000006 18.7 13.2
4531 46 1 0.0 23.100000000000005 18.7 13.2
4532 46 1 0.0 22.000000000000004 18.7 13.2
4533 46 1 0.0 20.900000000000002 18.7 13.2
4534 46 1 0.0 19.8 18.7 13.2
4535 46 1 0.0 18.7 18.7 13.2
4536 46 1 0.0 17.599999999999998 18.7 13.2
4537 46 1 0.0 16.499999999999996 18.7 13.2
4538 46 1 0.0 15.399999999999997 18.7 13.2
4539 46 1 0.0 14.299999999999997 18.7 13.2
4540 46 1 0.0 13.199999999999998 18.7 13.2
4541 46 1 0.0 12.099999999999998 18.7 13.2
4542 46 1 0.0 10.999999999999998 18.7 13.2
4543 46 1 0.0 9.899999999999999 18.7 13.2
4544 46 1 0.0 8.799999999999999 18.7 13.2
4545 46 1 0.0 7.699999999999999 18.7 13.2
4546 46 1 0.0 6.6 18.7 13.2
4547 46 1 0.0 5.5 18.7 13.2
4548 46 1 0.0 4.4 18.7 13.2
4549 46 1 0.0 3.3000000000000003 18.7 13.2
4550 46 1 0.0 2.2 18.7 13.2
4551 46 1 0.0 2.2 18.7 14.299999999999999
4552 46 1 0.0 2.2 18.7 15.399999999999999
4553 46 1 0.0 3.3000000000000003 18.7 15.399999999999999
4554 46 1 0.0 4.4 18.7 15.399999999999999
4555 46 1 0.0 5.5 18.7 15.399999999999999
4556 46 1 0.0 6.6 18.7 15.399999999999999
4557 46 1 0.0 7.699999999999999 18.7 15.399999999999999
4558 46 1 0.0 8.799999999999999 18.7 15.399999999999999
4559 46 1 0.0 9.899999999999999 18.7 15.399999999999999
4560 46 1 0.0 10.999999999999998 18.7 15.399999999999999
4561 46 1 0.0 12.099999999999998 18.7 15.399999999999999
4562 46 1 0.0 13.199999999999998 18.7 15.399999999999999
4563 46 1 0.0 14.299999999999997 18.7 15.399999999999999
4564 46 1 0.0 15.399999999999997 18.7 15.399999999999999
4565 46 1 0.0 16.499999999999996 18.7 15.399999999999999
4566 46 1 0.0 17.599999999999998 18.7 15.399999999999999
4567 46 1 0.0 18.7 18.7 15.399999999999999
4568 46 1 0.0 19.8 18.7 15.399999999999999
4569 46 1 0.0 20.900000000000002 18.7 15.399999999999999
4570 46 1 0.0 22.000000000000004 18.7 15.399999999999999
4571 46 1 0.0 23.100000000000005 18.7 15.399999999999999
4572 46 1 0.0 24.200000000000006 18.7 15.399999999999999
4573 46 1 0.0 25.300000000000008 18.7 15.399999999999999
4574 46 1 0.0 26.40000000000001 18.7 15.399999999999999
4575 46 1 0.0 27.50000000000001 18.7 15.399999999999999
4576 46 1 0.0 27.50000000000001 17.6 15.399999999999999
4577 46 1 0.0 27.50000000000001 16.5 15.399999999999999
4578 46 1 0.0 26.40000000000001 16.5 15.399999999999999
4579 46 1 0.0 25.300000000000008 16.5 15.399999999999999
4580 46 1 0.0 24.200000000000006 16.5 15.399999999999999
4581 46 1 0.0 23.100000000000005 16.5 15.399999999999999
4582 46 1 0.0 22.000000000000004 16.5 15.399999999999999
4583 46 1 0.0 20.900000000000002 16.5 15.399999999999999
4584 46 1 0.0 19.8 16.5 15.399999999999999
4585 46 1 0.0 18.7 16.5 15.399999999999999
4586 46 1 0.0 17.599999999999998 16.5 15.399999999999999
4587 46 1 0.0 16.499999999999996 16.5 15.399999999999999
4588 46 1 0.0 15.399999999999997 16.5 15.399999999999999
4589 46 1 0.0 14.299999999999997 16.5 15.399999999999999
4590 46 1 0.0 13.199999999999998 16.5 15.399999999999999
4591 46 1 0.0 12.099999999999998 16.5 15.399999999999999
4592 46 1 0.0 10.999999999999998 16.5 15.399999999999999
4593 46 1 0.0 9.899999999999999 16.5 15.399999999999999
4594 46 1 0.0 8.799999999999999 16.5 15.399999999999999
4595 46 1 0.0 7.699999999999999 16.5 15.399999999999999
4596 46 1 0.0 6.6 16.5 15.399999999999999
4597 46 1 0.0 5.5 16.5 15.399999999999999
4598 46 1 0.0 4.4 16.5 15.399999999999999
4599 46 1 0.0 3.3000000000000003 16.5 15.399999999999999
4600 46 1 0.0 2.2 16.5 15.399999999999999
4601 47 1 0.0 1.1 19.8 13.2
4602 47 1 0.0 2.2 19.8 13.2
4603 47 1 0.0 3.3000000000000003 19.8 13.2
4604 47 1 0.0 4.4 19.8 13.2
4605 47 1 0.0 5.5 19.8 13.2
4606 47 1 0.0 6.6 19.8 13.2
4607 47 1 0.0 7.699999999999999 19.8 13.2
4608 47 1 0.0 8.799999999999999 19.8 13.2
4609 47 1 0.0 9.899999999999999 19.8 13.2
4610 47 1 0.0 10.999999999999998 19.8 13.2
4611 47 1 0.0 12.099999999999998 19.8 13.2
4612 47 1 0.0 13.199999999999998 19.8 13.2
4613 47 1 0.0 14.299999999999997 19.8 13.2
4614 47 1 0.0 15.399999999999997 19.8 13.2
4615 47 1 0.0 16.499999999999996 19.8 13.2
4616 47 1 0.0 17.599999999999998 19.8 13.2
4617 47 1 0.0 18.7 19.8 13.2
4618 47 1 0.0 19.8 19.8 13.2
4619 47 1 0.0 20.900000000000002 19.8 13.2
4620 47 1 0.0 22.000000000000004 19.8 13.2
4621 47 1 0.0 23.100000000000005 19.8 13.2
4622 47 1 0.0 24.200000000000006 19.8 13.2
4623 47 1 0.0 25.300000000000008 19.8 13.2
4624 47 1 0.0 26.40000000000001 19.8 13.2
4625 47 1 0.0 27.50000000000001 19.8 13.2
4626 47 1 0.0 27.50000000000001 20.900000000000002 13.2
4627 47 1 0.0 27.50000000000001 22.0 13.2
4628 47 1 0.0 26.40000000000001 22.0 13.2
4629 47 1 0.0 25.300000000000008 22.0 13.2
4630 47 1 0.0 24.200000000000006 22.0 13.2
4631 47 1 0.0 23.100000000000005 22.0 13.2
4632 47 1 0.0 22.000000000000004 22.0 13.2
4633 47 1 0.0 20.900000000000002 22.0 13.2
4634 47 1 0.0 19.8 22.0 13.2
4635 47 1 0.0 18.7 22.0 13.2
4636 47 1 0.0 17.599999999999998 22.0 13.2
4637 47 1 0.0 16.499999999999996 22.0 13.2
4638 47 1 0.0 15.399999999999997 22.0 13.2
4639 47 1 0.0 14.299999999999997 22.0 13.2
4640 47 1 0.0 13.199999999999998 22.0 13.2
4641 47 1 0.0 12.099999999999998 22.0 13.2
4642 47 1 0.0 10.999999999999998 22.0 13.2
4643 47 1 0.0 9.899999999999999 22.0 13.2
4644 47 1 0.0 8.799999999999999 22.0 13.2
4645 47 1 0.0 7.699999999999999 22.0 13.2
4646 47 1 0.0 6.6 22.0 13.2
4647 47 1 0.0 5.5 22.0 13.2
4648 47 1 0.0 4.4 22.0 13.2
4649 47 1 0.0 3.3000000000000003 22.0 13.2
4650 47 1 0.0 2.2 22.0 13.2
4651 47 1 0.0 2.2 22.0 14.299999999999999
4652 47 1 0.0 2.2 22.0 15.399999999999999
4653 47 1 0.0 3.3000000000000003 22.0 15.399999999999999
4654 47 1 0.0 4.4 22.0 15.399999999999999
4655 47 1 0.0 5.5 22.0 15.399999999999999
4656 47 1 0.0 6.6 22.0 15.399999999999999
4657 47 1 0.0 7.699999999999999 22.0 15.399999999999999
4658 47 1 0.0 8.799999999999999 22.0 15.399999999999999
4659 47 1 0.0 9.899999999999999 22.0 15.399999999999999
4660 47 1 0.0 10.999999999999998 22.0 15.399999999999999
4661 47 1 0.0 12.099999999999998 22.0 15.399999999999999
4662 47 1 0.0 13.199999999999998 22.0 15.399999999999999
4663 47 1 0.0 14.299999999999997 22.0 15.399999999999999
4664 47 1 0.0 15.399999999999997 22.0 15.399999999999999
4665 47 1 0.0 16.499999999999996 22.0 15.399999999999999
4666 47 1 0.0 17.599999999999998 22.0 15.399999999999999
4667 47 1 0.0 18.7 22.0 15.399999999999999
4668 47 1 0.0 19.8 22.0 15.399999999999999
4669 47 1 0.0 20.900000000000002 22.0 15.399999999999999
4670 47 1 0.0 22.000000000000004 22.0 15.399999999999999
4671 47 1 0.0 23.100000000000005 22.0 15.399999999999999
4672 47 1 0.0 24.200000000000006 22.0 15.399999999999999
4673 47 1 0.0 25.300000000000008 22.0 15.399999999999999
4674 47 1 0.0 26.40000000000001 22.0 15.399999999999999
4675 47 1 0.0 27.50000000000001 22.0 15.399999999999999
4676 47 1 0.0 27.50000000000001 20.900000000000002 15.399999999999999
4677 47 1 0.0 27.50000000000001 19.8 15.399999999999999
4678 47 1 0.0 26.40000000000001 19.8 15.399999999999999
4679 47 1 0.0 25.300000000000008 19.8 15.399999999999999
4680 47 1 0.0 24.200000000000006 19.8 15.399999999999999
4681 47 1 0.0 23.100000000000005 19.8 15.399999999999999
4682 47 1 0.0 22.000000000000004 19.8 15.399999999999999
4683 47 1 0.0 20.900000000000002 19.8 15.399999999999999
4684 47 1 0.0 19.8 19.8 15.399999999999999
4685 47 1 0.0 18.7 19.8 15.399999999999999
4686 47 1 0.0 17.599999999999998 19.8 15.399999999999999
4687 47 1 0.0 16.499999999999996 19.8 15.399999999999999
4688 47 1 0.0 15.399999999999997 19.8 15.399999999999999
4689 47 1 0.0 14.299999999999997 19.8 15.399999999999999
4690 47 1 0.0 13.199999999999998 19.8 15.399999999999999
4691 47 1 0.0 12.099999999999998 19.8 15.399999999999999
4692 47 1 0.0 10.999999999999998 19.8 15.399999999999999
4693 47 1 0.0 9.899999999999999 19.8 15.399999999999999
4694 47 1 0.0 8.799999999999999 19.8 15.399999999999999
4695 47 1 0.0 7.699999999999999 19.8 15.399999999999999
4696 47 1 0.0 6.6 19.8 15.399999999999999
4697 47 1 0.0 5.5 19.8 15.399999999999999
4698 47 1 0.0 4.4 19.8 15.399999999999999
4699 47 1 0.0 3.3000000000000003 19.8 15.399999999999999
4700 47 1 0.0 2.2 19.8 15.399999999999999
4701 48 1 0.0 1.1 23.1 13.2
4702 48 1 0.0 2.2 23.1 13.2
4703 48 1 0.0 3.3000000000000003 23.1 13.2
4704 48 1 0.0 4.4 23.1 13.2
4705 48 1 0.0 5.5 23.1 13.2
4706 48 1 0.0 6.6 23.1 13.2
4707 48 1 0.0 7.699999999999999 23.1 13.2
4708 48 1 0.0 8.799999999999999 23.1 13.2
4709 48 1 0.0 9.899999999999999 23.1 13.2
4710 48 1 0.0 10.999999999999998 23.1 13.2
4711 48 1 0.0 12.099999999999998 23.1 13.2
4712 48 1 0.0 13.199999999999998 23.1 13.2
4713 48 1 0.0 14.299999999999997 23.1 13.2
4714 48 1 0.0 15.399999999999997 23.1 13.2
4715 48 1 0.0 16.499999999999996 23.1 13.2
4716 48 1 0.0 17.599999999999998 23.1 13.2
4717 48 1 0.0 18.7 23.1 13.2
4718 48 1 0.0 19.8 23.1 13.2
4719 48 1 0.0 20.900000000000002 23.1 13.2
4720 48 1 0.0 22.000000000000004 23.1 13.2
4721 48 1 0.0 23.100000000000005 23.1 13.2
4722 48 1 0.0 24.200000000000006 23.1 13.2
4723 48 1 0.0 25.300000000000008 23.1 13.2
4724 48 1 0.0 26.40000000000001 23.1 13.2
4725 48 1 0.0 27.50000000000001 23.1 13.2
4726 48 1 0.0 27.50000000000001 24.200000000000003 13.2
4727 48 1 0.0 27.50000000000001 25.3 13.2
4728 48 1 0.0 26.40000000000001 25.3 13.2
4729 48 1 0.0 25.300000000000008 25.3 13.2
4730 48 1 0.0 24.200000000000006 25.3 13.2
4731 48 1 0.0 23.100000000000005 25.3 13.2
4732 48 1 0.0 22.000000000000004 25.3 13.2
4733 48 1 0.0 20.900000000000002 25.3 13.2
4734 48 1 0.0 19.8 25.3 13.2
4735 48 1 0.0 18.7 25.3 13.2
4736 48 1 0.0 17.599999999999998 25.3 13.2
4737 48 1 0.0 16.499999999999996 25.3 13.2
4738 48 1 0.0 15.399999999999997 25.3 13.2
4739 48 1 0.0 14.299999999999997 25.3 13.2
4740 48 1 0.0 13.199999999999998 25.3 13.2
4741 48 1 0.0 12.099999999999998 25.3 13.2
4742 48 1 0.0 10.999999999999998 25.3 13.2
4743 48 1 0.0 9.899999999999999 25.3 13.2
4744 48 1 0.0 8.799999999999999 25.3 13.2
4745 48 1 0.0 7.699999999999999 25.3 13.2
4746 48 1 0.0 6.6 25.3 13.2
4747 48 1 0.0 5.5 25.3 13.2
4748 48 1 0.0 4.4 25.3 13.2
4749 48 1 0.0 3.3000000000000003 25.3 13.2
4750 48 1 0.0 2.2 25.3 13.2
4751 48 1 0.0 2.2 25.3 14.299999999999999
4752 48 1 0.0 2.2 25.3 15.399999999999999
4753 48 1 0.0 3.3000000000000003 25.3 15.399999999999999
4754 48 1 0.0 4.4 25.3 15.399999999999999
4755 48 1 0.0 5.5 25.3 15.399999999999999
4756 48 1 0.0 6.6 25.3 15.399999999999999
4757 48 1 0.0 7.699999999999999 25.3 15.399999999999999
4758 48 1 0.0 8.799999999999999 25.3 15.399999999999999
4759 48 1 0.0 9.899999999999999 25.3 15.399999999999999
4760 48 1 0.0 10.999999999999998 25.3 15.399999999999999
4761 48 1 0.0 12.099999999999998 25.3 15.399999999999999
4762 48 1 0.0 13.199999999999998 25.3 15.399999999999999
4763 48 1 0.0 14.299999999999997 25.3 15.399999999999999
4764 48 1 0.0 15.399999999999997 25.3 15.399999999999999
4765 48 1 0.0 16.499999999999996 25.3 15.399999999999999
4766 48 1 0.0 17.599999999999998 25.3 15.399999999999999
4767 48 1 0.0 18.7 25.3 15.399999999999999
4768 48 1 0.0 19.8 25.3 15.399999999999999
4769 48 1 0.0 20.900000000000002 25.3 15.399999999999999
4770 48 1 0.0 22.000000000000004 25.3 15.399999999999999
4771 48 1 0.0 23.100000000000005 25.3 15.399999999999999
4772 48 1 0.0 24.200000000000006 25.3 15.399999999999999
4773 48 1 0.0 25.300000000000008 25.3 15.399999999999999
4774 48 1 0.0 26.40000000000001 25.3 15.399999999999999
4775 48 1 0.0 27.50000000000001 25.3 15.399999999999999
4776 48 1 0.0 27.50000000000001 24.200000000000003 15.399999999999999
4777 48 1 0.0 27.50000000000001 23.1 15.399999999999999
4778 48 1 0.0 26.40000000000001 23.1 15.399999999999999
4779 48 1 0.0 25.300000000000008 23.1 15.399999999999999
4780 48 1 0.0 24.200000000000006 23.1 15.399999999999999
4781 48 1 0.0 23.100000000000005 23.1 15.399999999999999
4782 48 1 0.0 22.000000000000004 23.1 15.399999999999999
4783 48 1 0.0 20.900000000000002 23.1 15.399999999999999
4784 48 1 0.0 19.8 23.1 15.399999999999999
4785 48 1 0.0 18.7 23.1 15.399999999999999
4786 48 1 0.0 17.599999999999998 23.1 15.399999999999999
4787 48 1 0.0 16.499999999999996 23.1 15.399999999999999
4788 48 1 0.0 15.399999999999997 23.1 15.399999999999999
4789 48 1 0.0 14.299999999999997 23.1 15.399999999999999
4790 48 1 0.0 13.199999999999998 23.1 15.399999999999999
4791 48 1 0.0 12.099999999999998 23.1 15.399999999999999
4792 48 1 0.0 10.999999999999998 23.1 15.399999999999999
4793 48 1 0.0 9.899999999999999 23.1 15.399999999999999
4794 48 1 0.0 8.799999999999999 23.1 15.399999999999999
4795 48 1 0.0 7.699999999999999 23.1 15.399999999999999
4796 48 1 0.0 6.6 23.1 15.399999999999999
4797 48 1 0.0 5.5 23.1 15.399999999999999
4798 48 1 0.0 4.4 23.1 15.399999999999999
4799 48 1 0.0 3.3000000000000003 23.1 15.399999999999999
4800 48 1 0.0 2.2 23.1 15.399999999999999
4801 49 1 0.0 1.1 26.400000000000002 13.2
4802 49 1 0.0 2.2 26.400000000000002 13.2
4803 49 1 0.0 3.3000000000000003 26.400000000000002 13.2
4804 49 1 0.0 4.4 26.400000000000002 13.2
4805 49 1 0.0 5.5 26.400000000000002 13.2
4806 49 1 0.0 6.6 26.400000000000002 13.2
4807 49 1 0.0 7.699999999999999 26.400000000000002 13.2
4808 49 1 0.0 8.799999999999999 26.400000000000002 13.2
4809 49 1 0.0 9.899999999999999 26.400000000000002 13.2
4810 49 1 0.0 10.999999999999998 26.400000000000002 13.2
4811 49 1 0.0 12.099999999999998 26.400000000000002 13.2
4812 49 1 0.0 13.199999999999998 26.400000000000002 13.2
4813 49 1 0.0 14.299999999999997 26.400000000000002 13.2
4814 49 1 0.0 15.399999999999997 26.400000000000002 13.2
4815 49 1 0.0 16.499999999999996 26.400000000000002 13.2
4816 49 1 0.0 17.599999999999998 26.400000000000002 13.2
4817 49 1 0.0 18.7 26.400000000000002 13.2
4818 49 1 0.0 19.8 26.400000000000002 13.2
4819 49 1 0.0 20.900000000000002 26.400000000000002 13.2
4820 49 1 0.0 22.000000000000004 26.400000000000002 13.2
4821 49 1 0.0 23.100000000000005 26.400000000000002 13.2
4822 49 1 0.0 24.200000000000006 26.400000000000002 13.2
4823 49 1 0.0 25.300000000000008 26.400000000000002 13.2
4824 49 1 0.0 26.40000000000001 26.400000000000002 13.2
4825 49 1 0.0 27.50000000000001 26.400000000000002 13.2
4826 49 1 0.0 27.50000000000001 27.500000000000004 13.2
4827 49 1 0.0 27.50000000000001 28.6 13.2
4828 49 1 0.0 26.40000000000001 28.6 13.2
4829 49 1 0.0 25.300000000000008 28.6 13.2
4830 49 1 0.0 24.200000000000006 28.6 13.2
4831 49 1 0.0 23.100000000000005 28.6 13.2
4832 49 1 0.0 22.000000000000004 28.6 13.2
4833 49 1 0.0 20.900000000000002 28.6 13.2
4834 49 1 0.0 19.8 28.6 13.2
4835 49 1 0.0 18.7 28.6 13.2
4836 49 1 0.0 17.599999999999998 28.6 13.2
4837 49 1 0.0 16.499999999999996 28.6 13.2
4838 49 1 0.0 15.399999999999997 28.6 13.2
4839 49 1 0.0 14.299999999999997 28.6 13.2
4840 49 1 0.0 13.199999999999998 28.6 13.2
4841 49 1 0.0 12.099999999999998 28.6 13.2
4842 49 1 0.0 10.999999999999998 28.6 13.2
4843 49 1 0.0 9.899999999999999 28.6 13.2
4844 49 1 0.0 8.799999999999999 28.6 13.2
4845 49 1 0.0 7.699999999999999 28.6 13.2
4846 49 1 0.0 6.6 28.6 13.2
4847 49 1 0.0 5.5 28.6 13.2
4848 49 1 0.0 4.4 28.6 13.2
4849 49 1 0.0 3.3000000000000003 28.6 13.2
4850 49 1 0.0 2.2 28.6 13.2
4851 49 1 0.0 2.2 28.6 14.299999999999999
4852 49 1 0.0 2.2 28.6 15.399999999999999
4853 49 1 0.0 3.3000000000000003 28.6 15.399999999999999
4854 49 1 0.0 4.4 28.6 15.399999999999999
4855 49 1 0.0 5.5 28.6 15.399999999999999
4856 49 1 0.0 6.6 28.6 15.399999999999999
4857 49 1 0.0 7.699999999999999 28.6 15.399999999999999
4858 49 1 0.0 8.799999999999999 28.6 15.399999999999999
4859 49 1 0.0 9.899999999999999 28.6 15.399999999999999
4860 49 1 0.0 10.999999999999998 28.6 15.399999999999999
4861 49 1 0.0 12.099999999999998 28.6 15.399999999999999
4862 49 1 0.0 13.199999999999998 28.6 15.399999999999999
4863 49 1 0.0 14.299999999999997 28.6 15.399999999999999
4864 49 1 0.0 15.399999999999997 28.6 15.399999999999999
4865 49 1 0.0 16.499999999999996 28.6 15.399999999999999
4866 49 1 0.0 17.599999999999998 28.6 15.399999999999999
4867 49 1 0.0 18.7 28.6 15.399999999999999
4868 49 1 0.0 19.8 28.6 15.399999999999999
4869 49 1 0.0 20.900000000000002 28.6 15.399999999999999
4870 49 1 0.0 22.000000000000004 28.6 15.399999999999999
4871 49 1 0.0 23.100000000000005 28.6 15.399999999999999
4872 49 1 0.0 24.200000000000006 28.6 15.399999999999999
4873 49 1 0.0 25.300000000000008 28.6 15.399999999999999
4874 49 1 0.0 26.40000000000001 28.6 15.399999999999999
4875 49 1 0.0 27.50000000000001 28.6 15.399999999999999
4876 49 1 0.0 27.50000000000001 27.500000000000004 15.399999999999999
4877 49 1 0.0 27.50000000000001 26.400000000000002 15.399999999999999
4878 49 1 0.0 26.40000000000001 26.400000000000002 15.399999999999999
4879 49 1 0.0 25.300000000000008 26.400000000000002 15.399999999999999
4880 49 1 0.0 24.200000000000006 26.400000000000002 15.399999999999999
4881 49 1 0.0 23.100000000000005 26.400000000000002 15.399999999999999
4882 49 1 0.0 22.000000000000004 26.400000000000002 15.399999999999999
4883 49 1 0.0 20.900000000000002 26.400000000000002 15.399999999999999
4884 49 1 0.0 19.8 26.400000000000002 15.399999999999999
4885 49 1 0.0 18.7 26.400000000000002 15.399999999999999
4886 49 1 0.0 17.599999999999998 26.400000000000002 15.399999999999999
4887 49 1 0.0 16.499999999999996 26.400000000000002 15.399999999999999
4888 49 1 0.0 15.399999999999997 26.400000000000002 15.399999999999999
4889 49 1 0.0 14.299999999999997 26.400000000000002 15.399999999999999
4890 49 1 0.0 13.199999999999998 26.400000000000002 15.399999999999999
4891 49 1 0.0 12.099999999999998 26.400000000000002 15.399999999999999
4892 49 1 0.0 10.999999999999998 26.400000000000002 15.399999999999999
4893 49 1 0.0 9.899999999999999 26.400000000000002 15.399999999999999
4894 49 1 0.0 8.799999999999999 26.400000000000002 15.399999999999999
4895 49 1 0.0 7.699999999999999 26.400000000000002 15.399999999999999
4896 49 1 0.0 6.6 26.400000000000002 15.399999999999999
4897 49 1 0.0 5.5 26.400000000000002 15.399999999999999
4898 49 1 0.0 4.4 26.400000000000002 15.399999999999999
4899 49 1 0.0 3.3000000000000003 26.400000000000002 15.399999999999999
4900 49 1 0.0 2.2 26.400000000000002 15.399999999999999
4901 50 1 0.0 1.1 29.700000000000003 13.2
4902 50 1 0.0 2.2 29.700000000000003 13.2
4903 50 1 0.0 3.3000000000000003 29.700000000000003 13.2
4904 50 1 0.0 4.4 29.700000000000003 13.2
4905 50 1 0.0 5.5 29.700000000000003 13.2
4906 50 1 0.0 6.6 29.700000000000003 13.2
4907 50 1 0.0 7.699999999999999 29.700000000000003 13.2
4908 50 1 0.0 8.799999999999999 29.700000000000003 13.2
4909 50 1 0.0 9.899999999999999 29.700000000000003 13.2
4910 50 1 0.0 10.999999999999998 29.700000000000003 13.2
4911 50 1 0.0 12.099999999999998 29.700000000000003 13.2
4912 50 1 0.0 13.199999999999998 29.700000000000003 13.2
4913 50 1 0.0 14.299999999999997 29.700000000000003 13.2
4914 50 1 0.0 15.399999999999997 29.700000000000003 13.2
4915 50 1 0.0 16.499999999999996 29.700000000000003 13.2
4916 50 1 0.0 17.599999999999998 29.700000000000003 13.2
4917 50 1 0.0 18.7 29.700000000000003 13.2
4918 50 1 0.0 19.8 29.700000000000003 13.2
4919 50 1 0.0 20.900000000000002 29.700000000000003 13.2
4920 50 1 0.0 22.000000000000004 29.700000000000003 13.2
4921 50 1 0.0 23.100000000000005 29.700000000000003 13.2
4922 50 1 0.0 24.200000000000006 29.700000000000003 13.2
4923 50 1 0.0 25.300000000000008 29.700000000000003 13.2
4924 50 1 0.0 26.40000000000001 29.700000000000003 13.2
4925 50 1 0.0 27.50000000000001 29.700000000000003 13.2
4926 50 1 0.0 27.50000000000001 30.800000000000004 13.2
4927 50 1 0.0 27.50000000000001 31.900000000000002 13.2
4928 50 1 0.0 26.40000000000001 31.900000000000002 13.2
4929 50 1 0.0 25.300000000000008 31.900000000000002 13.2
4930 50 1 0.0 24.200000000000006 31.900000000000002 13.2
4931 50 1 0.0 23.100000000000005 31.900000000000002 13.2
4932 50 1 0.0 22.000000000000004 31.900000000000002 13.2
4933 50 1 0.0 20.900000000000002 31.900000000000002 13.2
4934 50 1 0.0 19.8 31.900000000000002 13.2
4935 50 1 0.0 18.7 31.900000000000002 13.2
4936 50 1 0.0 17.599999999999998 31.900000000000002 13.2
4937 50 1 0.0 16.499999999999996 31.900000000000002 13.2
4938 50 1 0.0 15.399999999999997 31.900000000000002 13.2
4939 50 1 0.0 14.299999999999997 31.900000000000002 13.2
4940 50 1 0.0 13.199999999999998 31.900000000000002 13.2
4941 50 1 0.0 12.099999999999998 31.900000000000002 13.2
4942 50 1 0.0 10.999999999999998 31.900000000000002 13.2
4943 50 1 0.0 9.899999999999999 31.900000000000002 13.2
4944 50 1 0.0 8.799999999999999 31.900000000000002 13.2
4945 50 1 0.0 7.699999999999999 31.900000000000002 13.2
4946 50 1 0.0 6.6 31.900000000000002 13.2
4947 50 1 0.0 5.5 31.900000000000002 13.2
4948 50 1 0.0 4.4 31.900000000000002 13.2
4949 50 1 0.0 3.3000000000000003 31.900000000000002 13.2
4950 50 1 0.0 2.2 31.900000000000002 13.2
4951 50 1 0.0 2.2 31.900000000000002 14.299999999999999
4952 50 1 0.0 2.2 31.900000000000002 15.399999999999999
4953 50 1 0.0 3.3000000000000003 31.900000000000002 15.399999999999999
4954 50 1 0.0 4.4 31.900000000000002 15.399999999999999
4955 50 1 0.0 5.5 31.900000000000002 15.399999999999999
4956 50 1 0.0 6.6 31.900000000000002 15.399999999999999
4957 50 1 0.0 7.699999999999999 31.900000000000002 15.399999999999999
4958 50 1 0.0 8.799999999999999 31.900000000000002 15.399999999999999
4959 50 1 0.0 9.899999999999999 31.900000000000002 15.399999999999999
4960 50 1 0.0 10.999999999999998 31.900000000000002 15.399999999999999
4961 50 1 0.0 12.099999999999998 31.900000000000002 15.399999999999999
4962 50 1 0.0 13.199999999999998 31.900000000000002 15.399999999999999
4963 50 1 0.0 14.299999999999997 31.900000000000002 15.399999999999999
4964 50 1 0.0 15.399999999999997 31.900000000000002 15.399999999999999
4965 50 1 0.0 16.499999999999996 31.900000000000002 15.399999999999999
4966 50 1 0.0 17.599999999999998 31.900000000000002 15.399999999999999
4967 50 1 0.0 18.7 31.900000000000002 15.399999999999999
4968 50 1 0.0 19.8 31.900000000000002 15.399999999999999
4969 50 1 0.0 20.900000000000002 31.900000000000002 15.399999999999999
4970 50 1 0.0 22.000000000000004 31.900000000000002 15.399999999999999
4971 50 1 0.0 23.100000000000005 31.900000000000002 15.399999999999999
4972 50 1 0.0 24.200000000000006 31.900000000000002 15.399999999999999
4973 50 1 0.0 25.300000000000008 31.900000000000002 15.399999999999999
4974 50 1 0.0 26.40000000000001 31.900000000000002 15.399999999999999
4975 50 1 0.0 27.50000000000001 31.900000000000002 15.399999999999999
4976 50 1 0.0 27.50000000000001 30.800000000000004 15.399999999999999
4977 50 1 0.0 27.50000000000001 29.700000000000003 15.399999999999999
4978 50 1 0.0 26.40000000000001 29.700000000000003 15.399999999999999
4979 50 1 0.0 25.300000000000008 29.700000000000003 15.399999999999999
4980 50 1 0.0 24.200000000000006 29.700000000000003 15.399999999999999
4981 50 1 0.0 23.100000000000005 29.700000000000003 15.399999999999999
4982 50 1 0.0 22.000000000000004 29.700000000000003 15.399999999999999
4983 50 1 0.0 20.900000000000002 29.700000000000003 15.399999999999999
4984 50 1 0.0 19.8 29.700000000000003 15.399999999999999
4985 50 1 0.0 18.7 29.700000000000003 15.399999999999999
4986 50 1 0.0 17.599999999999998 29.700000000000003 15.399999999999999
4987 50 1 0.0 16.499999999999996 29.700000000000003 15.399999999999999
4988 50 1 0.0 15.399999999999997 29.700000000000003 15.399999999999999
4989 50 1 0.0 14.299999999999997 29.700000000000003 15.399999999999999
4990 50 1 0.0 13.199999999999998 29.700000000000003 15.399999999999999
4991 50 1 0.0 12.099999999999998 29.700000000000003 15.399999999999999
4992 50 1 0.0 10.999999999999998 29.700000000000003 15.399999999999999
4993 50 1 0.0 9.899999999999999 29.700000000000003 15.399999999999999
4994 50 1 0.0 8.799999999999999 29.700000000000003 15.399999999999999
4995 50 1 0.0 7.699999999999999 29.700000000000003 15.399999999999999
4996 50 1 0.0 6.6 29.700000000000003 15.399999999999999
4997 50 1 0.0 5.5 29.700000000000003 15.399999999999999
4998 50 1 0.0 4.4 29.700000000000003 15.399999999999999
4999 50 1 0.0 3.3000000000000003 29.700000000000003 15.399999999999999
5000 50 1 0.0 2.2 29.700000000000003 15.399999999999999
5001 51 1 0.0 1.1 0.0 16.5
5002 51 1 0.0 2.2 0.0 16.5
5003 51 1 0.0 3.3000000000000003 0.0 16.5
5004 51 1 0.0 4.4 0.0 16.5
5005 51 1 0.0 5.5 0.0 16.5
5006 51 1 0.0 6.6 0.0 16.5
5007 51 1 0.0 7.699999999999999 0.0 16.5
5008 51 1 0.0 8.799999999999999 0.0 16.5
5009 51 1 0.0 9.899999999999999 0.0 16.5
5010 51 1 0.0 10.999999999999998 0.0 16.5
5011 51 1 0.0 12.099999999999998 0.0 16.5
5012 51 1 0.0 13.199999999999998 0.0 16.5
5013 51 1 0.0 14.299999999999997 0.0 16.5
5014 51 1 0.0 15.399999999999997 0.0 16.5
5015 51 1 0.0 16.499999999999996 0.0 16.5
5016 51 1 0.0 17.599999999999998 0.0 16.5
5017 51 1 0.0 18.7 0.0 16.5
5018 51 1 0.0 19.8 0.0 16.5
5019 51 1 0.0 20.900000000000002 0.0 16.5
5020 51 1 0.0 22.000000000000004 0.0 16.5
5021 51 1 0.0 23.100000000000005 0.0 16.5
5022 51 1 0.0 24.200000000000006 0.0 16.5
5023 51 1 0.0 25.300000000000008 0.0 16.5
5024 51 1 0.0 26.40000000000001 0.0 16.5
5025 51 1 0.0 27.50000000000001 0.0 16.5
5026 51 1 0.0 27.50000000000001 1.1 16.5
5027 51 1 0.0 27.50000000000001 2.2 16.5
5028 51 1 0.0 26.40000000000001 2.2 16.5
5029 51 1 0.0 25.300000000000008 2.2 16.5
5030 51 1 0.0 24.200000000000006 2.2 16.5
5031 51 1 0.0 23.100000000000005 2.2 16.5
5032 51 1 0.0 22.000000000000004 2.2 16.5
5033 51 1 0.0 20.900000000000002 2.2 16.5
5034 51 1 0.0 19.8 2.2 16.5
5035 51 1 0.0 18.7 2.2 16.5
5036 51 1 0.0 17.599999999999998 2.2 16.5
5037 51 1 0.0 16.499999999999996 2.2 16.5
5038 51 1 0.0 15.399999999999997 2.2 16.5
5039 51 1 0.0 14.299999999999997 2.2 16.5
5040 51 1 0.0 13.199999999999998 2.2 16.5
5041 51 1 0.0 12.099999999999998 2.2 16.5
5042 51 1 0.0 10.999999999999998 2.2 16.5
5043 51 1 0.0 9.899999999999999 2.2 16.5
5044 51 1 0.0 8.799999999999999 2.2 16.5
5045 51 1 0.0 7.699999999999999 2.2 16.5
5046 51 1 0.0 6.6 2.2 16.5
5047 51 1 0.0 5.5 2.2 16.5
5048 51 1 0.0 4.4 2.2 16.5
5049 51 1 0.0 3.3000000000000003 2.2 16.5
5050 51 1 0.0 2.2 2.2 16.5
5051 51 1 0.0 2.2 2.2 17.6
5052 51 1 0.0 2.2 2.2 18.7
5053 51 1 0.0 3.3000000000000003 2.2 18.7
5054 51 1 0.0 4.4 2.2 18.7
5055 51 1 0.0 5.5 2.2 18.7
5056 51 1 0.0 6.6 2.2 18.7
5057 51 1 0.0 7.699999999999999 2.2 18.7
5058 51 1 0.0 8.799999999999999 2.2 18.7
5059 51 1 0.0 9.899999999999999 2.2 18.7
5060 51 1 0.0 10.999999999999998 2.2 18.7
5061 51 1 0.0 12.099999999999998 2.2 18.7
5062 51 1 0.0 13.199999999999998 2.2 18.7
5063 51 1 0.0 14.299999999999997 2.2 18.7
5064 51 1 0.0 15.399999999999997 2.2 18.7
5065 51 1 0.0 16.499999999999996 2.2 18.7
5066 51 1 0.0 17.599999999999998 2.2 18.7
5067 51 1 0.0 18.7 2.2 18.7
5068 51 1 0.0 19.8 2.2 18.7
5069 51 1 0.0 20.900000000000002 2.2 18.7
5070 51 1 0.0 22.000000000000004 2.2 18.7
5071 51 1 0.0 23.100000000000005 2.2 18.7
5072 51 1 0.0 24.200000000000006 2.2 18.7
5073 51 1 0.0 25.300000000000008 2.2 18.7
5074 51 1 0.0 26.40000000000001 2.2 18.7
5075 51 1 0.0 27.50000000000001 2.2 18.7
5076 51 1 0.0 27.50000000000001 1.1 18.7
5077 51 1 0.0 27.50000000000001 0.0 18.7
5078 51 1 0.0 26.40000000000001 0.0 18.7
5079 51 1 0.0 25.300000000000008 0.0 18.7
5080 51 1 0.0 24.200000000000006 0.0 18.7
5081 51 1 0.0 23.100000000000005 0.0 18.7
5082 51 1 0.0 22.000000000000004 0.0 18.7
5083 51 1 0.0 20.900000000000002 0.0 18.7
5084 51 1 0.0 19.8 0.0 18.7
5085 51 1 0.0 18.7 0.0 18.7
5086 51 1 0.0 17.599999999999998 0.0 18.7
5087 51 1 0.0 16.499999999999996 0.0 18.7
5088 51 1 0.0 15.399999999999997 0.0 18.7
5089 51 1 0.0 14.299999999999997 0.0 18.7
5090 51 1 0.0 13.199999999999998 0.0 18.7
5091 51 1 0.0 12.099999999999998 0.0 18.7
5092 51 1 0.0 10.999999999999998 0.0 18.7
5093 51 1 0.0 9.899999999999999 0.0 18.7
5094 51 1 0.0 8.799999999999999 0.0 18.7
5095 51 1 0.0 7.699999999999999 0.0 18.7
5096 51 1 0.0 6.6 0.0 18.7
5097 51 1 0.0 5.5 0.0 18.7
5098 51 1 0.0 4.4 0.0 18.7
5099 51 1 0.0 3.3000000000000003 0.0 18.7
5100 51 1 0.0 2.2 0.0 18.7
5101 52 1 0.0 1.1 3.3 16.5
5102 52 1 0.0 2.2 3.3 16.5
5103 52 1 0.0 3.3000000000000003 3.3 16.5
5104 52 1 0.0 4.4 3.3 16.5
5105 52 1 0.0 5.5 3.3 16.5
5106 52 1 0.0 6.6 3.3 16.5
5107 52 1 0.0 7.699999999999999 3.3 16.5
5108 52 1 0.0 8.799999999999999 3.3 16.5
5109 52 1 0.0 9.899999999999999 3.3 16.5
5110 52 1 0.0 10.999999999999998 3.3 16.5
5111 52 1 0.0 12.099999999999998 3.3 16.5
5112 52 1 0.0 13.199999999999998 3.3 16.5
5113 52 1 0.0 14.299999999999997 3.3 16.5
5114 52 1 0.0 15.399999999999997 3.3 16.5
5115 52 1 0.0 16.499999999999996 3.3 16.5
5116 52 1 0.0 17.599999999999998 3.3 16.5
5117 52 1 0.0 18.7 3.3 16.5
5118 52 1 0.0 19.8 3.3 16.5
5119 52 1 0.0 20.900000000000002 3.3 16.5
5120 52 1 0.0 22.000000000000004 3.3 16.5
5121 52 1 0.0 23.100000000000005 3.3 16.5
5122 52 1 0.0 24.200000000000006 3.3 16.5
5123 52 1 0.0 25.300000000000008 3.3 16.5
5124 52 1 0.0 26.40000000000001 3.3 16.5
5125 52 1 0.0 27.50000000000001 3.3 16.5
5126 52 1 0.0 27.50000000000001 4.4 16.5
5127 52 1 0.0 27.50000000000001 5.5 16.5
5128 52 1 0.0 26.40000000000001 5.5 16.5
5129 52 1 0.0 25.300000000000008 5.5 16.5
5130 52 1 0.0 24.200000000000006 5.5 16.5
5131 52 1 0.0 23.100000000000005 5.5 16.5
5132 52 1 0.0 22.000000000000004 5.5 16.5
5133 52 1 0.0 20.900000000000002 5.5 16.5
5134 52 1 0.0 19.8 5.5 16.5
5135 52 1 0.0 18.7 5.5 16.5
5136 52 1 0.0 17.599999999999998 5.5 16.5
5137 52 1 0.0 16.499999999999996 5.5 16.5
5138 52 1 0.0 15.399999999999997 5.5 16.5
5139 52 1 0.0 14.299999999999997 5.5 16.5
5140 52 1 0.0 13.199999999999998 5.5 16.5
5141 52 1 0.0 12.099999999999998 5.5 16.5
5142 52 1 0.0 10.999999999999998 5.5 16.5
5143 52 1 0.0 9.899999999999999 5.5 16.5
5144 52 1 0.0 8.799999999999999 5.5 16.5
5145 52 1 0.0 7.699999999999999 5.5 16.5
5146 52 1 0.0 6.6 5.5 16.5
5147 52 1 0.0 5.5 5.5 16.5
5148 52 1 0.0 4.4 5.5 16.5
5149 52 1 0.0 3.3000000000000003 5.5 16.5
5150 52 1 0.0 2.2 5.5 16.5
5151 52 1 0.0 2.2 5.5 17.6
5152 52 1 0.0 2.2 5.5 18.7
5153 52 1 0.0 3.3000000000000003 5.5 18.7
5154 52 1 0.0 4.4 5.5 18.7
5155 52 1 0.0 5.5 5.5 18.7
5156 52 1 0.0 6.6 5.5 18.7
5157 52 1 0.0 7.699999999999999 5.5 18.7
5158 52 1 0.0 8.799999999999999 5.5 18.7
5159 52 1 0.0 9.899999999999999 5.5 18.7
5160 52 1 0.0 10.999999999999998 5.5 18.7
5161 52 1 0.0 12.099999999999998 5.5 18.7
5162 52 1 0.0 13.199999999999998 5.5 18.7
5163 52 1 0.0 14.299999999999997 5.5 18.7
5164 52 1 0.0 15.399999999999997 5.5 18.7
5165 52 1 0.0 16.499999999999996 5.5 18.7
5166 52 1 0.0 17.599999999999998 5.5 18.7
5167 52 1 0.0 18.7 5.5 18.7
5168 52 1 0.0 19.8 5.5 18.7
5169 52 1 0.0 20.900000000000002 5.5 18.7
5170 52 1 0.0 22.000000000000004 5.5 18.7
5171 52 1 0.0 23.100000000000005 5.5 18.7
5172 52 1 0.0 24.200000000000006 5.5 18.7
5173 52 1 0.0 25.300000000000008 5.5 18.7
5174 52 1 0.0 26.40000000000001 5.5 18.7
5175 52 1 0.0 27.50000000000001 5.5 18.7
5176 52 1 0.0 27.50000000000001 4.4 18.7
5177 52 1 0.0 27.50000000000001 3.3 18.7
5178 52 1 0.0 26.40000000000001 3.3 18.7
5179 52 1 0.0 25.300000000000008 3.3 18.7
5180 52 1 0.0 24.200000000000006 3.3 18.7
5181 52 1 0.0 23.100000000000005 3.3 18.7
5182 52 1 0.0 22.000000000000004 3.3 18.7
5183 52 1 0.0 20.900000000000002 3.3 18.7
5184 52 1 0.0 19.8 3.3 18.7
5185 52 1 0.0 18.7 3.3 18.7
5186 52 1 0.0 17.599999999999998 3.3 18.7
5187 52 1 0.0 16.499999999999996 3.3 18.7
5188 52 1 0.0 15.399999999999997 3.3 18.7
5189 52 1 0.0 14.299999999999997 3.3 18.7
5190 52 1 0.0 13.199999999999998 3.3 18.7
5191 52 1 0.0 12.099999999999998 3.3 18.7
5192 52 1 0.0 10.999999999999998 3.3 18.7
5193 52 1 0.0 9.899999999999999 3.3 18.7
5194 52 1 0.0 8.799999999999999 3.3 18.7
5195 52 1 0.0 7.699999999999999 3.3 18.7
5196 52 1 0.0 6.6 3.3 18.7
5197 52 1 0.0 5.5 3.3 18.7
5198 52 1 0.0 4.4 3.3 18.7
5199 52 1 0.0 3.3000000000000003 3.3 18.7
5200 52 1 0.0 2.2 3.3 18.7
5201 53 1 0.0 1.1 6.6 16.5
5202 53 1 0.0 2.2 6.6 16.5
5203 53 1 0.0 3.3000000000000003 6.6 16.5
5204 53 1 0.0 4.4 6.6 16.5
5205 53 1 0.0 5.5 6.6 16.5
5206 53 1 0.0 6.6 6.6 16.5
5207 53 1 0.0 7.699999999999999 6.6 16.5
5208 53 1 0.0 8.799999999999999 6.6 16.5
5209 53 1 0.0 9.899999999999999 6.6 16.5
5210 53 1 0.0 10.999999999999998 6.6 16.5
5211 53 1 0.0 12.099999999999998 6.6 16.5
5212 53 1 0.0 13.199999999999998 6.6 16.5
5213 53 1 0.0 14.299999999999997 6.6 16.5
5214 53 1 0.0 15.399999999999997 6.6 16.5
5215 53 1 0.0 16.499999999999996 6.6 16.5
5216 53 1 0.0 17.599999999999998 6.6 16.5
5217 53 1 0.0 18.7 6.6 16.5
5218 53 1 0.0 19.8 6.6 16.5
5219 53 1 0.0 20.900000000000002 6.6 16.5
5220 53 1 0.0 22.000000000000004 6.6 16.5
5221 53 1 0.0 23.100000000000005 6.6 16.5
5222 53 1 0.0 24.200000000000006 6.6 16.5
5223 53 1 0.0 25.300000000000008 6.6 16.5
5224 53 1 0.0 26.40000000000001 6.6 16.5
5225 53 1 0.0 27.50000000000001 6.6 16.5
5226 53 1 0.0 27.50000000000001 7.699999999999999 16.5
5227 53 1 0.0 27.50000000000001 8.8 16.5
5228 53 1 0.0 26.40000000000001 8.8 16.5
5229 53 1 0.0 25.300000000000008 8.8 16.5
5230 53 1 0.0 24.200000000000006 8.8 16.5
5231 53 1 0.0 23.100000000000005 8.8 16.5
5232 53 1 0.0 22.000000000000004 8.8 16.5
5233 53 1 0.0 20.900000000000002 8.8 16.5
5234 53 1 0.0 19.8 8.8 16.5
5235 53 1 0.0 18.7 8.8 16.5
5236 53 1 0.0 17.599999999999998 8.8 16.5
5237 53 1 0.0 16.499999999999996 8.8 16.5
5238 53 1 0.0 15.399999999999997 8.8 16.5
5239 53 1 0.0 14.299999999999997 8.8 16.5
5240 53 1 0.0 13.199999999999998 8.8 16.5
5241 53 1 0.0 12.099999999999998 8.8 16.5
5242 53 1 0.0 10.999999999999998 8.8 16.5
5243 53 1 0.0 9.899999999999999 8.8 16.5
5244 53 1 0.0 8.799999999999999 8.8 16.5
5245 53 1 0.0 7.699999999999999 8.8 16.5
5246 53 1 0.0 6.6 8.8 16.5
5247 53 1 0.0 5.5 8.8 16.5
5248 53 1 0.0 4.4 8.8 16.5
5249 53 1 0.0 3.3000000000000003 8.8 16.5
5250 53 1 0.0 2.2 8.8 16.5
5251 53 1 0.0 2.2 8.8 17.6
5252 53 1 0.0 2.2 8.8 18.7
5253 53 1 0.0 3.3000000000000003 8.8 18.7
5254 53 1 0.0 4.4 8.8 18.7
5255 53 1 0.0 5.5 8.8 18.7
5256 53 1 0.0 6.6 8.8 18.7
5257 53 1 0.0 7.699999999999999 8.8 18.7
5258 53 1 0.0 8.799999999999999 8.8 18.7
5259 53 1 0.0 9.899999999999999 8.8 18.7
5260 53 1 0.0 10.999999999999998 8.8 18.7
5261 53 1 0.0 12.099999999999998 8.8 18.7
5262 53 1 0.0 13.199999999999998 8.8 18.7
5263 53 1 0.0 14.299999999999997 8.8 18.7
5264 53 1 0.0 15.399999999999997 8.8 18.7
5265 53 1 0.0 16.499999999999996 8.8 18.7
5266 53 1 0.0 17.599999999999998 8.8 18.7
5267 53 1 0.0 18.7 8.8 18.7
5268 53 1 0.0 19.8 8.8 18.7
5269 53 1 0.0 20.900000000000002 8.8 18.7
5270 53 1 0.0 22.000000000000004 8.8 18.7
5271 53 1 0.0 23.100000000000005 8.8 18.7
5272 53 1 0.0 24.200000000000006 8.8 18.7
5273 53 1 0.0 25.300000000000008 8.8 18.7
5274 53 1 0.0 26.40000000000001 8.8 18.7
5275 53 1 0.0 27.50000000000001 8.8 18.7
5276 53 1 0.0 27.50000000000001 7.699999999999999 18.7
5277 53 1 0.0 27.50000000000001 6.6 18.7
5278 53 1 0.0 26.40000000000001 6.6 18.7
5279 53 1 0.0 25.300000000000008 6.6 18.7
5280 53 1 0.0 24.200000000000006 6.6 18.7
5281 53 1 0.0 23.100000000000005 6.6 18.7
5282 53 1 0.0 22.000000000000004 6.6 18.7
5283 53 1 0.0 20.900000000000002 6.6 18.7
5284 53 1 0.0 19.8 6.6 18.7
5285 53 1 0.0 18.7 6.6 18.7
5286 53 1 0.0 17.599999999999998 6.6 18.7
5287 53 1 0.0 16.499999999999996 6.6 18.7
5288 53 1 0.0 15.399999999999997 6.6 18.7
5289 53 1 0.0 14.299999999999997 6.6 18.7
5290 53 1 0.0 13.199999999999998 6.6 18.7
5291 53 1 0.0 12.099999999999998 6.6 18.7
5292 53 1 0.0 10.999999999999998 6.6 18.7
5293 53 1 0.0 9.899999999999999 6.6 18.7
5294 53 1 0.0 8.799999999999999 6.6 18.7
5295 53 1 0.0 7.699999999999999 6.6 18.7
5296 53 1 0.0 6.6 6.6 18.7
5297 53 1 0.0 5.5 6.6 18.7
5298 53 1 0.0 4.4 6.6 18.7
5299 53 1 0.0 3.3000000000000003 6.6 18.7
5300 53 1 0.0 2.2 6.6 18.7
5301 54 1 0.0 1.1 9.899999999999999 16.5
5302 54 1 0.0 2.2 9.899999999999999 16.5
5303 54 1 0.0 3.3000000000000003 9.899999999999999 16.5
5304 54 1 0.0 4.4 9.899999999999999 16.5
5305 54 1 0.0 5.5 9.899999999999999 16.5
5306 54 1 0.0 6.6 9.899999999999999 16.5
5307 54 1 0.0 7.699999999999999 9.899999999999999 16.5
5308 54 1 0.0 8.799999999999999 9.899999999999999 16.5
5309 54 1 0.0 9.899999999999999 9.899999999999999 16.5
5310 54 1 0.0 10.999999999999998 9.899999999999999 16.5
5311 54 1 0.0 12.099999999999998 9.899999999999999 16.5
5312 54 1 0.0 13.199999999999998 9.899999999999999 16.5
5313 54 1 0.0 14.299999999999997 9.899999999999999 16.5
5314 54 1 0.0 15.399999999999997 9.899999999999999 16.5
5315 54 1 0.0 16.499999999999996 9.899999999999999 16.5
5316 54 1 0.0 17.599999999999998 9.899999999999999 16.5
5317 54 1 0.0 18.7 9.899999999999999 16.5
5318 54 1 0.0 19.8 9.899999999999999 16.5
5319 54 1 0.0 20.900000000000002 9.899999999999999 16.5
5320 54 1 0.0 22.000000000000004 9.899999999999999 16.5
5321 54 1 0.0 23.100000000000005 9.899999999999999 16.5
5322 54 1 0.0 24.200000000000006 9.899999999999999 16.5
5323 54 1 0.0 25.300000000000008 9.899999999999999 16.5
5324 54 1 0.0 26.40000000000001 9.899999999999999 16.5
5325 54 1 0.0 27.50000000000001 9.899999999999999 16.5
5326 54 1 0.0 27.50000000000001 10.999999999999998 16.5
5327 54 1 0.0 27.50000000000001 12.099999999999998 16.5
5328 54 1 0.0 26.40000000000001 12.099999999999998 16.5
5329 54 1 0.0 25.300000000000008 12.099999999999998 16.5
5330 54 1 0.0 24.200000000000006 12.099999999999998 16.5
5331 54 1 0.0 23.100000000000005 12.099999999999998 16.5
5332 54 1 0.0 22.000000000000004 12.099999999999998 16.5
5333 54 1 0.0 20.900000000000002 12.099999999999998 16.5
5334 54 1 0.0 19.8 12.099999999999998 16.5
5335 54 1 0.0 18.7 12.099999999999998 16.5
5336 54 1 0.0 17.599999999999998 12.099999999999998 16.5
5337 54 1 0.0 16.499999999999996 12.099999999999998 16.5
5338 54 1 0.0 15.399999999999997 12.099999999999998 16.5
5339 54 1 0.0 14.299999999999997 12.099999999999998 16.5
5340 54 1 0.0 13.199999999999998 12.099999999999998 16.5
5341 54 1 0.0 12.099999999999998 12.099999999999998 16.5
5342 54 1 0.0 10.999999999999998 12.099999999999998 16.5
5343 54 1 0.0 9.899999999999999 12.099999999999998 16.5
5344 54 1 0.0 8.799999999999999 12.099999999999998 16.5
5345 54 1 0.0 7.699999999999999 12.099999999999998 16.5
5346 54 1 0.0 6.6 12.099999999999998 16.5
5347 54 1 0.0 5.5 12.099999999999998 16.5
5348 54 1 0.0 4.4 12.099999999999998 16.5
5349 54 1 0.0 3.3000000000000003 12.099999999999998 16.5
5350 54 1 0.0 2.2 12.099999999999998 16.5
5351 54 1 0.0 2.2 12.099999999999998 17.6
5352 54 1 0.0 2.2 12.099999999999998 18.7
5353 54 1 0.0 3.3000000000000003 12.099999999999998 18.7
5354 54 1 0.0 4.4 12.099999999999998 18.7
5355 54 1 0.0 5.5 12.099999999999998 18.7
5356 54 1 0.0 6.6 12.099999999999998 18.7
5357 54 1 0.0 7.699999999999999 12.099999999999998 18.7
5358 54 1 0.0 8.799999999999999 12.099999999999998 18.7
5359 54 1 0.0 9.899999999999999 12.099999999999998 18.7
5360 54 1 0.0 10.999999999999998 12.099999999999998 18.7
5361 54 1 0.0 12.099999999999998 12.099999999999998 18.7
5362 54 1 0.0 13.199999999999998 12.099999999999998 18.7
5363 54 1 0.0 14.299999999999997 12.099999999999998 18.7
5364 54 1 0.0 15.399999999999997 12.099999999999998 18.7
5365 54 1 0.0 16.499999999999996 12.099999999999998 18.7
5366 54 1 0.0 17.599999999999998 12.099999999999998 18.7
5367 54 1 0.0 18.7 12.099999999999998 18.7
5368 54 1 0.0 19.8 12.099999999999998 18.7
5369 54 1 0.0 20.900000000000002 12.099999999999998 18.7
5370 54 1 0.0 22.000000000000004 12.099999999999998 18.7
5371 54 1 0.0 23.100000000000005 12.099999999999998 18.7
5372 54 1 0.0 24.200000000000006 12.099999999999998 18.7
5373 54 1 0.0 25.300000000000008 12.099999999999998 18.7
5374 54 1 0.0 26.40000000000001 12.099999999999998 18.7
5375 54 1 0.0 27.50000000000001 12.099999999999998 18.7
5376 54 1 0.0 27.50000000000001 10.999999999999998 18.7
5377 54 1 0.0 27.50000000000001 9.899999999999999 18.7
5378 54 1 0.0 26.40000000000001 9.899999999999999 18.7
5379 54 1 0.0 25.300000000000008 9.899999999999999 18.7
5380 54 1 0.0 24.200000000000006 9.899999999999999 18.7
5381 54 1 0.0 23.100000000000005 9.899999999999999 18.7
5382 54 1 0.0 22.000000000000004 9.899999999999999 18.7
5383 54 1 0.0 20.900000000000002 9.899999999999999 18.7
5384 54 1 0.0 19.8 9.899999999999999 18.7
5385 54 1 0.0 18.7 9.899999999999999 18.7
5386 54 1 0.0 17.599999999999998 9.899999999999999 18.7
5387 54 1 0.0 16.499999999999996 9.899999999999999 18.7
5388 54 1 0.0 15.399999999999997 9.899999999999999 18.7
5389 54 1 0.0 14.299999999999997 9.899999999999999 18.7
5390 54 1 0.0 13.199999999999998 9.899999999999999 18.7
5391 54 1 0.0 12.099999999999998 9.899999999999999 18.7
5392 54 1 0.0 10.999999999999998 9.899999999999999 18.7
5393 54 1 0.0 9.899999999999999 9.899999999999999 18.7
5394 54 1 0.0 8.799999999999999 9.899999999999999 18.7
5395 54 1 0.0 7.699999999999999 9.899999999999999 18.7
5396 54 1 0.0 6.6 9.899999999999999 18.7
5397 54 1 0.0 5.5 9.899999999999999 18.7
5398 54 1 0.0 4.4 9.899999999999999 18.7
5399 54 1 0.0 3.3000000000000003 9.899999999999999 18.7
5400 54 1 0.0 2.2 9.899999999999999 18.7
5401 55 1 0.0 1.1 13.2 16.5
5402 55 1 0.0 2.2 13.2 16.5
5403 55 1 0.0 3.3000000000000003 13.2 16.5
5404 55 1 0.0 4.4 13.2 16.5
5405 55 1 0.0 5.5 13.2 16.5
5406 55 1 0.0 6.6 13.2 16.5
5407 55 1 0.0 7.699999999999999 13.2 16.5
5408 55 1 0.0 8.799999999999999 13.2 16.5
5409 55 1 0.0 9.899999999999999 13.2 16.5
5410 55 1 0.0 10.999999999999998 13.2 16.5
5411 55 1 0.0 12.099999999999998 13.2 16.5
5412 55 1 0.0 13.199999999999998 13.2 16.5
5413 55 1 0.0 14.299999999999997 13.2 16.5
5414 55 1 0.0 15.399999999999997 13.2 16.5
5415 55 1 0.0 16.499999999999996 13.2 16.5
5416 55 1 0.0 17.599999999999998 13.2 16.5
5417 55 1 0.0 18.7 13.2 16.5
5418 55 1 0.0 19.8 13.2 16.5
5419 55 1 0.0 20.900000000000002 13.2 16.5
5420 55 1 0.0 22.000000000000004 13.2 16.5
5421 55 1 0.0 23.100000000000005 13.2 16.5
5422 55 1 0.0 24.200000000000006 13.2 16.5
5423 55 1 0.0 25.300000000000008 13.2 16.5
5424 55 1 0.0 26.40000000000001 13.2 16.5
5425 55 1 0.0 27.50000000000001 13.2 16.5
5426 55 1 0.0 27.50000000000001 14.299999999999999 16.5
5427 55 1 0.0 27.50000000000001 15.399999999999999 16.5
5428 55 1 0.0 26.40000000000001 15.399999999999999 16.5
5429 55 1 0.0 25.300000000000008 15.399999999999999 16.5
5430 55 1 0.0 24.200000000000006 15.399999999999999 16.5
5431 55 1 0.0 23.100000000000005 15.399999999999999 16.5
5432 55 1 0.0 22.000000000000004 15.399999999999999 16.5
5433 55 1 0.0 20.900000000000002 15.399999999999999 16.5
5434 55 1 0.0 19.8 15.399999999999999 16.5
5435 55 1 0.0 18.7 15.399999999999999 16.5
5436 55 1 0.0 17.599999999999998 15.399999999999999 16.5
5437 55 1 0.0 16.499999999999996 15.399999999999999 16.5
5438 55 1 0.0 15.399999999999997 15.399999999999999 16.5
5439 55 1 0.0 14.299999999999997 15.399999999999999 16.5
5440 55 1 0.0 13.199999999999998 15.399999999999999 16.5
5441 55 1 0.0 12.099999999999998 15.399999999999999 16.5
5442 55 1 0.0 10.999999999999998 15.399999999999999 16.5
5443 55 1 0.0 9.899999999999999 15.399999999999999 16.5
5444 55 1 0.0 8.799999999999999 15.399999999999999 16.5
5445 55 1 0.0 7.699999999999999 15.399999999999999 16.5
5446 55 1 0.0 6.6 15.399999999999999 16.5
5447 55 1 0.0 5.5 15.399999999999999 16.5
5448 55 1 0.0 4.4 15.399999999999999 16.5
5449 55 1 0.0 3.3000000000000003 15.399999999999999 16.5
5450 55 1 0.0 2.2 15.399999999999999 16.5
5451 55 1 0.0 2.2 15.399999999999999 17.6
5452 55 1 0.0 2.2 15.399999999999999 18.7
5453 55 1 0.0 3.3000000000000003 15.399999999999999 18.7
5454 55 1 0.0 4.4 15.399999999999999 18.7
5455 55 1 0.0 5.5 15.399999999999999 18.7
5456 55 1 0.0 6.6 15.399999999999999 18.7
5457 55 1 0.0 7.699999999999999 15.399999999999999 18.7
5458 55 1 0.0 8.799999999999999 15.399999999999999 18.7
5459 55 1 0.0 9.899999999999999 15.399999999999999 18.7
5460 55 1 0.0 10.999999999999998 15.399999999999999 18.7
5461 55 1 0.0 12.099999999999998 15.399999999999999 18.7
5462 55 1 0.0 13.199999999999998 15.399999999999999 18.7
5463 55 1 0.0 14.299999999999997 15.399999999999999 18.7
5464 55 1 0.0 15.399999999999997 15.399999999999999 18.7
5465 55 1 0.0 16.499999999999996 15.399999999999999 18.7
5466 55 1 0.0 17.599999999999998 15.399999999999999 18.7
5467 55 1 0.0 18.7 15.399999999999999 18.7
5468 55 1 0.0 19.8 15.399999999999999 18.7
5469 55 1 0.0 20.900000000000002 15.399999999999999 18.7
5470 55 1 0.0 22.000000000000004 15.399999999999999 18.7
5471 55 1 0.0 23.100000000000005 15.399999999999999 18.7
5472 55 1 0.0 24.200000000000006 15.399999999999999 18.7
5473 55 1 0.0 25.300000000000008 15.399999999999999 18.7
5474 55 1 0.0 26.40000000000001 15.399999999999999 18.7
5475 55 1 0.0 27.50000000000001 15.399999999999999 18.7
5476 55 1 0.0 27.50000000000001 14.299999999999999 18.7
5477 55 1 0.0 27.50000000000001 13.2 18.7
5478 55 1 0.0 26.40000000000001 13.2 18.7
5479 55 1 0.0 25.300000000000008 13.2 18.7
5480 55 1 0.0 24.200000000000006 13.2 18.7
5481 55 1 0.0 23.100000000000005 13.2 18.7
5482 55 1 0.0 22.000000000000004 13.2 18.7
5483 55 1 0.0 20.900000000000002 13.2 18.7
5484 55 1 0.0 19.8 13.2 18.7
5485 55 1 0.0 18.7 13.2 18.7
5486 55 1 0.0 17.599999999999998 13.2 18.7
5487 55 1 0.0 16.499999999999996 13.2 18.7
5488 55 1 0.0 15.399999999999997 13.2 18.7
5489 55 1 0.0 14.299999999999997 13.2 18.7
5490 55 1 0.0 13.199999999999998 13.2 18.7
5491 55 1 0.0 12.099999999999998 13.2 18.7
5492 55 1 0.0 10.999999999999998 13.2 18.7
5493 55 1 0.0 9.899999999999999 13.2 18.7
5494 55 1 0.0 8.799999999999999 13.2 18.7
5495 55 1 0.0 7.699999999999999 13.2 18.7
5496 55 1 0.0 6.6 13.2 18.7
5497 55 1 0.0 5.5 13.2 18.7
5498 55 1 0.0 4.4 13.2 18.7
5499 55 1 0.0 3.3000000000000003 13.2 18.7
5500 55 1 0.0 2.2 13.2 18.7
5501 56 1 0.0 1.1 16.5 16.5
5502 56 1 0.0 2.2 16.5 16.5
5503 56 1 0.0 3.3000000000000003 16.5 16.5
5504 56 1 0.0 4.4 16.5 16.5
5505 56 1 0.0 5.5 16.5 16.5
5506 56 1 0.0 6.6 16.5 16.5
5507 56 1 0.0 7.699999999999999 16.5 16.5
5508 56 1 0.0 8.799999999999999 16.5 16.5
5509 56 1 0.0 9.899999999999999 16.5 16.5
5510 56 1 0.0 10.999999999999998 16.5 16.5
5511 56 1 0.0 12.099999999999998 16.5 16.5
5512 56 1 0.0 13.199999999999998 16.5 16.5
5513 56 1 0.0 14.299999999999997 16.5 16.5
5514 56 1 0.0 15.399999999999997 16.5 16.5
5515 56 1 0.0 16.499999999999996 16.5 16.5
5516 56 1 0.0 17.599999999999998 16.5 16.5
5517 56 1 0.0 18.7 16.5 16.5
5518 56 1 0.0 19.8 16.5 16.5
5519 56 1 0.0 20.900000000000002 16.5 16.5
5520 56 1 0.0 22.000000000000004 16.5 16.5
5521 56 1 0.0 23.100000000000005 16.5 16.5
5522 56 1 0.0 24.200000000000006 16.5 16.5
5523 56 1 0.0 25.300000000000008 16.5 16.5
5524 56 1 0.0 26.40000000000001 16.5 16.5
5525 56 1 0.0 27.50000000000001 16.5 16.5
5526 56 1 0.0 27.50000000000001 17.6 16.5
5527 56 1 0.0 27.50000000000001 18.7 16.5
5528 56 1 0.0 26.40000000000001 18.7 16.5
5529 56 1 0.0 25.300000000000008 18.7 16.5
5530 56 1 0.0 24.200000000000006 18.7 16.5
5531 56 1 0.0 23.100000000000005 18.7 16.5
5532 56 1 0.0 22.000000000000004 18.7 16.5
5533 56 1 0.0 20.900000000000002 18.7 16.5
5534 56 1 0.0 19.8 18.7 16.5
5535 56 1 0.0 18.7 18.7 16.5
5536 56 1 0.0 17.599999999999998 18.7 16.5
5537 56 1 0.0 16.499999999999996 18.7 16.5
5538 56 1 0.0 15.399999999999997 18.7 16.5
5539 56 1 0.0 14.299999999999997 18.7 16.5
5540 56 1 0.0 13.199999999999998 18.7 16.5
5541 56 1 0.0 12.099999999999998 18.7 16.5
5542 56 1 0.0 10.999999999999998 18.7 16.5
5543 56 1 0.0 9.899999999999999 18.7 16.5
5544 56 1 0.0 8.799999999999999 18.7 16.5
5545 56 1 0.0 7.699999999999999 18.7 16.5
5546 56 1 0.0 6.6 18.7 16.5
5547 56 1 0.0 5.5 18.7 16.5
5548 56 1 0.0 4.4 18.7 16.5
5549 56 1 0.0 3.3000000000000003 18.7 16.5
5550 56 1 0.0 2.2 18.7 16.5
5551 56 1 0.0 2.2 18.7 17.6
5552 56 1 0.0 2.2 18.7 18.7
5553 56 1 0.0 3.3000000000000003 18.7 18.7
5554 56 1 0.0 4.4 18.7 18.7
5555 56 1 0.0 5.5 18.7 18.7
5556 56 1 0.0 6.6 18.7 18.7
5557 56 1 0.0 7.699999999999999 18.7 18.7
5558 56 1 0.0 8.799999999999999 18.7 18.7
5559 56 1 0.0 9.899999999999999 18.7 18.7
5560 56 1 0.0 10.999999999999998 18.7 18.7
5561 56 1 0.0 12.099999999999998 18.7 18.7
5562 56 1 0.0 13.199999999999998 18.7 18.7
5563 56 1 0.0 14.299999999999997 18.7 18.7
5564 56 1 0.0 15.399999999999997 18.7 18.7
5565 56 1 0.0 16.499999999999996 18.7 18.7
5566 56 1 0.0 17.599999999999998 18.7 18.7
5567 56 1 0.0 18.7 18.7 18.7
5568 56 1 0.0 19.8 18.7 18.7
5569 56 1 0.0 20.900000000000002 18.7 18.7
5570 56 1 0.0 22.000000000000004 18.7 18.7
5571 56 1 0.0 23.100000000000005 18.7 18.7
5572 56 1 0.0 24.200000000000006 18.7 18.7
5573 56 1 0.0 25.300000000000008 18.7 18.7
5574 56 1 0.0 26.40000000000001 18.7 18.7
5575 56 1 0.0 27.50000000000001 18.7 18.7
5576 56 1 0.0 27.50000000000001 17.6 18.7
5577 56 1 0.0 27.50000000000001 16.5 18.7
5578 56 1 0.0 26.40000000000001 16.5 18.7
5579 56 1 0.0 25.300000000000008 16.5 18.7
5580 56 1 0.0 24.200000000000006 16.5 18.7
5581 56 1 0.0 23.100000000000005 16.5 18.7
5582 56 1 0.0 22.000000000000004 16.5 18.7
5583 56 1 0.0 20.900000000000002 16.5 18.7
5584 56 1 0.0 19.8 16.5 18.7
5585 56 1 0.0 18.7 16.5 18.7
5586 56 1 0.0 17.599999999999998 16.5 18.7
5587 56 1 0.0 16.499999999999996 16.5 18.7
5588 56 1 0.0 15.399999999999997 16.5 18.7
5589 56 1 0.0 14.299999999999997 16.5 18.7
5590 56 1 0.0 13.199999999999998 16.5 18.7
5591 56 1 0.0 12.099999999999998 16.5 18.7
5592 56 1 0.0 10.999999999999998 16.5 18.7
5593 56 1 0.0 9.899999999999999 16.5 18.7
5594 56 1 0.0 8.799999999999999 16.5 18.7
5595 56 1 0.0 7.699999999999999 16.5 18.7
5596 56 1 0.0 6.6 16.5 18.7
5597 56 1 0.0 5.5 16.5 18.7
5598 56 1 0.0 4.4 16.5 18.7
5599 56 1 0.0 3.3000000000000003 16.5 18.7
5600 56 1 0.0 2.2 16.5 18.7
5601 57 1 0.0 1.1 19.8 16.5
5602 57 1 0.0 2.2 19.8 16.5
5603 57 1 0.0 3.3000000000000003 19.8 16.5
5604 57 1 0.0 4.4 19.8 16.5
5605 57 1 0.0 5.5 19.8 16.5
5606 57 1 0.0 6.6 19.8 16.5
5607 57 1 0.0 7.699999999999999 19.8 16.5
5608 57 1 0.0 8.799999999999999 19.8 16.5
5609 57 1 0.0 9.899999999999999 19.8 16.5
5610 57 1 0.0 10.999999999999998 19.8 16.5
5611 57 1 0.0 12.099999999999998 19.8 16.5
5612 57 1 0.0 13.199999999999998 19.8 16.5
5613 57 1 0.0 14.299999999999997 19.8 16.5
5614 57 1 0.0 15.399999999999997 19.8 16.5
5615 57 1 0.0 16.499999999999996 19.8 16.5
5616 57 1 0.0 17.599999999999998 19.8 16.5
5617 57 1 0.0 18.7 19.8 16.5
5618 57 1 0.0 19.8 19.8 16.5
5619 57 1 0.0 20.900000000000002 19.8 16.5
5620 57 1 0.0 22.000000000000004 19.8 16.5
5621 57 1 0.0 23.100000000000005 19.8 16.5
5622 57 1 0.0 24.200000000000006 19.8 16.5
5623 57 1 0.0 25.300000000000008 19.8 16.5
5624 57 1 0.0 26.40000000000001 19.8 16.5
5625 57 1 0.0 27.50000000000001 19.8 16.5
5626 57 1 0.0 27.50000000000001 20.900000000000002 16.5
5627 57 1 0.0 27.50000000000001 22.0 16.5
5628 57 1 0.0 26.40000000000001 22.0 16.5
5629 57 1 0.0 25.300000000000008 22.0 16.5
5630 57 1 0.0 24.200000000000006 22.0 16.5
5631 57 1 0.0 23.100000000000005 22.0 16.5
5632 57 1 0.0 22.000000000000004 22.0 16.5
5633 57 1 0.0 20.900000000000002 22.0 16.5
5634 57 1 0.0 19.8 22.0 16.5
5635 57 1 0.0 18.7 22.0 16.5
5636 57 1 0.0 17.599999999999998 22.0 16.5
5637 57 1 0.0 16.499999999999996 22.0 16.5
5638 57 1 0.0 15.399999999999997 22.0 16.5
5639 57 1 0.0 14.299999999999997 22.0 16.5
5640 57 1 0.0 13.199999999999998 22.0 16.5
5641 57 1 0.0 12.099999999999998 22.0 16.5
5642 57 1 0.0 10.999999999999998 22.0 16.5
5643 57 1 0.0 9.899999999999999 22.0 16.5
5644 57 1 0.0 8.799999999999999 22.0 16.5
5645 57 1 0.0 7.699999999999999 22.0 16.5
5646 57 1 0.0 6.6 22.0 16.5
5647 57 1 0.0 5.5 22.0 16.5
5648 57 1 0.0 4.4 22.0 16.5
5649 57 1 0.0 3.3000000000000003 22.0 16.5
5650 57 1 0.0 2.2 22.0 16.5
5651 57 1 0.0 2.2 22.0 17.6
5652 57 1 0.0 2.2 22.0 18.7
5653 57 1 0.0 3.3000000000000003 22.0 18.7
5654 57 1 0.0 4.4 22.0 18.7
5655 57 1 0.0 5.5 22.0 18.7
5656 57 1 0.0 6.6 22.0 18.7
5657 57 1 0.0 7.699999999999999 22.0 18.7
5658 57 1 0.0 8.799999999999999 22.0 18.7
5659 57 1 0.0 9.899999999999999 22.0 18.7
5660 57 1 0.0 10.999999999999998 22.0 18.7
5661 57 1 0.0 12.099999999999998 22.0 18.7
5662 57 1 0.0 13.199999999999998 22.0 18.7
5663 57 1 0.0 14.299999999999997 22.0 18.7
5664 57 1 0.0 15.399999999999997 22.0 18.7
5665 57 1 0.0 16.499999999999996 22.0 18.7
5666 57 1 0.0 17.599999999999998 22.0 18.7
5667 57 1 0.0 18.7 22.0 18.7
5668 57 1 0.0 19.8 22.0 18.7
5669 57 1 0.0 20.900000000000002 22.0 18.7
5670 57 1 0.0 22.000000000000004 22.0 18.7
5671 57 1 0.0 23.100000000000005 22.0 18.7
5672 57 1 0.0 24.200000000000006 22.0 18.7
5673 57 1 0.0 25.300000000000008 22.0 18.7
5674 57 1 0.0 26.40000000000001 22.0 18.7
5675 57 1 0.0 27.50000000000001 22.0 18.7
5676 57 1 0.0 27.50000000000001 20.900000000000002 18.7
5677 57 1 0.0 27.50000000000001 19.8 18.7
5678 57 1 0.0 26.40000000000001 19.8 18.7
5679 57 1 0.0 25.300000000000008 19.8 18.7
5680 57 1 0.0 24.200000000000006 19.8 18.7
5681 57 1 0.0 23.100000000000005 19.8 18.7
5682 57 1 0.0 22.000000000000004 19.8 18.7
5683 57 1 0.0 20.900000000000002 19.8 18.7
5684 57 1 0.0 19.8 19.8 18.7
5685 57 1 0.0 18.7 19.8 18.7
5686 57 1 0.0 17.599999999999998 19.8 18.7
5687 57 1 0.0 16.499999999999996 19.8 18.7
5688 57 1 0.0 15.399999999999997 19.8 18.7
5689 57 1 0.0 14.299999999999997 19.8 18.7
5690 57 1 0.0 13.199999999999998 19.8 18.7
5691 57 1 0.0 12.099999999999998 19.8 18.7
5692 57 1 0.0 10.999999999999998 19.8 18.7
5693 57 1 0.0 9.899999999999999 19.8 18.7
5694 57 1 0.0 8.799999999999999 19.8 18.7
5695 57 1 0.0 7.699999999999999 19.8 18.7
5696 57 1 0.0 6.6 19.8 18.7
5697 57 1 0.0 5.5 19.8 18.7
5698 57 1 0.0 4.4 19.8 18.7
5699 57 1 0.0 3.3000000000000003 19.8 18.7
5700 57 1 0.0 2.2 19.8 18.7
5701 58 1 0.0 1.1 23.1 16.5
5702 58 1 0.0 2.2 23.1 16.5
5703 58 1 0.0 3.3000000000000003 23.1 16.5
5704 58 1 0.0 4.4 23.1 16.5
5705 58 1 0.0 5.5 23.1 16.5
5706 58 1 0.0 6.6 23.1 16.5
5707 58 1 0.0 7.699999999999999 23.1 16.5
5708 58 1 0.0 8.799999999999999 23.1 16.5
5709 58 1 0.0 9.899999999999999 23.1 16.5
5710 58 1 0.0 10.999999999999998 23.1 16.5
5711 58 1 0.0 12.099999999999998 23.1 16.5
5712 58 1 0.0 13.199999999999998 23.1 16.5
5713 58 1 0.0 14.299999999999997 23.1 16.5
5714 58 1 0.0 15.399999999999997 23.1 16.5
5715 58 1 0.0 16.499999999999996 23.1 16.5
5716 58 1 0.0 17.599999999999998 23.1 16.5
5717 58 1 0.0 18.7 23.1 16.5
5718 58 1 0.0 19.8 23.1 16.5
5719 58 1 0.0 20.900000000000002 23.1 16.5
5720 58 1 0.0 22.000000000000004 23.1 16.5
5721 58 1 0.0 23.100000000000005 23.1 16.5
5722 58 1 0.0 24.200000000000006 23.1 16.5
5723 58 1 0.0 25.300000000000008 23.1 16.5
5724 58 1 0.0 26.40000000000001 23.1 16.5
5725 58 1 0.0 27.50000000000001 23.1 16.5
5726 58 1 0.0 27.50000000000001 24.200000000000003 16.5
5727 58 1 0.0 27.50000000000001 25.3 16.5
5728 58 1 0.0 26.40000000000001 25.3 16.5
5729 58 1 0.0 25.300000000000008 25.3 16.5
5730 58 1 0.0 24.200000000000006 25.3 16.5
5731 58 1 0.0 23.100000000000005 25.3 16.5
5732 58 1 0.0 22.000000000000004 25.3 16.5
5733 58 1 0.0 20.900000000000002 25.3 16.5
5734 58 1 0.0 19.8 25.3 16.5
5735 58 1 0.0 18.7 25.3 16.5
5736 58 1 0.0 17.599999999999998 25.3 16.5
5737 58 1 0.0 16.499999999999996 25.3 16.5
5738 58 1 0.0 15.399999999999997 25.3 16.5
5739 58 1 0.0 14.299999999999997 25.3 16.5
5740 58 1 0.0 13.199999999999998 25.3 16.5
5741 58 1 0.0 12.099999999999998 25.3 16.5
5742 58 1 0.0 10.999999999999998 25.3 16.5
5743 58 1 0.0 9.899999999999999 25.3 16.5
5744 58 1 0.0 8.799999999999999 25.3 16.5
5745 58 1 0.0 7.699999999999999 25.3 16.5
5746 58 1 0.0 6.6 25.3 16.5
5747 58 1 0.0 5.5 25.3 16.5
5748 58 1 0.0 4.4 25.3 16.5
5749 58 1 0.0 3.3000000000000003 25.3 16.5
5750 58 1 0.0 2.2 25.3 16.5
5751 58 1 0.0 2.2 25.3 17.6
5752 58 1 0.0 2.2 25.3 18.7
5753 58 1 0.0 3.3000000000000003 25.3 18.7
5754 58 1 0.0 4.4 25.3 18.7
5755 58 1 0.0 5.5 25.3 18.7
5756 58 1 0.0 6.6 25.3 18.7
5757 58 1 0.0 7.699999999999999 25.3 18.7
5758 58 1 0.0 8.799999999999999 25.3 18.7
5759 58 1 0.0 9.899999999999999 25.3 18.7
5760 58 1 0.0 10.999999999999998 25.3 18.7
5761 58 1 0.0 12.099999999999998 25.3 18.7
5762 58 1 0.0 13.199999999999998 25.3 18.7
5763 58 1 0.0 14.299999999999997 25.3 18.7
5764 58 1 0.0 15.399999999999997 25.3 18.7
5765 58 1 0.0 16.499999999999996 25.3 18.7
5766 58 1 0.0 17.599999999999998 25.3 18.7
5767 58 1 0.0 18.7 25.3 18.7
5768 58 1 0.0 19.8 25.3 18.7
5769 58 1 0.0 20.900000000000002 25.3 18.7
5770 58 1 0.0 22.000000000000004 25.3 18.7
5771 58 1 0.0 23.100000000000005 25.3 18.7
5772 58 1 0.0 24.200000000000006 25.3 18.7
5773 58 1 0.0 25.300000000000008 25.3 18.7
5774 58 1 0.0 26.40000000000001 25.3 18.7
5775 58 1 0.0 27.50000000000001 25.3 18.7
5776 58 1 0.0 27.50000000000001 24.200000000000003 18.7
5777 58 1 0.0 27.50000000000001 23.1 18.7
5778 58 1 0.0 26.40000000000001 23.1 18.7
5779 58 1 0.0 25.300000000000008 23.1 18.7
5780 58 1 0.0 24.200000000000006 23.1 18.7
5781 58 1 0.0 23.100000000000005 23.1 18.7
5782 58 1 0.0 22.000000000000004 23.1 18.7
5783 58 1 0.0 20.900000000000002 23.1 18.7
5784 58 1 0.0 19.8 23.1 18.7
5785 58 1 0.0 18.7 23.1 18.7
5786 58 1 0.0 17.599999999999998 23.1 18.7
5787 58 1 0.0 16.499999999999996 23.1 18.7
5788 58 1 0.0 15.399999999999997 23.1 18.7
5789 58 1 0.0 14.299999999999997 23.1 18.7
5790 58 1 0.0 13.199999999999998 23.1 18.7
5791 58 1 0.0 12.099999999999998 23.1 18.7
5792 58 1 0.0 10.999999999999998 23.1 18.7
5793 58 1 0.0 9.899999999999999 23.1 18.7
5794 58 1 0.0 8.799999999999999 23.1 18.7
5795 58 1 0.0 7.699999999999999 23.1 18.7
5796 58 1 0.0 6.6 23.1 18.7
5797 58 1 0.0 5.5 23.1 18.7
5798 58 1 0.0 4.4 23.1 18.7
5799 58 1 0.0 3.3000000000000003 23.1 18.7
5800 58 1 0.0 2.2 23.1 18.7
5801 59 1 0.0 1.1 26.400000000000002 16.5
5802 59 1 0.0 2.2 26.400000000000002 16.5
5803 59 1 0.0 3.3000000000000003 26.400000000000002 16.5
5804 59 1 0.0 4.4 26.400000000000002 16.5
5805 59 1 0.0 5.5 26.400000000000002 16.5
5806 59 1 0.0 6.6 26.400000000000002 16.5
5807 59 1 0.0 7.699999999999999 26.400000000000002 16.5
5808 59 1 0.0 8.799999999999999 26.400000000000002 16.5
5809 59 1 0.0 9.899999999999999 26.400000000000002 16.5
5810 59 1 0.0 10.999999999999998 26.400000000000002 16.5
5811 59 1 0.0 12.099999999999998 26.400000000000002 16.5
5812 59 1 0.0 13.199999999999998 26.400000000000002 16.5
5813 59 1 0.0 14.299999999999997 26.400000000000002 16.5
5814 59 1 0.0 15.399999999999997 26.400000000000002 16.5
5815 59 1 0.0 16.499999999999996 26.400000000000002 16.5
5816 59 1 0.0 17.599999999999998 26.400000000000002 16.5
5817 59 1 0.0 18.7 26.400000000000002 16.5
5818 59 1 0.0 19.8 26.400000000000002 16.5
5819 59 1 0.0 20.900000000000002 26.400000000000002 16.5
5820 59 1 0.0 22.000000000000004 26.400000000000002 16.5
5821 59 1 0.0 23.100000000000005 26.400000000000002 16.5
5822 59 1 0.0 24.200000000000006 26.400000000000002 16.5
5823 59 1 0.0 25.300000000000008 26.400000000000002 16.5
5824 59 1 0.0 26.40000000000001 26.400000000000002 16.5
5825 59 1 0.0 27.50000000000001 26.400000000000002 16.5
5826 59 1 0.0 27.50000000000001 27.500000000000004 16.5
5827 59 1 0.0 27.50000000000001 28.6 16.5
5828 59 1 0.0 26.40000000000001 28.6 16.5
5829 59 1 0.0 25.300000000000008 28.6 16.5
5830 59 1 0.0 24.200000000000006 28.6 16.5
5831 59 1 0.0 23.100000000000005 28.6 16.5
5832 59 1 0.0 22.000000000000004 28.6 16.5
5833 59 1 0.0 20.900000000000002 28.6 16.5
5834 59 1 0.0 19.8 28.6 16.5
5835 59 1 0.0 18.7 28.6 16.5
5836 59 1 0.0 17.599999999999998 28.6 16.5
5837 59 1 0.0 16.499999999999996 28.6 16.5
5838 59 1 0.0 15.399999999999997 28.6 16.5
5839 59 1 0.0 14.299999999999997 28.6 16.5
5840 59 1 0.0 13.199999999999998 28.6 16.5
5841 59 1 0.0 12.099999999999998 28.6 16.5
5842 59 1 0.0 10.999999999999998 28.6 16.5
5843 59 1 0.0 9.899999999999999 28.6 16.5
5844 59 1 0.0 8.799999999999999 28.6 16.5
5845 59 1 0.0 7.699999999999999 28.6 16.5
5846 59 1 0.0 6.6 28.6 16.5
5847 59 1 0.0 5.5 28.6 16.5
5848 59 1 0.0 4.4 28.6 16.5
5849 59 1 0.0 3.3000000000000003 28.6 16.5
5850 59 1 0.0 2.2 28.6 16.5
5851 59 1 0.0 2.2 28.6 17.6
5852 59 1 0.0 2.2 28.6 18.7
5853 59 1 0.0 3.3000000000000003 28.6 18.7
5854 59 1 0.0 4.4 28.6 18.7
5855 59 1 0.0 5.5 28.6 18.7
5856 59 1 0.0 6.6 28.6 18.7
5857 59 1 0.0 7.699999999999999 28.6 18.7
5858 59 1 0.0 8.799999999999999 28.6 18.7
5859 59 1 0.0 9.899999999999999 28.6 18.7
5860 59 1 0.0 10.999999999999998 28.6 18.7
5861 59 1 0.0 12.099999999999998 28.6 18.7
5862 59 1 0.0 13.199999999999998 28.6 18.7
5863 59 1 0.0 14.299999999999997 28.6 18.7
5864 59 1 0.0 15.399999999999997 28.6 18.7
5865 59 1 0.0 16.499999999999996 28.6 18.7
5866 59 1 0.0 17.599999999999998 28.6 18.7
5867 59 1 0.0 18.7 28.6 18.7
5868 59 1 0.0 19.8 28.6 18.7
5869 59 1 0.0 20.900000000000002 28.6 18.7
5870 59 1 0.0 22.000000000000004 28.6 18.7
5871 59 1 0.0 23.100000000000005 28.6 18.7
5872 59 1 0.0 24.200000000000006 28.6 18.7
5873 59 1 0.0 25.300000000000008 28.6 18.7
5874 59 1 0.0 26.40000000000001 28.6 18.7
5875 59 1 0.0 27.50000000000001 28.6 18.7
5876 59 1 0.0 27.50000000000001 27.500000000000004 18.7
5877 59 1 0.0 27.50000000000001 26.400000000000002 18.7
5878 59 1 0.0 26.40000000000001 26.400000000000002 18.7
5879 59 1 0.0 25.300000000000008 26.400000000000002 18.7
5880 59 1 0.0 24.200000000000006 26.400000000000002 18.7
5881 59 1 0.0 23.100000000000005 26.400000000000002 18.7
5882 59 1 0.0 22.000000000000004 26.400000000000002 18.7
5883 59 1 0.0 20.900000000000002 26.400000000000002 18.7
5884 59 1 0.0 19.8 26.400000000000002 18.7
5885 59 1 0.0 18.7 26.400000000000002 18.7
5886 59 1 0.0 17.599999999999998 26.400000000000002 18.7
5887 59 1 0.0 16.499999999999996 26.400000000000002 18.7
5888 59 1 0.0 15.399999999999997 26.400000000000002 18.7
5889 59 1 0.0 14.299999999999997 26.400000000000002 18.7
5890 59 1 0.0 13.199999999999998 26.400000000000002 18.7
5891 59 1 0.0 12.099999999999998 26.400000000000002 18.7
5892 59 1 0.0 10.999999999999998 26.400000000000002 18.7
5893 59 1 0.0 9.899999999999999 26.400000000000002 18.7
5894 59 1 0.0 8.799999999999999 26.400000000000002 18.7
5895 59 1 0.0 7.699999999999999 26.400000000000002 18.7
5896 59 1 0.0 6.6 26.400000000000002 18.7
5897 59 1 0.0 5.5 26.400000000000002 18.7
5898 59 1 0.0 4.4 26.400000000000002 18.7
5899 59 1 0.0 3.3000000000000003 26.400000000000002 18.7
5900 59 1 0.0 2.2 26.400000000000002 18.7
5901 60 1 0.0 1.1 29.700000000000003 16.5
5902 60 1 0.0 2.2 29.700000000000003 16.5
5903 60 1 0.0 3.3000000000000003 29.700000000000003 16.5
5904 60 1 0.0 4.4 29.700000000000003 16.5
5905 60 1 0.0 5.5 29.700000000000003 16.5
5906 60 1 0.0 6.6 29.700000000000003 16.5
5907 60 1 0.0 7.699999999999999 29.700000000000003 16.5
5908 60 1 0.0 8.799999999999999 29.700000000000003 16.5
5909 60 1 0.0 9.899999999999999 29.700000000000003 16.5
5910 60 1 0.0 10.999999999999998 29.700000000000003 16.5
5911 60 1 0.0 12.099999999999998 29.700000000000003 16.5
5912 60 1 0.0 13.199999999999998 29.700000000000003 16.5
5913 60 1 0.0 14.299999999999997 29.700000000000003 16.5
5914 60 1 0.0 15.399999999999997 29.700000000000003 16.5
5915 60 1 0.0 16.499999999999996 29.700000000000003 16.5
5916 60 1 0.0 17.599999999999998 29.700000000000003 16.5
5917 60 1 0.0 18.7 29.700000000000003 16.5
5918 60 1 0.0 19.8 29.700000000000003 16.5
5919 60 1 0.0 20.900000000000002 29.700000000000003 16.5
5920 60 1 0.0 22.000000000000004 29.700000000000003 16.5
5921 60 1 0.0 23.100000000000005 29.700000000000003 16.5
5922 60 1 0.0 24.200000000000006 29.700000000000003 16.5
5923 60 1 0.0 25.300000000000008 29.700000000000003 16.5
5924 60 1 0.0 26.40000000000001 29.700000000000003 16.5
5925 60 1 0.0 27.50000000000001 29.700000000000003 16.5
5926 60 1 0.0 27.50000000000001 30.800000000000004 16.5
5927 60 1 0.0 27.50000000000001 31.900000000000002 16.5
5928 60 1 0.0 26.40000000000001 31.900000000000002 16.5
5929 60 1 0.0 25.300000000000008 31.900000000000002 16.5
5930 60 1 0.0 24.200000000000006 31.900000000000002 16.5
5931 60 1 0.0 23.100000000000005 31.900000000000002 16.5
5932 60 1 0.0 22.000000000000004 31.900000000000002 16.5
5933 60 1 0.0 20.900000000000002 31.900000000000002 16.5
5934 60 1 0.0 19.8 31.900000000000002 16.5
5935 60 1 0.0 18.7 31.900000000000002 16.5
5936 60 1 0.0 17.599999999999998 31.900000000000002 16.5
5937 60 1 0.0 16.499999999999996 31.900000000000002 16.5
5938 60 1 0.0 15.399999999999997 31.900000000000002 16.5
5939 60 1 0.0 14.299999999999997 31.900000000000002 16.5
5940 60 1 0.0 13.199999999999998 31.900000000000002 16.5
5941 60 1 0.0 12.099999999999998 31.900000000000002 16.5
5942 60 1 0.0 10.999999999999998 31.900000000000002 16.5
5943 60 1 0.0 9.899999999999999 31.900000000000002 16.5
5944 60 1 0.0 8.799999999999999 31.900000000000002 16.5
5945 60 1 0.0 7.699999999999999 31.900000000000002 16.5
5946 60 1 0.0 6.6 31.900000000000002 16.5
5947 60 1 0.0 5.5 31.900000000000002 16.5
5948 60 1 0.0 4.4 31.900000000000002 16.5
5949 60 1 0.0 3.3000000000000003 31.900000000000002 16.5
5950 60 1 0.0 2.2 31.900000000000002 16.5
5951 60 1 0.0 2.2 31.900000000000002 17.6
5952 60 1 0.0 2.2 31.900000000000002 18.7
5953 60 1 0.0 3.3000000000000003 31.900000000000002 18.7
5954 60 1 0.0 4.4 31.900000000000002 18.7
5955 60 1 0.0 5.5 31.900000000000002 18.7
5956 60 1 0.0 6.6 31.900000000000002 18.7
5957 60 1 0.0 7.699999999999999 31.900000000000002 18.7
5958 60 1 0.0 8.799999999999999 31.900000000000002 18.7
5959 60 1 0.0 9.899999999999999 31.900000000000002 18.7
5960 60 1 0.0 10.999999999999998 31.900000000000002 18.7
5961 60 1 0.0 12.099999999999998 31.900000000000002 18.7
5962 60 1 0.0 13.199999999999998 31.900000000000002 18.7
5963 60 1 0.0 14.299999999999997 31.900000000000002 18.7
5964 60 1 0.0 15.399999999999997 31.900000000000002 18.7
5965 60 1 0.0 16.499999999999996 31.900000000000002 18.7
5966 60 1 0.0 17.599999999999998 31.900000000000002 18.7
5967 60 1 0.0 18.7 31.900000000000002 18.7
5968 60 1 0.0 19.8 31.900000000000002 18.7
5969 60 1 0.0 20.900000000000002 31.900000000000002 18.7
5970 60 1 0.0 22.000000000000004 31.900000000000002 18.7
5971 60 1 0.0 23.100000000000005 31.900000000000002 18.7
5972 60 1 0.0 24.200000000000006 31.900000000000002 18.7
5973 60 1 0.0 25.300000000000008 31.900000000000002 18.7
5974 60 1 0.0 26.40000000000001 31.900000000000002 18.7
5975 60 1 0.0 27.50000000000001 31.900000000000002 18.7
5976 60 1 0.0 27.50000000000001 30.800000000000004 18.7
5977 60 1 0.0 27.50000000000001 29.700000000000003 18.7
5978 60 1 0.0 26.40000000000001 29.700000000000003 18.7
5979 60 1 0.0 25.300000000000008 29.700000000000003 18.7
5980 60 1 0.0 24.200000000000006 29.700000000000003 18.7
5981 60 1 0.0 23.100000000000005 29.700000000000003 18.7
5982 60 1 0.0 22.000000000000004 29.700000000000003 18.7
5983 60 1 0.0 20.900000000000002 29.700000000000003 18.7
5984 60 1 0.0 19.8 29.700000000000003 18.7
5985 60 1 0.0 18.7 29.700000000000003 18.7
5986 60 1 0.0 17.599999999999998 29.700000000000003 18.7
5987 60 1 0.0 16.499999999999996 29.700000000000003 18.7
5988 60 1 0.0 15.399999999999997 29.700000000000003 18.7
5989 60 1 0.0 14.299999999999997 29.700000000000003 18.7
5990 60 1 0.0 13.199999999999998 29.700000000000003 18.7
5991 60 1 0.0 12.099999999999998 29.700000000000003 18.7
5992 60 1 0.0 10.999999999999998 29.700000000000003 18.7
5993 60 1 0.0 9.899999999999999 29.700000000000003 18.7
5994 60 1 0.0 8.799999999999999 29.700000000000003 18.7
5995 60 1 0.0 7.699999999999999 29.700000000000003 18.7
5996 60 1 0.0 6.6 29.700000000000003 18.7
5997 60 1 0.0 5.5 29.700000000000003 18.7
5998 60 1 0.0 4.4 29.700000000000003 18.7
5999 60 1 0.0 3.3000000000000003 29.700000000000003 18.7
6000 60 1 0.0 2.2 29.700000000000003 18.7
6001 61 1 0.0 1.1 0.0 19.8
6002 61 1 0.0 2.2 0.0 19.8
6003 61 1 0.0 3.3000000000000003 0.0 19.8
6004 61 1 0.0 4.4 0.0 19.8
6005 61 1 0.0 5.5 0.0 19.8
6006 61 1 0.0 6.6 0.0 19.8
6007 61 1 0.0 7.699999999999999 0.0 19.8
6008 61 1 0.0 8.799999999999999 0.0 19.8
6009 61 1 0.0 9.899999999999999 0.0 19.8
6010 61 1 0.0 10.999999999999998 0.0 19.8
6011 61 1 0.0 12.099999999999998 0.0 19.8
6012 61 1 0.0 13.199999999999998 0.0 19.8
6013 61 1 0.0 14.299999999999997 0.0 19.8
6014 61 1 0.0 15.399999999999997 0.0 19.8
6015 61 1 0.0 16.499999999999996 0.0 19.8
6016 61 1 0.0 17.599999999999998 0.0 19.8
6017 61 1 0.0 18.7 0.0 19.8
6018 61 1 0.0 19.8 0.0 19.8
6019 61 1 0.0 20.900000000000002 0.0 19.8
6020 61 1 0.0 22.000000000000004 0.0 19.8
6021 61 1 0.0 23.100000000000005 0.0 19.8
6022 61 1 0.0 24.200000000000006 0.0 19.8
6023 61 1 0.0 25.300000000000008 0.0 19.8
6024 61 1 0.0 26.40000000000001 0.0 19.8
6025 61 1 0.0 27.50000000000001 0.0 19.8
6026 61 1 0.0 27.50000000000001 1.1 19.8
6027 61 1 0.0 27.50000000000001 2.2 19.8
6028 61 1 0.0 26.40000000000001 2.2 19.8
6029 61 1 0.0 25.300000000000008 2.2 19.8
6030 61 1 0.0 24.200000000000006 2.2 19.8
6031 61 1 0.0 23.100000000000005 2.2 19.8
6032 61 1 0.0 22.000000000000004 2.2 19.8
6033 61 1 0.0 20.900000000000002 2.2 19.8
6034 61 1 0.0 19.8 2.2 19.8
6035 61 1 0.0 18.7 2.2 19.8
6036 61 1 0.0 17.599999999999998 2.2 19.8
6037 61 1 0.0 16.499999999999996 2.2 19.8
6038 61 1 0.0 15.399999999999997 2.2 19.8
6039 61 1 0.0 14.299999999999997 2.2 19.8
6040 61 1 0.0 13.199999999999998 2.2 19.8
6041 61 1 0.0 12.099999999999998 2.2 19.8
6042 61 1 0.0 10.999999999999998 2.2 19.8
6043 61 1 0.0 9.899999999999999 2.2 19.8
6044 61 1 0.0 8.799999999999999 2.2 19.8
6045 61 1 0.0 7.699999999999999 2.2 19.8
6046 61 1 0.0 6.6 2.2 19.8
6047 61 1 0.0 5.5 2.2 19.8
6048 61 1 0.0 4.4 2.2 19.8
6049 61 1 0.0 3.3000000000000003 2.2 19.8
6050 61 1 0.0 2.2 2.2 19.8
6051 61 1 0.0 2.2 2.2 20.900000000000002
6052 61 1 0.0 2.2 2.2 22.0
6053 61 1 0.0 3.3000000000000003 2.2 22.0
6054 61 1 0.0 4.4 2.2 22.0
6055 61 1 0.0 5.5 2.2 22.0
6056 61 1 0.0 6.6 2.2 22.0
6057 61 1 0.0 7.699999999999999 2.2 22.0
6058 61 1 0.0 8.799999999999999 2.2 22.0
6059 61 1 0.0 9.899999999999999 2.2 22.0
6060 61 1 0.0 10.999999999999998 2.2 22.0
6061 61 1 0.0 12.099999999999998 2.2 22.0
6062 61 1 0.0 13.199999999999998 2.2 22.0
6063 61 1 0.0 14.299999999999997 2.2 22.0
6064 61 1 0.0 15.399999999999997 2.2 22.0
6065 61 1 0.0 16.499999999999996 2.2 22.0
6066 61 1 0.0 17.599999999999998 2.2 22.0
6067 61 1 0.0 18.7 2.2 22.0
6068 61 1 0.0 19.8 2.2 22.0
6069 61 1 0.0 20.900000000000002 2.2 22.0
6070 61 1 0.0 22.000000000000004 2.2 22.0
6071 61 1 0.0 23.100000000000005 2.2 22.0
6072 61 1 0.0 24.200000000000006 2.2 22.0
6073 61 1 0.0 25.300000000000008 2.2 22.0
6074 61 1 0.0 26.40000000000001 2.2 22.0
6075 61 1 0.0 27.50000000000001 2.2 22.0
6076 61 1 0.0 27.50000000000001 1.1 22.0
6077 61 1 0.0 27.50000000000001 0.0 22.0
6078 61 1 0.0 26.40000000000001 0.0 22.0
6079 61 1 0.0 25.300000000000008 0.0 22.0
6080 61 1 0.0 24.200000000000006 0.0 22.0
6081 61 1 0.0 23.100000000000005 0.0 22.0
6082 61 1 0.0 22.000000000000004 0.0 22.0
6083 61 1 0.0 20.900000000000002 0.0 22.0
6084 61 1 0.0 19.8 0.0 22.0
6085 61 1 0.0 18.7 0.0 22.0
6086 61 1 0.0 17.599999999999998 0.0 22.0
6087 61 1 0.0 16.499999999999996 0.0 22.0
6088 61 1 0.0 15.399999999999997 0.0 22.0
6089 61 1 0.0 14.299999999999997 0.0 22.0
6090 61 1 0.0 13.199999999999998 0.0 22.0
6091 61 1 0.0 12.099999999999998 0.0 22.0
6092 61 1 0.0 10.999999999999998 0.0 22.0
6093 61 1 0.0 9.899999999999999 0.0 22.0
6094 61 1 0.0 8.799999999999999 0.0 22.0
6095 61 1 0.0 7.699999999999999 0.0 22.0
6096 61 1 0.0 6.6 0.0 22.0
6097 61 1 0.0 5.5 0.0 22.0
6098 61 1 0.0 4.4 0.0 22.0
6099 61 1 0.0 3.3000000000000003 0.0 22.0
6100 61 1 0.0 2.2 0.0 22.0
6101 62 1 0.0 1.1 3.3 19.8
6102 62 1 0.0 2.2 3.3 19.8
6103 62 1 0.0 3.3000000000000003 3.3 19.8
6104 62 1 0.0 4.4 3.3 19.8
6105 62 1 0.0 5.5 3.3 19.8
6106 62 1 0.0 6.6 3.3 19.8
6107 62 1 0.0 7.699999999999999 3.3 19.8
6108 62 1 0.0 8.799999999999999 3.3 19.8
6109 62 1 0.0 9.899999999999999 3.3 19.8
6110 62 1 0.0 10.999999999999998 3.3 19.8
6111 62 1 0.0 12.099999999999998 3.3 19.8
6112 62 1 0.0 13.199999999999998 3.3 19.8
6113 62 1 0.0 14.299999999999997 3.3 19.8
6114 62 1 0.0 15.399999999999997 3.3 19.8
6115 62 1 0.0 16.499999999999996 3.3 19.8
6116 62 1 0.0 17.599999999999998 3.3 19.8
6117 62 1 0.0 18.7 3.3 19.8
6118 62 1 0.0 19.8 3.3 19.8
6119 62 1 0.0 20.900000000000002 3.3 19.8
6120 62 1 0.0 22.000000000000004 3.3 19.8
6121 62 1 0.0 23.100000000000005 3.3 19.8
6122 62 1 0.0 24.200000000000006 3.3 19.8
6123 62 1 0.0 25.300000000000008 3.3 19.8
6124 62 1 0.0 26.40000000000001 3.3 19.8
6125 62 1 0.0 27.50000000000001 3.3 19.8
6126 62 1 0.0 27.50000000000001 4.4 19.8
6127 62 1 0.0 27.50000000000001 5.5 19.8
6128 62 1 0.0 26.40000000000001 5.5 19.8
6129 62 1 0.0 25.300000000000008 5.5 19.8
6130 62 1 0.0 24.200000000000006 5.5 19.8
6131 62 1 0.0 23.100000000000005 5.5 19.8
6132 62 1 0.0 22.000000000000004 5.5 19.8
6133 62 1 0.0 20.900000000000002 5.5 19.8
6134 62 1 0.0 19.8 5.5 19.8
6135 62 1 0.0 18.7 5.5 19.8
6136 62 1 0.0 17.599999999999998 5.5 19.8
6137 62 1 0.0 16.499999999999996 5.5 19.8
6138 62 1 0.0 15.399999999999997 5.5 19.8
6139 62 1 0.0 14.299999999999997 5.5 19.8
6140 62 1 0.0 13.199999999999998 5.5 19.8
6141 62 1 0.0 12.099999999999998 5.5 19.8
6142 62 1 0.0 10.999999999999998 5.5 19.8
6143 62 1 0.0 9.899999999999999 5.5 19.8
6144 62 1 0.0 8.799999999999999 5.5 19.8
6145 62 1 0.0 7.699999999999999 5.5 19.8
6146 62 1 0.0 6.6 5.5 19.8
6147 62 1 0.0 5.5 5.5 19.8
6148 62 1 0.0 4.4 5.5 19.8
6149 62 1 0.0 3.3000000000000003 5.5 19.8
6150 62 1 0.0 2.2 5.5 19.8
6151 62 1 0.0 2.2 5.5 20.900000000000002
6152 62 1 0.0 2.2 5.5 22.0
6153 62 1 0.0 3.3000000000000003 5.5 22.0
6154 62 1 0.0 4.4 5.5 22.0
6155 62 1 0.0 5.5 5.5 22.0
6156 62 1 0.0 6.6 5.5 22.0
6157 62 1 0.0 7.699999999999999 5.5 22.0
6158 62 1 0.0 8.799999999999999 5.5 22.0
6159 62 1 0.0 9.899999999999999 5.5 22.0
6160 62 1 0.0 10.999999999999998 5.5 22.0
6161 62 1 0.0 12.099999999999998 5.5 22.0
6162 62 1 0.0 13.199999999999998 5.5 22.0
6163 62 1 0.0 14.299999999999997 5.5 22.0
6164 62 1 0.0 15.399999999999997 5.5 22.0
6165 62 1 0.0 16.499999999999996 5.5 22.0
6166 62 1 0.0 17.599999999999998 5.5 22.0
6167 62 1 0.0 18.7 5.5 22.0
6168 62 1 0.0 19.8 5.5 22.0
6169 62 1 0.0 20.900000000000002 5.5 22.0
6170 62 1 0.0 22.000000000000004 5.5 22.0
6171 62 1 0.0 23.100000000000005 5.5 22.0
6172 62 1 0.0 24.200000000000006 5.5 22.0
6173 62 1 0.0 25.300000000000008 5.5 22.0
6174 62 1 0.0 26.40000000000001 5.5 22.0
6175 62 1 0.0 27.50000000000001 5.5 22.0
6176 62 1 0.0 27.50000000000001 4.4 22.0
6177 62 1 0.0 27.50000000000001 3.3 22.0
6178 62 1 0.0 26.40000000000001 3.3 22.0
6179 62 1 0.0 25.300000000000008 3.3 22.0
6180 62 1 0.0 24.200000000000006 3.3 22.0
6181 62 1 0.0 23.100000000000005 3.3 22.0
6182 62 1 0.0 22.000000000000004 3.3 22.0
6183 62 1 0.0 20.900000000000002 3.3 22.0
6184 62 1 0.0 19.8 3.3 22.0
6185 62 1 0.0 18.7 3.3 22.0
6186 62 1 0.0 17.599999999999998 3.3 22.0
6187 62 1 0.0 16.499999999999996 3.3 22.0
6188 62 1 0.0 15.399999999999997 3.3 22.0
6189 62 1 0.0 14.299999999999997 3.3 22.0
6190 62 1 0.0 13.199999999999998 3.3 22.0
6191 62 1 0.0 12.099999999999998 3.3 22.0
6192 62 1 0.0 10.999999999999998 3.3 22.0
6193 62 1 0.0 9.899999999999999 3.3 22.0
6194 62 1 0.0 8.799999999999999 3.3 22.0
6195 62 1 0.0 7.699999999999999 3.3 22.0
6196 62 1 0.0 6.6 3.3 22.0
6197 62 1 0.0 5.5 3.3 22.0
6198 62 1 0.0 4.4 3.3 22.0
6199 62 1 0.0 3.3000000000000003 3.3 22.0
6200 62 1 0.0 2.2 3.3 22.0
6201 63 1 0.0 1.1 6.6 19.8
6202 63 1 0.0 2.2 6.6 19.8
6203 63 1 0.0 3.3000000000000003 6.6 19.8
6204 63 1 0.0 4.4 6.6 19.8
6205 63 1 0.0 5.5 6.6 19.8
6206 63 1 0.0 6.6 6.6 19.8
6207 63 1 0.0 7.699999999999999 6.6 19.8
6208 63 1 0.0 8.799999999999999 6.6 19.8
6209 63 1 0.0 9.899999999999999 6.6 19.8
6210 63 1 0.0 10.999999999999998 6.6 19.8
6211 63 1 0.0 12.099999999999998 6.6 19.8
6212 63 1 0.0 13.199999999999998 6.6 19.8
6213 63 1 0.0 14.299999999999997 6.6 19.8
6214 63 1 0.0 15.399999999999997 6.6 19.8
6215 63 1 0.0 16.499999999999996 6.6 19.8
6216 63 1 0.0 17.599999999999998 6.6 19.8
6217 63 1 0.0 18.7 6.6 19.8
6218 63 1 0.0 19.8 6.6 19.8
6219 63 1 0.0 20.900000000000002 6.6 19.8
6220 63 1 0.0 22.000000000000004 6.6 19.8
6221 63 1 0.0 23.100000000000005 6.6 19.8
6222 63 1 0.0 24.200000000000006 6.6 19.8
6223 63 1 0.0 25.300000000000008 6.6 19.8
6224 63 1 0.0 26.40000000000001 6.6 19.8
6225 63 1 0.0 27.50000000000001 6.6 19.8
6226 63 1 0.0 27.50000000000001 7.699999999999999 19.8
6227 63 1 0.0 27.50000000000001 8.8 19.8
6228 63 1 0.0 26.40000000000001 8.8 19.8
6229 63 1 0.0 25.300000000000008 8.8 19.8
6230 63 1 0.0 24.200000000000006 8.8 19.8
6231 63 1 0.0 23.100000000000005 8.8 19.8
6232 63 1 0.0 22.000000000000004 8.8 19.8
6233 63 1 0.0 20.900000000000002 8.8 19.8
6234 63 1 0.0 19.8 8.8 19.8
6235 63 1 0.0 18.7 8.8 19.8
6236 63 1 0.0 17.599999999999998 8.8 19.8
6237 63 1 0.0 16.499999999999996 8.8 19.8
6238 63 1 0.0 15.399999999999997 8.8 19.8
6239 63 1 0.0 14.299999999999997 8.8 19.8
6240 63 1 0.0 13.199999999999998 8.8 19.8
6241 63 1 0.0 12.099999999999998 8.8 19.8
6242 63 1 0.0 10.999999999999998 8.8 19.8
6243 63 1 0.0 9.899999999999999 8.8 19.8
6244 63 1 0.0 8.799999999999999 8.8 19.8
6245 63 1 0.0 7.699999999999999 8.8 19.8
6246 63 1 0.0 6.6 8.8 19.8
6247 63 1 0.0 5.5 8.8 19.8
6248 63 1 0.0 4.4 8.8 19.8
6249 63 1 0.0 3.3000000000000003 8.8 19.8
6250 63 1 0.0 2.2 8.8 19.8
6251 63 1 0.0 2.2 8.8 20.900000000000002
6252 63 1 0.0 2.2 8.8 22.0
6253 63 1 0.0 3.3000000000000003 8.8 22.0
6254 63 1 0.0 4.4 8.8 22.0
6255 63 1 0.0 5.5 8.8 22.0
6256 63 1 0.0 6.6 8.8 22.0
6257 63 1 0.0 7.699999999999999 8.8 22.0
6258 63 1 0.0 8.799999999999999 8.8 22.0
6259 63 1 0.0 9.899999999999999 8.8 22.0
6260 63 1 0.0 10.999999999999998 8.8 22.0
6261 63 1 0.0 12.099999999999998 8.8 22.0
6262 63 1 0.0 13.199999999999998 8.8 22.0
6263 63 1 0.0 14.299999999999997 8.8 22.0
6264 63 1 0.0 15.399999999999997 8.8 22.0
6265 63 1 0.0 16.499999999999996 8.8 22.0
6266 63 1 0.0 17.599999999999998 8.8 22.0
6267 63 1 0.0 18.7 8.8 22.0
6268 63 1 0.0 19.8 8.8 22.0
6269 63 1 0.0 20.900000000000002 8.8 22.0
6270 63 1 0.0 22.000000000000004 8.8 22.0
6271 63 1 0.0 23.100000000000005 8.8 22.0
6272 63 1 0.0 24.200000000000006 8.8 22.0
6273 63 1 0.0 25.300000000000008 8.8 22.0
6274 63 1 0.0 26.40000000000001 8.8 22.0
6275 63 1 0.0 27.50000000000001 8.8 22.0
6276 63 1 0.0 27.50000000000001 7.699999999999999 22.0
6277 63 1 0.0 27.50000000000001 6.6 22.0
6278 63 1 0.0 26.40000000000001 6.6 22.0
6279 63 1 0.0 25.300000000000008 6.6 22.0
6280 63 1 0.0 24.200000000000006 6.6 22.0
6281 63 1 0.0 23.100000000000005 6.6 22.0
6282 63 1 0.0 22.000000000000004 6.6 22.0
6283 63 1 0.0 20.900000000000002 6.6 22.0
6284 63 1 0.0 19.8 6.6 22.0
6285 63 1 0.0 18.7 6.6 22.0
6286 63 1 0.0 17.599999999999998 6.6 22.0
6287 63 1 0.0 16.499999999999996 6.6 22.0
6288 63 1 0.0 15.399999999999997 6.6 22.0
6289 63 1 0.0 14.299999999999997 6.6 22.0
6290 63 1 0.0 13.199999999999998 6.6 22.0
6291 63 1 0.0 12.099999999999998 6.6 22.0
6292 63 1 0.0 10.999999999999998 6.6 22.0
6293 63 1 0.0 9.899999999999999 6.6 22.0
6294 63 1 0.0 8.799999999999999 6.6 22.0
6295 63 1 0.0 7.699999999999999 6.6 22.0
6296 63 1 0.0 6.6 6.6 22.0
6297 63 1 0.0 5.5 6.6 22.0
6298 63 1 0.0 4.4 6.6 22.0
6299 63 1 0.0 3.3000000000000003 6.6 22.0
6300 63 1 0.0 2.2 6.6 22.0
6301 64 1 0.0 1.1 9.899999999999999 19.8
6302 64 1 0.0 2.2 9.899999999999999 19.8
6303 64 1 0.0 3.3000000000000003 9.899999999999999 19.8
6304 64 1 0.0 4.4 9.899999999999999 19.8
6305 64 1 0.0 5.5 9.899999999999999 19.8
6306 64 1 0.0 6.6 9.899999999999999 19.8
6307 64 1 0.0 7.699999999999999 9.899999999999999 19.8
6308 64 1 0.0 8.799999999999999 9.899999999999999 19.8
6309 64 1 0.0 9.899999999999999 9.899999999999999 19.8
6310 64 1 0.0 10.999999999999998 9.899999999999999 19.8
6311 64 1 0.0 12.099999999999998 9.899999999999999 19.8
6312 64 1 0.0 13.199999999999998 9.899999999999999 19.8
6313 64 1 0.0 14.299999999999997 9.899999999999999 19.8
6314 64 1 0.0 15.399999999999997 9.899999999999999 19.8
6315 64 1 0.0 16.499999999999996 9.899999999999999 19.8
6316 64 1 0.0 17.599999999999998 9.899999999999999 19.8
6317 64 1 0.0 18.7 9.899999999999999 19.8
6318 64 1 0.0 19.8 9.899999999999999 19.8
6319 64 1 0.0 20.900000000000002 9.899999999999999 19.8
6320 64 1 0.0 22.000000000000004 9.899999999999999 19.8
6321 64 1 0.0 23.100000000000005 9.899999999999999 19.8
6322 64 1 0.0 24.200000000000006 9.899999999999999 19.8
6323 64 1 0.0 25.300000000000008 9.899999999999999 19.8
6324 64 1 0.0 26.40000000000001 9.899999999999999 19.8
6325 64 1 0.0 27.50000000000001 9.899999999999999 19.8
6326 64 1 0.0 27.50000000000001 10.999999999999998 19.8
6327 64 1 0.0 27.50000000000001 12.099999999999998 19.8
6328 64 1 0.0 26.40000000000001 12.099999999999998 19.8
6329 64 1 0.0 25.300000000000008 12.099999999999998 19.8
6330 64 1 0.0 24.200000000000006 12.099999999999998 19.8
6331 64 1 0.0 23.100000000000005 12.099999999999998 19.8
6332 64 1 0.0 22.000000000000004 12.099999999999998 19.8
6333 64 1 0.0 20.900000000000002 12.099999999999998 19.8
6334 64 1 0.0 19.8 12.099999999999998 19.8
6335 64 1 0.0 18.7 12.099999999999998 19.8
6336 64 1 0.0 17.599999999999998 12.099999999999998 19.8
6337 64 1 0.0 16.499999999999996 12.099999999999998 19.8
6338 64 1 0.0 15.399999999999997 12.099999999999998 19.8
6339 64 1 0.0 14.299999999999997 12.099999999999998 19.8
6340 64 1 0.0 13.199999999999998 12.099999999999998 19.8
6341 64 1 0.0 12.099999999999998 12.099999999999998 19.8
6342 64 1 0.0 10.999999999999998 12.099999999999998 19.8
6343 64 1 0.0 9.899999999999999 12.099999999999998 19.8
6344 64 1 0.0 8.799999999999999 12.099999999999998 19.8
6345 64 1 0.0 7.699999999999999 12.099999999999998 19.8
6346 64 1 0.0 6.6 12.099999999999998 19.8
6347 64 1 0.0 5.5 12.099999999999998 19.8
6348 64 1 0.0 4.4 12.099999999999998 19.8
6349 64 1 0.0 3.3000000000000003 12.099999999999998 19.8
6350 64 1 0.0 2.2 12.099999999999998 19.8
6351 64 1 0.0 2.2 12.099999999999998 20.900000000000002
6352 64 1 0.0 2.2 12.099999999999998 22.0
6353 64 1 0.0 3.3000000000000003 12.099999999999998 22.0
6354 64 1 0.0 4.4 12.099999999999998 22.0
6355 64 1 0.0 5.5 12.099999999999998 22.0
6356 64 1 0.0 6.6 12.099999999999998 22.0
6357 64 1 0.0 7.699999999999999 12.099999999999998 22.0
6358 64 1 0.0 8.799999999999999 12.099999999999998 22.0
6359 64 1 0.0 9.899999999999999 12.099999999999998 22.0
6360 64 1 0.0 10.999999999999998 12.099999999999998 22.0
6361 64 1 0.0 12.099999999999998 12.099999999999998 22.0
6362 64 1 0.0 13.199999999999998 12.099999999999998 22.0
6363 64 1 0.0 14.299999999999997 12.099999999999998 22.0
6364 64 1 0.0 15.399999999999997 12.099999999999998 22.0
6365 64 1 0.0 16.499999999999996 12.099999999999998 22.0
6366 64 1 0.0 17.599999999999998 12.099999999999998 22.0
6367 64 1 0.0 18.7 12.099999999999998 22.0
6368 64 1 0.0 19.8 12.099999999999998 22.0
6369 64 1 0.0 20.900000000000002 12.099999999999998 22.0
6370 64 1 0.0 22.000000000000004 12.099999999999998 22.0
6371 64 1 0.0 23.100000000000005 12.099999999999998 22.0
6372 64 1 0.0 24.200000000000006 12.099999999999998 22.0
6373 64 1 0.0 25.300000000000008 12.099999999999998 22.0
6374 64 1 0.0 26.40000000000001 12.099999999999998 22.0
6375 64 1 0.0 27.50000000000001 12.099999999999998 22.0
6376 64 1 0.0 27.50000000000001 10.999999999999998 22.0
6377 64 1 0.0 27.50000000000001 9.899999999999999 22.0
6378 64 1 0.0 26.40000000000001 9.899999999999999 22.0
6379 64 1 0.0 25.300000000000008 9.899999999999999 22.0
6380 64 1 0.0 24.200000000000006 9.899999999999999 22.0
6381 64 1 0.0 23.100000000000005 9.899999999999999 22.0
6382 64 1 0.0 22.000000000000004 9.899999999999999 22.0
6383 64 1 0.0 20.900000000000002 9.899999999999999 22.0
6384 64 1 0.0 19.8 9.899999999999999 22.0
6385 64 1 0.0 18.7 9.899999999999999 22.0
6386 64 1 0.0 17.599999999999998 9.899999999999999 22.0
6387 64 1 0.0 16.499999999999996 9.899999999999999 22.0
6388 64 1 0.0 15.399999999999997 9.899999999999999 22.0
6389 64 1 0.0 14.299999999999997 9.899999999999999 22.0
6390 64 1 0.0 13.199999999999998 9.899999999999999 22.0
6391 64 1 0.0 12.099999999999998 9.899999999999999 22.0
6392 64 1 0.0 10.999999999999998 9.899999999999999 22.0
6393 64 1 0.0 9.899999999999999 9.899999999999999 22.0
6394 64 1 0.0 8.799999999999999 9.899999999999999 22.0
6395 64 1 0.0 7.699999999999999 9.899999999999999 22.0
6396 64 1 0.0 6.6 9.899999999999999 22.0
6397 64 1 0.0 5.5 9.899999999999999 22.0
6398 64 1 0.0 4.4 9.899999999999999 22.0
6399 64 1 0.0 3.3000000000000003 9.899999999999999 22.0
6400 64 1 0.0 2.2 9.899999999999999 22.0
6401 65 1 0.0 1.1 13.2 19.8
6402 65 1 0.0 2.2 13.2 19.8
6403 65 1 0.0 3.3000000000000003 13.2 19.8
6404 65 1 0.0 4.4 13.2 19.8
6405 65 1 0.0 5.5 13.2 19.8
6406 65 1 0.0 6.6 13.2 19.8
6407 65 1 0.0 7.699999999999999 13.2 19.8
6408 65 1 0.0 8.799999999999999 13.2 19.8
6409 65 1 0.0 9.899999999999999 13.2 19.8
6410 65 1 0.0 10.999999999999998 13.2 19.8
6411 65 1 0.0 12.099999999999998 13.2 19.8
6412 65 1 0.0 13.199999999999998 13.2 19.8
6413 65 1 0.0 14.299999999999997 13.2 19.8
6414 65 1 0.0 15.399999999999997 13.2 19.8
6415 65 1 0.0 16.499999999999996 13.2 19.8
6416 65 1 0.0 17.599999999999998 13.2 19.8
6417 65 1 0.0 18.7 13.2 19.8
6418 65 1 0.0 19.8 13.2 19.8
6419 65 1 0.0 20.900000000000002 13.2 19.8
6420 65 1 0.0 22.000000000000004 13.2 19.8
6421 65 1 0.0 23.100000000000005 13.2 19.8
6422 65 1 0.0 24.200000000000006 13.2 19.8
6423 65 1 0.0 25.300000000000008 13.2 19.8
6424 65 1 0.0 26.40000000000001 13.2 19.8
6425 65 1 0.0 27.50000000000001 13.2 19.8
6426 65 1 0.0 27.50000000000001 14.299999999999999 19.8
6427 65 1 0.0 27.50000000000001 15.399999999999999 19.8
6428 65 1 0.0 26.40000000000001 15.399999999999999 19.8
6429 65 1 0.0 25.300000000000008 15.399999999999999 19.8
6430 65 1 0.0 24.200000000000006 15.399999999999999 19.8
6431 65 1 0.0 23.100000000000005 15.399999999999999 19.8
6432 65 1 0.0 22.000000000000004 15.399999999999999 19.8
6433 65 1 0.0 20.900000000000002 15.399999999999999 19.8
6434 65 1 0.0 19.8 15.399999999999999 19.8
6435 65 1 0.0 18.7 15.399999999999999 19.8
6436 65 1 0.0 17.599999999999998 15.399999999999999 19.8
6437 65 1 0.0 16.499999999999996 15.399999999999999 19.8
6438 65 1 0.0 15.399999999999997 15.399999999999999 19.8
6439 65 1 0.0 14.299999999999997 15.399999999999999 19.8
6440 65 1 0.0 13.199999999999998 15.399999999999999 19.8
6441 65 1 0.0 12.099999999999998 15.399999999999999 19.8
6442 65 1 0.0 10.999999999999998 15.399999999999999 19.8
6443 65 1 0.0 9.899999999999999 15.399999999999999 19.8
6444 65 1 0.0 8.799999999999999 15.399999999999999 19.8
6445 65 1 0.0 7.699999999999999 15.399999999999999 19.8
6446 65 1 0.0 6.6 15.399999999999999 19.8
6447 65 1 0.0 5.5 15.399999999999999 19.8
6448 65 1 0.0 4.4 15.399999999999999 19.8
6449 65 1 0.0 3.3000000000000003 15.399999999999999 19.8
6450 65 1 0.0 2.2 15.399999999999999 19.8
6451 65 1 0.0 2.2 15.399999999999999 20.900000000000002
6452 65 1 0.0 2.2 15.399999999999999 22.0
6453 65 1 0.0 3.3000000000000003 15.399999999999999 22.0
6454 65 1 0.0 4.4 15.399999999999999 22.0
6455 65 1 0.0 5.5 15.399999999999999 22.0
6456 65 1 0.0 6.6 15.399999999999999 22.0
6457 65 1 0.0 7.699999999999999 15.399999999999999 22.0
6458 65 1 0.0 8.799999999999999 15.399999999999999 22.0
6459 65 1 0.0 9.899999999999999 15.399999999999999 22.0
6460 65 1 0.0 10.999999999999998 15.399999999999999 22.0
6461 65 1 0.0 12.099999999999998 15.399999999999999 22.0
6462 65 1 0.0 13.199999999999998 15.399999999999999 22.0
6463 65 1 0.0 14.299999999999997 15.399999999999999 22.0
6464 65 1 0.0 15.399999999999997 15.399999999999999 22.0
6465 65 1 0.0 16.499999999999996 15.399999999999999 22.0
6466 65 1 0.0 17.599999999999998 15.399999999999999 22.0
6467 65 1 0.0 18.7 15.399999999999999 22.0
6468 65 1 0.0 19.8 15.399999999999999 22.0
6469 65 1 0.0 20.900000000000002 15.399999999999999 22.0
6470 65 1 0.0 22.000000000000004 15.399999999999999 22.0
6471 65 1 0.0 23.100000000000005 15.399999999999999 22.0
6472 65 1 0.0 24.200000000000006 15.399999999999999 22.0
6473 65 1 0.0 25.300000000000008 15.399999999999999 22.0
6474 65 1 0.0 26.40000000000001 15.399999999999999 22.0
6475 65 1 0.0 27.50000000000001 15.399999999999999 22.0
6476 65 1 0.0 27.50000000000001 14.299999999999999 22.0
6477 65 1 0.0 27.50000000000001 13.2 22.0
6478 65 1 0.0 26.40000000000001 13.2 22.0
6479 65 1 0.0 25.300000000000008 13.2 22.0
6480 65 1 0.0 24.200000000000006 13.2 22.0
6481 65 1 0.0 23.100000000000005 13.2 22.0
6482 65 1 0.0 22.000000000000004 13.2 22.0
6483 65 1 0.0 20.900000000000002 13.2 22.0
6484 65 1 0.0 19.8 13.2 22.0
6485 65 1 0.0 18.7 13.2 22.0
6486 65 1 0.0 17.599999999999998 13.2 22.0
6487 65 1 0.0 16.499999999999996 13.2 22.0
6488 65 1 0.0 15.399999999999997 13.2 22.0
6489 65 1 0.0 14.299999999999997 13.2 22.0
6490 65 1 0.0 13.199999999999998 13.2 22.0
6491 65 1 0.0 12.099999999999998 13.2 22.0
6492 65 1 0.0 10.999999999999998 13.2 22.0
6493 65 1 0.0 9.899999999999999 13.2 22.0
6494 65 1 0.0 8.799999999999999 13.2 22.0
6495 65 1 0.0 7.699999999999999 13.2 22.0
6496 65 1 0.0 6.6 13.2 22.0
6497 65 1 0.0 5.5 13.2 22.0
6498 65 1 0.0 4.4 13.2 22.0
6499 65 1 0.0 3.3000000000000003 13.2 22.0
6500 65 1 0.0 2.2 13.2 22.0
6501 66 1 0.0 1.1 16.5 19.8
6502 66 1 0.0 2.2 16.5 19.8
6503 66 1 0.0 3.3000000000000003 16.5 19.8
6504 66 1 0.0 4.4 16.5 19.8
6505 66 1 0.0 5.5 16.5 19.8
6506 66 1 0.0 6.6 16.5 19.8
6507 66 1 0.0 7.699999999999999 16.5 19.8
6508 66 1 0.0 8.799999999999999 16.5 19.8
6509 66 1 0.0 9.899999999999999 16.5 19.8
6510 66 1 0.0 10.999999999999998 16.5 19.8
6511 66 1 0.0 12.099999999999998 16.5 19.8
6512 66 1 0.0 13.199999999999998 16.5 19.8
6513 66 1 0.0 14.299999999999997 16.5 19.8
6514 66 1 0.0 15.399999999999997 16.5 19.8
6515 66 1 0.0 16.499999999999996 16.5 19.8
6516 66 1 0.0 17.599999999999998 16.5 19.8
6517 66 1 0.0 18.7 16.5 19.8
6518 66 1 0.0 19.8 16.5 19.8
6519 66 1 0.0 20.900000000000002 16.5 19.8
6520 66 1 0.0 22.000000000000004 16.5 19.8
6521 66 1 0.0 23.100000000000005 16.5 19.8
6522 66 1 0.0 24.200000000000006 16.5 19.8
6523 66 1 0.0 25.300000000000008 16.5 19.8
6524 66 1 0.0 26.40000000000001 16.5 19.8
6525 66 1 0.0 27.50000000000001 16.5 19.8
6526 66 1 0.0 27.50000000000001 17.6 19.8
6527 66 1 0.0 27.50000000000001 18.7 19.8
6528 66 1 0.0 26.40000000000001 18.7 19.8
6529 66 1 0.0 25.300000000000008 18.7 19.8
6530 66 1 0.0 24.200000000000006 18.7 19.8
6531 66 1 0.0 23.100000000000005 18.7 19.8
6532 66 1 0.0 22.000000000000004 18.7 19.8
6533 66 1 0.0 20.900000000000002 18.7 19.8
6534 66 1 0.0 19.8 18.7 19.8
6535 66 1 0.0 18.7 18.7 19.8
6536 66 1 0.0 17.599999999999998 18.7 19.8
6537 66 1 0.0 16.499999999999996 18.7 19.8
6538 66 1 0.0 15.399999999999997 18.7 19.8
6539 66 1 0.0 14.299999999999997 18.7 19.8
6540 66 1 0.0 13.199999999999998 18.7 19.8
6541 66 1 0.0 12.099999999999998 18.7 19.8
6542 66 1 0.0 10.999999999999998 18.7 19.8
6543 66 1 0.0 9.899999999999999 18.7 19.8
6544 66 1 0.0 8.799999999999999 18.7 19.8
6545 66 1 0.0 7.699999999999999 18.7 19.8
6546 66 1 0.0 6.6 18.7 19.8
6547 66 1 0.0 5.5 18.7 19.8
6548 66 1 0.0 4.4 18.7 19.8
6549 66 1 0.0 3.3000000000000003 18.7 19.8
6550 66 1 0.0 2.2 18.7 19.8
6551 66 1 0.0 2.2 18.7 20.900000000000002
6552 66 1 0.0 2.2 18.7 22.0
6553 66 1 0.0 3.3000000000000003 18.7 22.0
6554 66 1 0.0 4.4 18.7 22.0
6555 66 1 0.0 5.5 18.7 22.0
6556 66 1 0.0 6.6 18.7 22.0
6557 66 1 0.0 7.699999999999999 18.7 22.0
6558 66 1 0.0 8.799999999999999 18.7 22.0
6559 66 1 0.0 9.899999999999999 18.7 22.0
6560 66 1 0.0 10.999999999999998 18.7 22.0
6561 66 1 0.0 12.099999999999998 18.7 22.0
6562 66 1 0.0 13.199999999999998 18.7 22.0
6563 66 1 0.0 14.299999999999997 18.7 22.0
6564 66 1 0.0 15.399999999999997 18.7 22.0
6565 66 1 0.0 16.499999999999996 18.7 22.0
6566 66 1 0.0 17.599999999999998 18.7 22.0
6567 66 1 0.0 18.7 18.7 22.0
6568 66 1 0.0 19.8 18.7 22.0
6569 66 1 0.0 20.900000000000002 18.7 22.0
6570 66 1 0.0 22.000000000000004 18.7 22.0
6571 66 1 0.0 23.100000000000005 18.7 22.0
6572 66 1 0.0 24.200000000000006 18.7 22.0
6573 66 1 0.0 25.300000000000008 18.7 22.0
6574 66 1 0.0 26.40000000000001 18.7 22.0
6575 66 1 0.0 27.50000000000001 18.7 22.0
6576 66 1 0.0 27.50000000000001 17.6 22.0
6577 66 1 0.0 27.50000000000001 16.5 22.0
6578 66 1 0.0 26.40000000000001 16.5 22.0
6579 66 1 0.0 25.300000000000008 16.5 22.0
6580 66 1 0.0 24.200000000000006 16.5 22.0
6581 66 1 0.0 23.100000000000005 16.5 22.0
6582 66 1 0.0 22.000000000000004 16.5 22.0
6583 66 1 0.0 20.900000000000002 16.5 22.0
6584 66 1 0.0 19.8 16.5 22.0
6585 66 1 0.0 18.7 16.5 22.0
6586 66 1 0.0 17.599999999999998 16.5 22.0
6587 66 1 0.0 16.499999999999996 16.5 22.0
6588 66 1 0.0 15.399999999999997 16.5 22.0
6589 66 1 0.0 14.299999999999997 16.5 22.0
6590 66 1 0.0 13.199999999999998 16.5 22.0
6591 66 1 0.0 12.099999999999998 16.5 22.0
6592 66 1 0.0 10.999999999999998 16.5 22.0
6593 66 1 0.0 9.899999999999999 16.5 22.0
6594 66 1 0.0 8.799999999999999 16.5 22.0
6595 66 1 0.0 7.699999999999999 16.5 22.0
6596 66 1 0.0 6.6 16.5 22.0
6597 66 1 0.0 5.5 16.5 22.0
6598 66 1 0.0 4.4 16.5 22.0
6599 66 1 0.0 3.3000000000000003 16.5 22.0
6600 66 1 0.0 2.2 16.5 22.0
6601 67 1 0.0 1.1 19.8 19.8
6602 67 1 0.0 2.2 19.8 19.8
6603 67 1 0.0 3.3000000000000003 19.8 19.8
6604 67 1 0.0 4.4 19.8 19.8
6605 67 1 0.0 5.5 19.8 19.8
6606 67 1 0.0 6.6 19.8 19.8
6607 67 1 0.0 7.699999999999999 19.8 19.8
6608 67 1 0.0 8.799999999999999 19.8 19.8
6609 67 1 0.0 9.899999999999999 19.8 19.8
6610 67 1 0.0 10.999999999999998 19.8 19.8
6611 67 1 0.0 12.099999999999998 19.8 19.8
6612 67 1 0.0 13.199999999999998 19.8 19.8
6613 67 1 0.0 14.299999999999997 19.8 19.8
6614 67 1 0.0 15.399999999999997 19.8 19.8
6615 67 1 0.0 16.499999999999996 19.8 19.8
6616 67 1 0.0 17.599999999999998 19.8 19.8
6617 67 1 0.0 18.7 19.8 19.8
6618 67 1 0.0 19.8 19.8 19.8
6619 67 1 0.0 20.900000000000002 19.8 19.8
6620 67 1 0.0 22.000000000000004 19.8 19.8
6621 67 1 0.0 23.100000000000005 19.8 19.8
6622 67 1 0.0 24.200000000000006 19.8 19.8
6623 67 1 0.0 25.300000000000008 19.8 19.8
6624 67 1 0.0 26.40000000000001 19.8 19.8
6625 67 1 0.0 27.50000000000001 19.8 19.8
6626 67 1 0.0 27.50000000000001 20.900000000000002 19.8
6627 67 1 0.0 27.50000000000001 22.0 19.8
6628 67 1 0.0 26.40000000000001 22.0 19.8
6629 67 1 0.0 25.300000000000008 22.0 19.8
6630 67 1 0.0 24.200000000000006 22.0 19.8
6631 67 1 0.0 23.100000000000005 22.0 19.8
6632 67 1 0.0 22.000000000000004 22.0 19.8
6633 67 1 0.0 20.900000000000002 22.0 19.8
6634 67 1 0.0 19.8 22.0 19.8
6635 67 1 0.0 18.7 22.0 19.8
6636 67 1 0.0 17.599999999999998 22.0 19.8
6637 67 1 0.0 16.499999999999996 22.0 19.8
6638 67 1 0.0 15.399999999999997 22.0 19.8
6639 67 1 0.0 14.299999999999997 22.0 19.8
6640 67 1 0.0 13.199999999999998 22.0 19.8
6641 67 1 0.0 12.099999999999998 22.0 19.8
6642 67 1 0.0 10.999999999999998 22.0 19.8
6643 67 1 0.0 9.899999999999999 22.0 19.8
6644 67 1 0.0 8.799999999999999 22.0 19.8
6645 67 1 0.0 7.699999999999999 22.0 19.8
6646 67 1 0.0 6.6 22.0 19.8
6647 67 1 0.0 5.5 22.0 19.8
6648 67 1 0.0 4.4 22.0 19.8
6649 67 1 0.0 3.3000000000000003 22.0 19.8
6650 67 1 0.0 2.2 22.0 19.8
6651 67 1 0.0 2.2 22.0 20.900000000000002
6652 67 1 0.0 2.2 22.0 22.0
6653 67 1 0.0 3.3000000000000003 22.0 22.0
6654 67 1 0.0 4.4 22.0 22.0
6655 67 1 0.0 5.5 22.0 22.0
6656 67 1 0.0 6.6 22.0 22.0
6657 67 1 0.0 7.699999999999999 22.0 22.0
6658 67 1 0.0 8.799999999999999 22.0 22.0
6659 67 1 0.0 9.899999999999999 22.0 22.0
6660 67 1 0.0 10.999999999999998 22.0 22.0
6661 67 1 0.0 12.099999999999998 22.0 22.0
6662 67 1 0.0 13.199999999999998 22.0 22.0
6663 67 1 0.0 14.299999999999997 22.0 22.0
6664 67 1 0.0 15.399999999999997 22.0 22.0
6665 67 1 0.0 16.499999999999996 22.0 22.0
6666 67 1 0.0 17.599999999999998 22.0 22.0
6667 67 1 0.0 18.7 22.0 22.0
6668 67 1 0.0 19.8 22.0 22.0
6669 67 1 0.0 20.900000000000002 22.0 22.0
6670 67 1 0.0 22.000000000000004 22.0 22.0
6671 67 1 0.0 23.100000000000005 22.0 22.0
6672 67 1 0.0 24.200000000000006 22.0 22.0
6673 67 1 0.0 25.300000000000008 22.0 22.0
6674 67 1 0.0 26.40000000000001 22.0 22.0
6675 67 1 0.0 27.50000000000001 22.0 22.0
6676 67 1 0.0 27.50000000000001 20.900000000000002 22.0
6677 67 1 0.0 27.50000000000001 19.8 22.0
6678 67 1 0.0 26.40000000000001 19.8 22.0
6679 67 1 0.0 25.300000000000008 19.8 22.0
6680 67 1 0.0 24.200000000000006 19.8 22.0
6681 67 1 0.0 23.100000000000005 19.8 22.0
6682 67 1 0.0 22.000000000000004 19.8 22.0
6683 67 1 0.0 20.900000000000002 19.8 22.0
6684 67 1 0.0 19.8 19.8 22.0
6685 67 1 0.0 18.7 19.8 22.0
6686 67 1 0.0 17.599999999999998 19.8 22.0
6687 67 1 0.0 16.499999999999996 19.8 22.0
6688 67 1 0.0 15.399999999999997 19.8 22.0
6689 67 1 0.0 14.299999999999997 19.8 22.0
6690 67 1 0.0 13.199999999999998 19.8 22.0
6691 67 1 0.0 12.099999999999998 19.8 22.0
6692 67 1 0.0 10.999999999999998 19.8 22.0
6693 67 1 0.0 9.899999999999999 19.8 22.0
6694 67 1 0.0 8.799999999999999 19.8 22.0
6695 67 1 0.0 7.699999999999999 19.8 22.0
6696 67 1 0.0 6.6 19.8 22.0
6697 67 1 0.0 5.5 19.8 22.0
6698 67 1 0.0 4.4 19.8 22.0
6699 67 1 0.0 3.3000000000000003 19.8 22.0
6700 67 1 0.0 2.2 19.8 22.0
6701 68 1 0.0 1.1 23.1 19.8
6702 68 1 0.0 2.2 23.1 19.8
6703 68 1 0.0 3.3000000000000003 23.1 19.8
6704 68 1 0.0 4.4 23.1 19.8
6705 68 1 0.0 5.5 23.1 19.8
6706 68 1 0.0 6.6 23.1 19.8
6707 68 1 0.0 7.699999999999999 23.1 19.8
6708 68 1 0.0 8.799999999999999 23.1 19.8
6709 68 1 0.0 9.899999999999999 23.1 19.8
6710 68 1 0.0 10.999999999999998 23.1 19.8
6711 68 1 0.0 12.099999999999998 23.1 19.8
6712 68 1 0.0 13.199999999999998 23.1 19.8
6713 68 1 0.0 14.299999999999997 23.1 19.8
6714 68 1 0.0 15.399999999999997 23.1 19.8
6715 68 1 0.0 16.499999999999996 23.1 19.8
6716 68 1 0.0 17.599999999999998 23.1 19.8
6717 68 1 0.0 18.7 23.1 19.8
6718 68 1 0.0 19.8 23.1 19.8
6719 68 1 0.0 20.900000000000002 23.1 19.8
6720 68 1 0.0 22.000000000000004 23.1 19.8
6721 68 1 0.0 23.100000000000005 23.1 19.8
6722 68 1 0.0 24.200000000000006 23.1 19.8
6723 68 1 0.0 25.300000000000008 23.1 19.8
6724 68 1 0.0 26.40000000000001 23.1 19.8
6725 68 1 0.0 27.50000000000001 23.1 19.8
6726 68 1 0.0 27.50000000000001 24.200000000000003 19.8
6727 68 1 0.0 27.50000000000001 25.3 19.8
6728 68 1 0.0 26.40000000000001 25.3 19.8
6729 68 1 0.0 25.300000000000008 25.3 19.8
6730 68 1 0.0 24.200000000000006 25.3 19.8
6731 68 1 0.0 23.100000000000005 25.3 19.8
6732 68 1 0.0 22.000000000000004 25.3 19.8
6733 68 1 0.0 20.900000000000002 25.3 19.8
6734 68 1 0.0 19.8 25.3 19.8
6735 68 1 0.0 18.7 25.3 19.8
6736 68 1 0.0 17.599999999999998 25.3 19.8
6737 68 1 0.0 16.499999999999996 25.3 19.8
6738 68 1 0.0 15.399999999999997 25.3 19.8
6739 68 1 0.0 14.299999999999997 25.3 19.8
6740 68 1 0.0 13.199999999999998 25.3 19.8
6741 68 1 0.0 12.099999999999998 25.3 19.8
6742 68 1 0.0 10.999999999999998 25.3 19.8
6743 68 1 0.0 9.899999999999999 25.3 19.8
6744 68 1 0.0 8.799999999999999 25.3 19.8
6745 68 1 0.0 7.699999999999999 25.3 19.8
6746 68 1 0.0 6.6 25.3 19.8
6747 68 1 0.0 5.5 25.3 19.8
6748 68 1 0.0 4.4 25.3 19.8
6749 68 1 0.0 3.3000000000000003 25.3 19.8
6750 68 1 0.0 2.2 25.3 19.8
6751 68 1 0.0 2.2 25.3 20.900000000000002
6752 68 1 0.0 2.2 25.3 22.0
6753 68 1 0.0 3.3000000000000003 25.3 22.0
6754 68 1 0.0 4.4 25.3 22.0
6755 68 1 0.0 5.5 25.3 22.0
6756 68 1 0.0 6.6 25.3 22.0
6757 68 1 0.0 7.699999999999999 25.3 22.0
6758 68 1 0.0 8.799999999999999 25.3 22.0
6759 68 1 0.0 9.899999999999999 25.3 22.0
6760 68 1 0.0 10.999999999999998 25.3 22.0
6761 68 1 0.0 12.099999999999998 25.3 22.0
6762 68 1 0.0 13.199999999999998 25.3 22.0
6763 68 1 0.0 14.299999999999997 25.3 22.0
6764 68 1 0.0 15.399999999999997 25.3 22.0
6765 68 1 0.0 16.499999999999996 25.3 22.0
6766 68 1 0.0 17.599999999999998 25.3 22.0
6767 68 1 0.0 18.7 25.3 22.0
6768 68 1 0.0 19.8 25.3 22.0
6769 68 1 0.0 20.900000000000002 25.3 22.0
6770 68 1 0.0 22.000000000000004 25.3 22.0
6771 68 1 0.0 23.100000000000005 25.3 22.0
6772 68 1 0.0 24.200000000000006 25.3 22.0
6773 68 1 0.0 25.300000000000008 25.3 22.0
6774 68 1 0.0 26.40000000000001 25.3 22.0
6775 68 1 0.0 27.50000000000001 25.3 22.0
6776 68 1 0.0 27.50000000000001 24.200000000000003 22.0
6777 68 1 0.0 27.50000000000001 23.1 22.0
6778 68 1 0.0 26.40000000000001 23.1 22.0
6779 68 1 0.0 25.300000000000008 23.1 22.0
6780 68 1 0.0 24.200000000000006 23.1 22.0
6781 68 1 0.0 23.100000000000005 23.1 22.0
6782 68 1 0.0 22.000000000000004 23.1 22.0
6783 68 1 0.0 20.900000000000002 23.1 22.0
6784 68 1 0.0 19.8 23.1 22.0
6785 68 1 0.0 18.7 23.1 22.0
6786 68 1 0.0 17.599999999999998 23.1 22.0
6787 68 1 0.0 16.499999999999996 23.1 22.0
6788 68 1 0.0 15.399999999999997 23.1 22.0
6789 68 1 0.0 14.299999999999997 23.1 22.0
6790 68 1 0.0 13.199999999999998 23.1 22.0
6791 68 1 0.0 12.099999999999998 23.1 22.0
6792 68 1 0.0 10.999999999999998 23.1 22.0
6793 68 1 0.0 9.899999999999999 23.1 22.0
6794 68 1 0.0 8.799999999999999 23.1 22.0
6795 68 1 0.0 7.699999999999999 23.1 22.0
6796 68 1 0.0 6.6 23.1 22.0
6797 68 1 0.0 5.5 23.1 22.0
6798 68 1 0.0 4.4 23.1 22.0
6799 68 1 0.0 3.3000000000000003 23.1 22.0
6800 68 1 0.0 2.2 23.1 22.0
6801 69 1 0.0 1.1 26.400000000000002 19.8
6802 69 1 0.0 2.2 26.400000000000002 19.8
6803 69 1 0.0 3.3000000000000003 26.400000000000002 19.8
6804 69 1 0.0 4.4 26.400000000000002 19.8
6805 69 1 0.0 5.5 26.400000000000002 19.8
6806 69 1 0.0 6.6 26.400000000000002 19.8
6807 69 1 0.0 7.699999999999999 26.400000000000002 19.8
6808 69 1 0.0 8.799999999999999 26.400000000000002 19.8
6809 69 1 0.0 9.899999999999999 26.400000000000002 19.8
6810 69 1 0.0 10.999999999999998 26.400000000000002 19.8
6811 69 1 0.0 12.099999999999998 26.400000000000002 19.8
6812 69 1 0.0 13.199999999999998 26.400000000000002 19.8
6813 69 1 0.0 14.299999999999997 26.400000000000002 19.8
6814 69 1 0.0 15.399999999999997 26.400000000000002 19.8
6815 69 1 0.0 16.499999999999996 26.400000000000002 19.8
6816 69 1 0.0 17.599999999999998 26.400000000000002 19.8
6817 69 1 0.0 18.7 26.400000000000002 19.8
6818 69 1 0.0 19.8 26.400000000000002 19.8
6819 69 1 0.0 20.900000000000002 26.400000000000002 19.8
6820 69 1 0.0 22.000000000000004 26.400000000000002 19.8
6821 69 1 0.0 23.100000000000005 26.400000000000002 19.8
6822 69 1 0.0 24.200000000000006 26.400000000000002 19.8
6823 69 1 0.0 25.300000000000008 26.400000000000002 19.8
6824 69 1 0.0 26.40000000000001 26.400000000000002 19.8
6825 69 1 0.0 27.50000000000001 26.400000000000002 19.8
6826 69 1 0.0 27.50000000000001 27.500000000000004 19.8
6827 69 1 0.0 27.50000000000001 28.6 19.8
6828 69 1 0.0 26.40000000000001 28.6 19.8
6829 69 1 0.0 25.300000000000008 28.6 19.8
6830 69 1 0.0 24.200000000000006 28.6 19.8
6831 69 1 0.0 23.100000000000005 28.6 19.8
6832 69 1 0.0 22.000000000000004 28.6 19.8
6833 69 1 0.0 20.900000000000002 28.6 19.8
6834 69 1 0.0 19.8 28.6 19.8
6835 69 1 0.0 18.7 28.6 19.8
6836 69 1 0.0 17.599999999999998 28.6 19.8
6837 69 1 0.0 16.499999999999996 28.6 19.8
6838 69 1 0.0 15.399999999999997 28.6 19.8
6839 69 1 0.0 14.299999999999997 28.6 19.8
6840 69 1 0.0 13.199999999999998 28.6 19.8
6841 69 1 0.0 12.099999999999998 28.6 19.8
6842 69 1 0.0 10.999999999999998 28.6 19.8
6843 69 1 0.0 9.899999999999999 28.6 19.8
6844 69 1 0.0 8.799999999999999 28.6 19.8
6845 69 1 0.0 7.699999999999999 28.6 19.8
6846 69 1 0.0 6.6 28.6 19.8
6847 69 1 0.0 5.5 28.6 19.8
6848 69 1 0.0 4.4 28.6 19.8
6849 69 1 0.0 3.3000000000000003 28.6 19.8
6850 69 1 0.0 2.2 28.6 19.8
6851 69 1 0.0 2.2 28.6 20.900000000000002
6852 69 1 0.0 2.2 28.6 22.0
6853 69 1 0.0 3.3000000000000003 28.6 22.0
6854 69 1 0.0 4.4 28.6 22.0
6855 69 1 0.0 5.5 28.6 22.0
6856 69 1 0.0 6.6 28.6 22.0
6857 69 1 0.0 7.699999999999999 28.6 22.0
6858 69 1 0.0 8.799999999999999 28.6 22.0
6859 69 1 0.0 9.899999999999999 28.6 22.0
6860 69 1 0.0 10.999999999999998 28.6 22.0
6861 69 1 0.0 12.099999999999998 28.6 22.0
6862 69 1 0.0 13.199999999999998 28.6 22.0
6863 69 1 0.0 14.299999999999997 28.6 22.0
6864 69 1 0.0 15.399999999999997 28.6 22.0
6865 69 1 0.0 16.499999999999996 28.6 22.0
6866 69 1 0.0 17.599999999999998 28.6 22.0
6867 69 1 0.0 18.7 28.6 22.0
6868 69 1 0.0 19.8 28.6 22.0
6869 69 1 0.0 20.900000000000002 28.6 22.0
6870 69 1 0.0 22.000000000000004 28.6 22.0
6871 69 1 0.0 23.100000000000005 28.6 22.0
6872 69 1 0.0 24.200000000000006 28.6 22.0
6873 69 1 0.0 25.300000000000008 28.6 22.0
6874 69 1 0.0 26.40000000000001 28.6 22.0
6875 69 1 0.0 27.50000000000001 28.6 22.0
6876 69 1 0.0 27.50000000000001 27.500000000000004 22.0
6877 69 1 0.0 27.50000000000001 26.400000000000002 22.0
6878 69 1 0.0 26.40000000000001 26.400000000000002 22.0
6879 69 1 0.0 25.300000000000008 26.400000000000002 22.0
6880 69 1 0.0 24.200000000000006 26.400000000000002 22.0
6881 69 1 0.0 23.100000000000005 26.400000000000002 22.0
6882 69 1 0.0 22.000000000000004 26.400000000000002 22.0
6883 69 1 0.0 20.900000000000002 26.400000000000002 22.0
6884 69 1 0.0 19.8 26.400000000000002 22.0
6885 69 1 0.0 18.7 26.400000000000002 22.0
6886 69 1 0.0 17.599999999999998 26.400000000000002 22.0
6887 69 1 0.0 16.499999999999996 26.400000000000002 22.0
6888 69 1 0.0 15.399999999999997 26.400000000000002 22.0
6889 69 1 0.0 14.299999999999997 26.400000000000002 22.0
6890 69 1 0.0 13.199999999999998 26.400000000000002 22.0
6891 69 1 0.0 12.099999999999998 26.400000000000002 22.0
6892 69 1 0.0 10.999999999999998 26.400000000000002 22.0
6893 69 1 0.0 9.899999999999999 26.400000000000002 22.0
6894 69 1 0.0 8.799999999999999 26.400000000000002 22.0
6895 69 1 0.0 7.699999999999999 26.400000000000002 22.0
6896 69 1 0.0 6.6 26.400000000000002 22.0
6897 69 1 0.0 5.5 26.400000000000002 22.0
6898 69 1 0.0 4.4 26.400000000000002 22.0
6899 69 1 0.0 3.3000000000000003 26.400000000000002 22.0
6900 69 1 0.0 2.2 26.400000000000002 22.0
6901 70 1 0.0 1.1 29.700000000000003 19.8
6902 70 1 0.0 2.2 29.700000000000003 19.8
6903 70 1 0.0 3.3000000000000003 29.700000000000003 19.8
6904 70 1 0.0 4.4 29.700000000000003 19.8
6905 70 1 0.0 5.5 29.700000000000003 19.8
6906 70 1 0.0 6.6 29.700000000000003 19.8
6907 70 1 0.0 7.699999999999999 29.700000000000003 19.8
6908 70 1 0.0 8.799999999999999 29.700000000000003 19.8
6909 70 1 0.0 9.899999999999999 29.700000000000003 19.8
6910 70 1 0.0 10.999999999999998 29.700000000000003 19.8
6911 70 1 0.0 12.099999999999998 29.700000000000003 19.8
6912 70 1 0.0 13.199999999999998 29.700000000000003 19.8
6913 70 1 0.0 14.299999999999997 29.700000000000003 19.8
6914 70 1 0.0 15.399999999999997 29.700000000000003 19.8
6915 70 1 0.0 16.499999999999996 29.700000000000003 19.8
6916 70 1 0.0 17.599999999999998 29.700000000000003 19.8
6917 70 1 0.0 18.7 29.700000000000003 19.8
6918 70 1 0.0 19.8 29.700000000000003 19.8
6919 70 1 0.0 20.900000000000002 29.700000000000003 19.8
6920 70 1 0.0 22.000000000000004 29.700000000000003 19.8
6921 70 1 0.0 23.100000000000005 29.700000000000003 19.8
6922 70 1 0.0 24.200000000000006 29.700000000000003 19.8
6923 70 1 0.0 25.300000000000008 29.700000000000003 19.8
6924 70 1 0.0 26.40000000000001 29.700000000000003 19.8
6925 70 1 0.0 27.50000000000001 29.700000000000003 19.8
6926 70 1 0.0 27.50000000000001 30.800000000000004 19.8
6927 70 1 0.0 27.50000000000001 31.900000000000002 19.8
6928 70 1 0.0 26.40000000000001 31.900000000000002 19.8
6929 70 1 0.0 25.300000000000008 31.900000000000002 19.8
6930 70 1 0.0 24.200000000000006 31.900000000000002 19.8
6931 70 1 0.0 23.100000000000005 31.900000000000002 19.8
6932 70 1 0.0 22.000000000000004 31.900000000000002 19.8
6933 70 1 0.0 20.900000000000002 31.900000000000002 19.8
6934 70 1 0.0 19.8 31.900000000000002 19.8
6935 70 1 0.0 18.7 31.900000000000002 19.8
6936 70 1 0.0 17.599999999999998 31.900000000000002 19.8
6937 70 1 0.0 16.499999999999996 31.900000000000002 19.8
6938 70 1 0.0 15.399999999999997 31.900000000000002 19.8
6939 70 1 0.0 14.299999999999997 31.900000000000002 19.8
6940 70 1 0.0 13.199999999999998 31.900000000000002 19.8
6941 70 1 0.0 12.099999999999998 31.900000000000002 19.8
6942 70 1 0.0 10.999999999999998 31.900000000000002 19.8
6943 70 1 0.0 9.899999999999999 31.900000000000002 19.8
6944 70 1 0.0 8.799999999999999 31.900000000000002 19.8
6945 70 1 0.0 7.699999999999999 31.900000000000002 19.8
6946 70 1 0.0 6.6 31.900000000000002 19.8
6947 70 1 0.0 5.5 31.900000000000002 19.8
6948 70 1 0.0 4.4 31.900000000000002 19.8
6949 70 1 0.0 3.3000000000000003 31.900000000000002 19.8
6950 70 1 0.0 2.2 31.900000000000002 19.8
6951 70 1 0.0 2.2 31.900000000000002 20.900000000000002
6952 70 1 0.0 2.2 31.900000000000002 22.0
6953 70 1 0.0 3.3000000000000003 31.900000000000002 22.0
6954 70 1 0.0 4.4 31.900000000000002 22.0
6955 70 1 0.0 5.5 31.900000000000002 22.0
6956 70 1 0.0 6.6 31.900000000000002 22.0
6957 70 1 0.0 7.699999999999999 31.900000000000002 22.0
6958 70 1 0.0 8.799999999999999 31.900000000000002 22.0
6959 70 1 0.0 9.899999999999999 31.900000000000002 22.0
6960 70 1 0.0 10.999999999999998 31.900000000000002 22.0
6961 70 1 0.0 12.099999999999998 31.900000000000002 22.0
6962 70 1 0.0 13.199999999999998 31.900000000000002 22.0
6963 70 1 0.0 14.299999999999997 31.900000000000002 22.0
6964 70 1 0.0 15.399999999999997 31.900000000000002 22.0
6965 70 1 0.0 16.499999999999996 31.900000000000002 22.0
6966 70 1 0.0 17.599999999999998 31.900000000000002 22.0
6967 70 1 0.0 18.7 31.900000000000002 22.0
6968 70 1 0.0 19.8 31.900000000000002 22.0
6969 70 1 0.0 20.900000000000002 31.900000000000002 22.0
6970 70 1 0.0 22.000000000000004 31.900000000000002 22.0
6971 70 1 0.0 23.100000000000005 31.900000000000002 22.0
6972 70 1 0.0 24.200000000000006 31.900000000000002 22.0
6973 70 1 0.0 25.300000000000008 31.900000000000002 22.0
6974 70 1 0.0 26.40000000000001 31.900000000000002 22.0
6975 70 1 0.0 27.50000000000001 31.900000000000002 22.0
6976 70 1 0.0 27.50000000000001 30.800000000000004 22.0
6977 70 1 0.0 27.50000000000001 29.700000000000003 22.0
6978 70 1 0.0 26.40000000000001 29.700000000000003 22.0
6979 70 1 0.0 25.300000000000008 29.700000000000003 22.0
6980 70 1 0.0 24.200000000000006 29.700000000000003 22.0
6981 70 1 0.0 23.100000000000005 29.700000000000003 22.0
6982 70 1 0.0 22.000000000000004 29.700000000000003 22.0
6983 70 1 0.0 20.900000000000002 29.700000000000003 22.0
6984 70 1 0.0 19.8 29.700000000000003 22.0
6985 70 1 0.0 18.7 29.700000000000003 22.0
6986 70 1 0.0 17.599999999999998 29.700000000000003 22.0
6987 70 1 0.0 16.499999999999996 29.700000000000003 22.0
6988 70 1 0.0 15.399999999999997 29.700000000000003 22.0
6989 70 1 0.0 14.299999999999997 29.700000000000003 22.0
6990 70 1 0.0 13.199999999999998 29.700000000000003 22.0
6991 70 1 0.0 12.099999999999998 29.700000000000003 22.0
6992 70 1 0.0 10.999999999999998 29.700000000000003 22.0
6993 70 1 0.0 9.899999999999999 29.700000000000003 22.0
6994 70 1 0.0 8.799999999999999 29.700000000000003 22.0
6995 70 1 0.0 7.699999999999999 29.700000000000003 22.0
6996 70 1 0.0 6.6 29.700000000000003 22.0
6997 70 1 0.0 5.5 29.700000000000003 22.0
6998 70 1 0.0 4.4 29.700000000000003 22.0
6999 70 1 0.0 3.3000000000000003 29.700000000000003 22.0
7000 70 1 0.0 2.2 29.700000000000003 22.0
7001 71 1 0.0 1.1 0.0 23.1
7002 71 1 0.0 2.2 0.0 23.1
7003 71 1 0.0 3.3000000000000003 0.0 23.1
7004 71 1 0.0 4.4 0.0 23.1
7005 71 1 0.0 5.5 0.0 23.1
7006 71 1 0.0 6.6 0.0 23.1
7007 71 1 0.0 7.699999999999999 0.0 23.1
7008 71 1 0.0 8.799999999999999 0.0 23.1
7009 71 1 0.0 9.899999999999999 0.0 23.1
7010 71 1 0.0 10.999999999999998 0.0 23.1
7011 71 1 0.0 12.099999999999998 0.0 23.1
7012 71 1 0.0 13.199999999999998 0.0 23.1
7013 71 1 0.0 14.299999999999997 0.0 23.1
7014 71 1 0.0 15.399999999999997 0.0 23.1
7015 71 1 0.0 16.499999999999996 0.0 23.1
7016 71 1 0.0 17.599999999999998 0.0 23.1
7017 71 1 0.0 18.7 0.0 23.1
7018 71 1 0.0 19.8 0.0 23.1
7019 71 1 0.0 20.900000000000002 0.0 23.1
7020 71 1 0.0 22.000000000000004 0.0 23.1
7021 71 1 0.0 23.100000000000005 0.0 23.1
7022 71 1 0.0 24.200000000000006 0.0 23.1
7023 71 1 0.0 25.300000000000008 0.0 23.1
7024 71 1 0.0 26.40000000000001 0.0 23.1
7025 71 1 0.0 27.50000000000001 0.0 23.1
7026 71 1 0.0 27.50000000000001 1.1 23.1
7027 71 1 0.0 27.50000000000001 2.2 23.1
7028 71 1 0.0 26.40000000000001 2.2 23.1
7029 71 1 0.0 25.300000000000008 2.2 23.1
7030 71 1 0.0 24.200000000000006 2.2 23.1
7031 71 1 0.0 23.100000000000005 2.2 23.1
7032 71 1 0.0 22.000000000000004 2.2 23.1
7033 71 1 0.0 20.900000000000002 2.2 23.1
7034 71 1 0.0 19.8 2.2 23.1
7035 71 1 0.0 18.7 2.2 23.1
7036 71 1 0.0 17.599999999999998 2.2 23.1
7037 71 1 0.0 16.499999999999996 2.2 23.1
7038 71 1 0.0 15.399999999999997 2.2 23.1
7039 71 1 0.0 14.299999999999997 2.2 23.1
7040 71 1 0.0 13.199999999999998 2.2 23.1
7041 71 1 0.0 12.099999999999998 2.2 23.1
7042 71 1 0.0 10.999999999999998 2.2 23.1
7043 71 1 0.0 9.899999999999999 2.2 23.1
7044 71 1 0.0 8.799999999999999 2.2 23.1
7045 71 1 0.0 7.699999999999999 2.2 23.1
7046 71 1 0.0 6.6 2.2 23.1
7047 71 1 0.0 5.5 2.2 23.1
7048 71 1 0.0 4.4 2.2 23.1
7049 71 1 0.0 3.3000000000000003 2.2 23.1
7050 71 1 0.0 2.2 2.2 23.1
7051 71 1 0.0 2.2 2.2 24.200000000000003
7052 71 1 0.0 2.2 2.2 25.3
7053 71 1 0.0 3.3000000000000003 2.2 25.3
7054 71 1 0.0 4.4 2.2 25.3
7055 71 1 0.0 5.5 2.2 25.3
7056 71 1 0.0 6.6 2.2 25.3
7057 71 1 0.0 7.699999999999999 2.2 25.3
7058 71 1 0.0 8.799999999999999 2.2 25.3
7059 71 1 0.0 9.899999999999999 2.2 25.3
7060 71 1 0.0 10.999999999999998 2.2 25.3
7061 71 1 0.0 12.099999999999998 2.2 25.3
7062 71 1 0.0 13.199999999999998 2.2 25.3
7063 71 1 0.0 14.299999999999997 2.2 25.3
7064 71 1 0.0 15.399999999999997 2.2 25.3
7065 71 1 0.0 16.499999999999996 2.2 25.3
7066 71 1 0.0 17.599999999999998 2.2 25.3
7067 71 1 0.0 18.7 2.2 25.3
7068 71 1 0.0 19.8 2.2 25.3
7069 71 1 0.0 20.900000000000002 2.2 25.3
7070 71 1 0.0 22.000000000000004 2.2 25.3
7071 71 1 0.0 23.100000000000005 2.2 25.3
7072 71 1 0.0 24.200000000000006 2.2 25.3
7073 71 1 0.0 25.300000000000008 2.2 25.3
7074 71 1 0.0 26.40000000000001 2.2 25.3
7075 71 1 0.0 27.50000000000001 2.2 25.3
7076 71 1 0.0 27.50000000000001 1.1 25.3
7077 71 1 0.0 27.50000000000001 0.0 25.3
7078 71 1 0.0 26.40000000000001 0.0 25.3
7079 71 1 0.0 25.300000000000008 0.0 25.3
7080 71 1 0.0 24.200000000000006 0.0 25.3
7081 71 1 0.0 23.100000000000005 0.0 25.3
7082 71 1 0.0 22.000000000000004 0.0 25.3
7083 71 1 0.0 20.900000000000002 0.0 25.3
7084 71 1 0.0 19.8 0.0 25.3
7085 71 1 0.0 18.7 0.0 25.3
7086 71 1 0.0 17.599999999999998 0.0 25.3
7087 71 1 0.0 16.499999999999996 0.0 25.3
7088 71 1 0.0 15.399999999999997 0.0 25.3
7089 71 1 0.0 14.299999999999997 0.0 25.3
7090 71 1 0.0 13.199999999999998 0.0 25.3
7091 71 1 0.0 12.099999999999998 0.0 25.3
7092 71 1 0.0 10.999999999999998 0.0 25.3
7093 71 1 0.0 9.899999999999999 0.0 25.3
7094 71 1 0.0 8.799999999999999 0.0 25.3
7095 71 1 0.0 7.699999999999999 0.0 25.3
7096 71 1 0.0 6.6 0.0 25.3
7097 71 1 0.0 5.5 0.0 25.3
7098 71 1 0.0 4.4 0.0 25.3
7099 71 1 0.0 3.3000000000000003 0.0 25.3
7100 71 1 0.0 2.2 0.0 25.3
7101 72 1 0.0 1.1 3.3 23.1
7102 72 1 0.0 2.2 3.3 23.1
7103 72 1 0.0 3.3000000000000003 3.3 23.1
7104 72 1 0.0 4.4 3.3 23.1
7105 72 1 0.0 5.5 3.3 23.1
7106 72 1 0.0 6.6 3.3 23.1
7107 72 1 0.0 7.699999999999999 3.3 23.1
7108 72 1 0.0 8.799999999999999 3.3 23.1
7109 72 1 0.0 9.899999999999999 3.3 23.1
7110 72 1 0.0 10.999999999999998 3.3 23.1
7111 72 1 0.0 12.099999999999998 3.3 23.1
7112 72 1 0.0 13.199999999999998 3.3 23.1
7113 72 1 0.0 14.299999999999997 3.3 23.1
7114 72 1 0.0 15.399999999999997 3.3 23.1
7115 72 1 0.0 16.499999999999996 3.3 23.1
7116 72 1 0.0 17.599999999999998 3.3 23.1
7117 72 1 0.0 18.7 3.3 23.1
7118 72 1 0.0 19.8 3.3 23.1
7119 72 1 0.0 20.900000000000002 3.3 23.1
7120 72 1 0.0 22.000000000000004 3.3 23.1
7121 72 1 0.0 23.100000000000005 3.3 23.1
7122 72 1 0.0 24.200000000000006 3.3 23.1
7123 72 1 0.0 25.300000000000008 3.3 23.1
7124 72 1 0.0 26.40000000000001 3.3 23.1
7125 72 1 0.0 27.50000000000001 3.3 23.1
7126 72 1 0.0 27.50000000000001 4.4 23.1
7127 72 1 0.0 27.50000000000001 5.5 23.1
7128 72 1 0.0 26.40000000000001 5.5 23.1
7129 72 1 0.0 25.300000000000008 5.5 23.1
7130 72 1 0.0 24.200000000000006 5.5 23.1
7131 72 1 0.0 23.100000000000005 5.5 23.1
7132 72 1 0.0 22.000000000000004 5.5 23.1
7133 72 1 0.0 20.900000000000002 5.5 23.1
7134 72 1 0.0 19.8 5.5 23.1
7135 72 1 0.0 18.7 5.5 23.1
7136 72 1 0.0 17.599999999999998 5.5 23.1
7137 72 1 0.0 16.499999999999996 5.5 23.1
7138 72 1 0.0 15.399999999999997 5.5 23.1
7139 72 1 0.0 14.299999999999997 5.5 23.1
7140 72 1 0.0 13.199999999999998 5.5 23.1
7141 72 1 0.0 12.099999999999998 5.5 23.1
7142 72 1 0.0 10.999999999999998 5.5 23.1
7143 72 1 0.0 9.899999999999999 5.5 23.1
7144 72 1 0.0 8.799999999999999 5.5 23.1
7145 72 1 0.0 7.699999999999999 5.5 23.1
7146 72 1 0.0 6.6 5.5 23.1
7147 72 1 0.0 5.5 5.5 23.1
7148 72 1 0.0 4.4 5.5 23.1
7149 72 1 0.0 3.3000000000000003 5.5 23.1
7150 72 1 0.0 2.2 5.5 23.1
7151 72 1 0.0 2.2 5.5 24.200000000000003
7152 72 1 0.0 2.2 5.5 25.3
7153 72 1 0.0 3.3000000000000003 5.5 25.3
7154 72 1 0.0 4.4 5.5 25.3
7155 72 1 0.0 5.5 5.5 25.3
7156 72 1 0.0 6.6 5.5 25.3
7157 72 1 0.0 7.699999999999999 5.5 25.3
7158 72 1 0.0 8.799999999999999 5.5 25.3
7159 72 1 0.0 9.899999999999999 5.5 25.3
7160 72 1 0.0 10.999999999999998 5.5 25.3
7161 72 1 0.0 12.099999999999998 5.5 25.3
7162 72 1 0.0 13.199999999999998 5.5 25.3
7163 72 1 0.0 14.299999999999997 5.5 25.3
7164 72 1 0.0 15.399999999999997 5.5 25.3
7165 72 1 0.0 16.499999999999996 5.5 25.3
7166 72 1 0.0 17.599999999999998 5.5 25.3
7167 72 1 0.0 18.7 5.5 25.3
7168 72 1 0.0 19.8 5.5 25.3
7169 72 1 0.0 20.900000000000002 5.5 25.3
7170 72 1 0.0 22.000000000000004 5.5 25.3
7171 72 1 0.0 23.100000000000005 5.5 25.3
7172 72 1 0.0 24.200000000000006 5.5 25.3
7173 72 1 0.0 25.300000000000008 5.5 25.3
7174 72 1 0.0 26.40000000000001 5.5 25.3
7175 72 1 0.0 27.50000000000001 5.5 25.3
7176 72 1 0.0 27.50000000000001 4.4 25.3
7177 72 1 0.0 27.50000000000001 3.3 25.3
7178 72 1 0.0 26.40000000000001 3.3 25.3
7179 72 1 0.0 25.300000000000008 3.3 25.3
7180 72 1 0.0 24.200000000000006 3.3 25.3
7181 72 1 0.0 23.100000000000005 3.3 25.3
7182 72 1 0.0 22.000000000000004 3.3 25.3
7183 72 1 0.0 20.900000000000002 3.3 25.3
7184 72 1 0.0 19.8 3.3 25.3
7185 72 1 0.0 18.7 3.3 25.3
7186 72 1 0.0 17.599999999999998 3.3 25.3
7187 72 1 0.0 16.499999999999996 3.3 25.3
7188 72 1 0.0 15.399999999999997 3.3 25.3
7189 72 1 0.0 14.299999999999997 3.3 25.3
7190 72 1 0.0 13.199999999999998 3.3 25.3
7191 72 1 0.0 12.099999999999998 3.3 25.3
7192 72 1 0.0 10.999999999999998 3.3 25.3
7193 72 1 0.0 9.899999999999999 3.3 25.3
7194 72 1 0.0 8.799999999999999 3.3 25.3
7195 72 1 0.0 7.699999999999999 3.3 25.3
7196 72 1 0.0 6.6 3.3 25.3
7197 72 1 0.0 5.5 3.3 25.3
7198 72 1 0.0 4.4 3.3 25.3
7199 72 1 0.0 3.3000000000000003 3.3 25.3
7200 72 1 0.0 2.2 3.3 25.3
7201 73 1 0.0 1.1 6.6 23.1
7202 73 1 0.0 2.2 6.6 23.1
7203 73 1 0.0 3.3000000000000003 6.6 23.1
7204 73 1 0.0 4.4 6.6 23.1
7205 73 1 0.0 5.5 6.6 23.1
7206 73 1 0.0 6.6 6.6 23.1
7207 73 1 0.0 7.699999999999999 6.6 23.1
7208 73 1 0.0 8.799999999999999 6.6 23.1
7209 73 1 0.0 9.899999999999999 6.6 23.1
7210 73 1 0.0 10.999999999999998 6.6 23.1
7211 73 1 0.0 12.099999999999998 6.6 23.1
7212 73 1 0.0 13.199999999999998 6.6 23.1
7213 73 1 0.0 14.299999999999997 6.6 23.1
7214 73 1 0.0 15.399999999999997 6.6 23.1
7215 73 1 0.0 16.499999999999996 6.6 23.1
7216 73 1 0.0 17.599999999999998 6.6 23.1
7217 73 1 0.0 18.7 6.6 23.1
7218 73 1 0.0 19.8 6.6 23.1
7219 73 1 0.0 20.900000000000002 6.6 23.1
7220 73 1 0.0 22.000000000000004 6.6 23.1
7221 73 1 0.0 23.100000000000005 6.6 23.1
7222 73 1 0.0 24.200000000000006 6.6 23.1
7223 73 1 0.0 25.300000000000008 6.6 23.1
7224 73 1 0.0 26.40000000000001 6.6 23.1
7225 73 1 0.0 27.50000000000001 6.6 23.1
7226 73 1 0.0 27.50000000000001 7.699999999999999 23.1
7227 73 1 0.0 27.50000000000001 8.8 23.1
7228 73 1 0.0 26.40000000000001 8.8 23.1
7229 73 1 0.0 25.300000000000008 8.8 23.1
7230 73 1 0.0 24.200000000000006 8.8 23.1
7231 73 1 0.0 23.100000000000005 8.8 23.1
7232 73 1 0.0 22.000000000000004 8.8 23.1
7233 73 1 0.0 20.900000000000002 8.8 23.1
7234 73 1 0.0 19.8 8.8 23.1
7235 73 1 0.0 18.7 8.8 23.1
7236 73 1 0.0 17.599999999999998 8.8 23.1
7237 73 1 0.0 16.499999999999996 8.8 23.1
7238 73 1 0.0 15.399999999999997 8.8 23.1
7239 73 1 0.0 14.299999999999997 8.8 23.1
7240 73 1 0.0 13.199999999999998 8.8 23.1
7241 73 1 0.0 12.099999999999998 8.8 23.1
7242 73 1 0.0 10.999999999999998 8.8 23.1
7243 73 1 0.0 9.899999999999999 8.8 23.1
7244 73 1 0.0 8.799999999999999 8.8 23.1
7245 73 1 0.0 7.699999999999999 8.8 23.1
7246 73 1 0.0 6.6 8.8 23.1
7247 73 1 0.0 5.5 8.8 23.1
7248 73 1 0.0 4.4 8.8 23.1
7249 73 1 0.0 3.3000000000000003 8.8 23.1
7250 73 1 0.0 2.2 8.8 23.1
7251 73 1 0.0 2.2 8.8 24.200000000000003
7252 73 1 0.0 2.2 8.8 25.3
7253 73 1 0.0 3.3000000000000003 8.8 25.3
7254 73 1 0.0 4.4 8.8 25.3
7255 73 1 0.0 5.5 8.8 25.3
7256 73 1 0.0 6.6 8.8 25.3
7257 73 1 0.0 7.699999999999999 8.8 25.3
7258 73 1 0.0 8.799999999999999 8.8 25.3
7259 73 1 0.0 9.899999999999999 8.8 25.3
7260 73 1 0.0 10.999999999999998 8.8 25.3
7261 73 1 0.0 12.099999999999998 8.8 25.3
7262 73 1 0.0 13.199999999999998 8.8 25.3
7263 73 1 0.0 14.299999999999997 8.8 25.3
7264 73 1 0.0 15.399999999999997 8.8 25.3
7265 73 1 0.0 16.499999999999996 8.8 25.3
7266 73 1 0.0 17.599999999999998 8.8 25.3
7267 73 1 0.0 18.7 8.8 25.3
7268 73 1 0.0 19.8 8.8 25.3
7269 73 1 0.0 20.900000000000002 8.8 25.3
7270 73 1 0.0 22.000000000000004 8.8 25.3
7271 73 1 0.0 23.100000000000005 8.8 25.3
7272 73 1 0.0 24.200000000000006 8.8 25.3
7273 73 1 0.0 25.300000000000008 8.8 25.3
7274 73 1 0.0 26.40000000000001 8.8 25.3
7275 73 1 0.0 27.50000000000001 8.8 25.3
7276 73 1 0.0 27.50000000000001 7.699999999999999 25.3
7277 73 1 0.0 27.50000000000001 6.6 25.3
7278 73 1 0.0 26.40000000000001 6.6 25.3
7279 73 1 0.0 25.300000000000008 6.6 25.3
7280 73 1 0.0 24.200000000000006 6.6 25.3
7281 73 1 0.0 23.100000000000005 6.6 25.3
7282 73 1 0.0 22.000000000000004 6.6 25.3
7283 73 1 0.0 20.900000000000002 6.6 25.3
7284 73 1 0.0 19.8 6.6 25.3
7285 73 1 0.0 18.7 6.6 25.3
7286 73 1 0.0 17.599999999999998 6.6 25.3
7287 73 1 0.0 16.499999999999996 6.6 25.3
7288 73 1 0.0 15.399999999999997 6.6 25.3
7289 73 1 0.0 14.299999999999997 6.6 25.3
7290 73 1 0.0 13.199999999999998 6.6 25.3
7291 73 1 0.0 12.099999999999998 6.6 25.3
7292 73 1 0.0 10.999999999999998 6.6 25.3
7293 73 1 0.0 9.899999999999999 6.6 25.3
7294 73 1 0.0 8.799999999999999 6.6 25.3
7295 73 1 0.0 7.699999999999999 6.6 25.3
7296 73 1 0.0 6.6 6.6 25.3
7297 73 1 0.0 5.5 6.6 25.3
7298 73 1 0.0 4.4 6.6 25.3
7299 73 1 0.0 3.3000000000000003 6.6 25.3
7300 73 1 0.0 2.2 6.6 25.3
7301 74 1 0.0 1.1 9.899999999999999 23.1
7302 74 1 0.0 2.2 9.899999999999999 23.1
7303 74 1 0.0 3.3000000000000003 9.899999999999999 23.1
7304 74 1 0.0 4.4 9.899999999999999 23.1
7305 74 1 0.0 5.5 9.899999999999999 23.1
7306 74 1 0.0 6.6 9.899999999999999 23.1
7307 74 1 0.0 7.699999999999999 9.899999999999999 23.1
7308 74 1 0.0 8.799999999999999 9.899999999999999 23.1
7309 74 1 0.0 9.899999999999999 9.899999999999999 23.1
7310 74 1 0.0 10.999999999999998 9.899999999999999 23.1
7311 74 1 0.0 12.099999999999998 9.899999999999999 23.1
7312 74 1 0.0 13.199999999999998 9.899999999999999 23.1
7313 74 1 0.0 14.299999999999997 9.899999999999999 23.1
7314 74 1 0.0 15.399999999999997 9.899999999999999 23.1
7315 74 1 0.0 16.499999999999996 9.899999999999999 23.1
7316 74 1 0.0 17.599999999999998 9.899999999999999 23.1
7317 74 1 0.0 18.7 9.899999999999999 23.1
7318 74 1 0.0 19.8 9.899999999999999 23.1
7319 74 1 0.0 20.900000000000002 9.899999999999999 23.1
7320 74 1 0.0 22.000000000000004 9.899999999999999 23.1
7321 74 1 0.0 23.100000000000005 9.899999999999999 23.1
7322 74 1 0.0 24.200000000000006 9.899999999999999 23.1
7323 74 1 0.0 25.300000000000008 9.899999999999999 23.1
7324 74 1 0.0 26.40000000000001 9.899999999999999 23.1
7325 74 1 0.0 27.50000000000001 9.899999999999999 23.1
7326 74 1 0.0 27.50000000000001 10.999999999999998 23.1
7327 74 1 0.0 27.50000000000001 12.099999999999998 23.1
7328 74 1 0.0 26.40000000000001 12.099999999999998 23.1
7329 74 1 0.0 25.300000000000008 12.099999999999998 23.1
7330 74 1 0.0 24.200000000000006 12.099999999999998 23.1
7331 74 1 0.0 23.100000000000005 12.099999999999998 23.1
7332 74 1 0.0 22.000000000000004 12.099999999999998 23.1
7333 74 1 0.0 20.900000000000002 12.099999999999998 23.1
7334 74 1 0.0 19.8 12.099999999999998 23.1
7335 74 1 0.0 18.7 12.099999999999998 23.1
7336 74 1 0.0 17.599999999999998 12.099999999999998 23.1
7337 74 1 0.0 16.499999999999996 12.099999999999998 23.1
7338 74 1 0.0 15.399999999999997 12.099999999999998 23.1
7339 74 1 0.0 14.299999999999997 12.099999999999998 23.1
7340 74 1 0.0 13.199999999999998 12.099999999999998 23.1
7341 74 1 0.0 12.099999999999998 12.099999999999998 23.1
7342 74 1 0.0 10.999999999999998 12.099999999999998 23.1
7343 74 1 0.0 9.899999999999999 12.099999999999998 23.1
7344 74 1 0.0 8.799999999999999 12.099999999999998 23.1
7345 74 1 0.0 7.699999999999999 12.099999999999998 23.1
7346 74 1 0.0 6.6 12.099999999999998 23.1
7347 74 1 0.0 5.5 12.099999999999998 23.1
7348 74 1 0.0 4.4 12.099999999999998 23.1
7349 74 1 0.0 3.3000000000000003 12.099999999999998 23.1
7350 74 1 0.0 2.2 12.099999999999998 23.1
7351 74 1 0.0 2.2 12.099999999999998 24.200000000000003
7352 74 1 0.0 2.2 12.099999999999998 25.3
7353 74 1 0.0 3.3000000000000003 12.099999999999998 25.3
7354 74 1 0.0 4.4 12.099999999999998 25.3
7355 74 1 0.0 5.5 12.099999999999998 25.3
7356 74 1 0.0 6.6 12.099999999999998 25.3
7357 74 1 0.0 7.699999999999999 12.099999999999998 25.3
7358 74 1 0.0 8.799999999999999 12.099999999999998 25.3
7359 74 1 0.0 9.899999999999999 12.099999999999998 25.3
7360 74 1 0.0 10.999999999999998 12.099999999999998 25.3
7361 74 1 0.0 12.099999999999998 12.099999999999998 25.3
7362 74 1 0.0 13.199999999999998 12.099999999999998 25.3
7363 74 1 0.0 14.299999999999997 12.099999999999998 25.3
7364 74 1 0.0 15.399999999999997 12.099999999999998 25.3
7365 74 1 0.0 16.499999999999996 12.099999999999998 25.3
7366 74 1 0.0 17.599999999999998 12.099999999999998 25.3
7367 74 1 0.0 18.7 12.099999999999998 25.3
7368 74 1 0.0 19.8 12.099999999999998 25.3
7369 74 1 0.0 20.900000000000002 12.099999999999998 25.3
7370 74 1 0.0 22.000000000000004 12.099999999999998 25.3
7371 74 1 0.0 23.100000000000005 12.099999999999998 25.3
7372 74 1 0.0 24.200000000000006 12.099999999999998 25.3
7373 74 1 0.0 25.300000000000008 12.099999999999998 25.3
7374 74 1 0.0 26.40000000000001 12.099999999999998 25.3
7375 74 1 0.0 27.50000000000001 12.099999999999998 25.3
7376 74 1 0.0 27.50000000000001 10.999999999999998 25.3
7377 74 1 0.0 27.50000000000001 9.899999999999999 25.3
7378 74 1 0.0 26.40000000000001 9.899999999999999 25.3
7379 74 1 0.0 25.300000000000008 9.899999999999999 25.3
7380 74 1 0.0 24.200000000000006 9.899999999999999 25.3
7381 74 1 0.0 23.100000000000005 9.899999999999999 25.3
7382 74 1 0.0 22.000000000000004 9.899999999999999 25.3
7383 74 1 0.0 20.900000000000002 9.899999999999999 25.3
7384 74 1 0.0 19.8 9.899999999999999 25.3
7385 74 1 0.0 18.7 9.899999999999999 25.3
7386 74 1 0.0 17.599999999999998 9.899999999999999 25.3
7387 74 1 0.0 16.499999999999996 9.899999999999999 25.3
7388 74 1 0.0 15.399999999999997 9.899999999999999 25.3
7389 74 1 0.0 14.299999999999997 9.899999999999999 25.3
7390 74 1 0.0 13.199999999999998 9.899999999999999 25.3
7391 74 1 0.0 12.099999999999998 9.899999999999999 25.3
7392 74 1 0.0 10.999999999999998 9.899999999999999 25.3
7393 74 1 0.0 9.899999999999999 9.899999999999999 25.3
7394 74 1 0.0 8.799999999999999 9.899999999999999 25.3
7395 74 1 0.0 7.699999999999999 9.899999999999999 25.3
7396 74 1 0.0 6.6 9.899999999999999 25.3
7397 74 1 0.0 5.5 9.899999999999999 25.3
7398 74 1 0.0 4.4 9.899999999999999 25.3
7399 74 1 0.0 3.3000000000000003 9.899999999999999 25.3
7400 74 1 0.0 2.2 9.899999999999999 25.3
7401 75 1 0.0 1.1 13.2 23.1
7402 75 1 0.0 2.2 13.2 23.1
7403 75 1 0.0 3.3000000000000003 13.2 23.1
7404 75 1 0.0 4.4 13.2 23.1
7405 75 1 0.0 5.5 13.2 23.1
7406 75 1 0.0 6.6 13.2 23.1
7407 75 1 0.0 7.699999999999999 13.2 23.1
7408 75 1 0.0 8.799999999999999 13.2 23.1
7409 75 1 0.0 9.899999999999999 13.2 23.1
7410 75 1 0.0 10.999999999999998 13.2 23.1
7411 75 1 0.0 12.099999999999998 13.2 23.1
7412 75 1 0.0 13.199999999999998 13.2 23.1
7413 75 1 0.0 14.299999999999997 13.2 23.1
7414 75 1 0.0 15.399999999999997 13.2 23.1
7415 75 1 0.0 16.499999999999996 13.2 23.1
7416 75 1 0.0 17.599999999999998 13.2 23.1
7417 75 1 0.0 18.7 13.2 23.1
7418 75 1 0.0 19.8 13.2 23.1
7419 75 1 0.0 20.900000000000002 13.2 23.1
7420 75 1 0.0 22.000000000000004 13.2 23.1
7421 75 1 0.0 23.100000000000005 13.2 23.1
7422 75 1 0.0 24.200000000000006 13.2 23.1
7423 75 1 0.0 25.300000000000008 13.2 23.1
7424 75 1 0.0 26.40000000000001 13.2 23.1
7425 75 1 0.0 27.50000000000001 13.2 23.1
7426 75 1 0.0 27.50000000000001 14.299999999999999 23.1
7427 75 1 0.0 27.50000000000001 15.399999999999999 23.1
7428 75 1 0.0 26.40000000000001 15.399999999999999 23.1
7429 75 1 0.0 25.300000000000008 15.399999999999999 23.1
7430 75 1 0.0 24.200000000000006 15.399999999999999 23.1
7431 75 1 0.0 23.100000000000005 15.399999999999999 23.1
7432 75 1 0.0 22.000000000000004 15.399999999999999 23.1
7433 75 1 0.0 20.900000000000002 15.399999999999999 23.1
7434 75 1 0.0 19.8 15.399999999999999 23.1
7435 75 1 0.0 18.7 15.399999999999999 23.1
7436 75 1 0.0 17.599999999999998 15.399999999999999 23.1
7437 75 1 0.0 16.499999999999996 15.399999999999999 23.1
7438 75 1 0.0 15.399999999999997 15.399999999999999 23.1
7439 75 1 0.0 14.299999999999997 15.399999999999999 23.1
7440 75 1 0.0 13.199999999999998 15.399999999999999 23.1
7441 75 1 0.0 12.099999999999998 15.399999999999999 23.1
7442 75 1 0.0 10.999999999999998 15.399999999999999 23.1
7443 75 1 0.0 9.899999999999999 15.399999999999999 23.1
7444 75 1 0.0 8.799999999999999 15.399999999999999 23.1
7445 75 1 0.0 7.699999999999999 15.399999999999999 23.1
7446 75 1 0.0 6.6 15.399999999999999 23.1
7447 75 1 0.0 5.5 15.399999999999999 23.1
7448 75 1 0.0 4.4 15.399999999999999 23.1
7449 75 1 0.0 3.3000000000000003 15.399999999999999 23.1
7450 75 1 0.0 2.2 15.399999999999999 23.1
7451 75 1 0.0 2.2 15.399999999999999 24.200000000000003
7452 75 1 0.0 2.2 15.399999999999999 25.3
7453 75 1 0.0 3.3000000000000003 15.399999999999999 25.3
7454 75 1 0.0 4.4 15.399999999999999 25.3
7455 75 1 0.0 5.5 15.399999999999999 25.3
7456 75 1 0.0 6.6 15.399999999999999 25.3
7457 75 1 0.0 7.699999999999999 15.399999999999999 25.3
7458 75 1 0.0 8.799999999999999 15.399999999999999 25.3
7459 75 1 0.0 9.899999999999999 15.399999999999999 25.3
7460 75 1 0.0 10.999999999999998 15.399999999999999 25.3
7461 75 1 0.0 12.099999999999998 15.399999999999999 25.3
7462 75 1 0.0 13.199999999999998 15.399999999999999 25.3
7463 75 1 0.0 14.299999999999997 15.399999999999999 25.3
7464 75 1 0.0 15.399999999999997 15.399999999999999 25.3
7465 75 1 0.0 16.499999999999996 15.399999999999999 25.3
7466 75 1 0.0 17.599999999999998 15.399999999999999 25.3
7467 75 1 0.0 18.7 15.399999999999999 25.3
7468 75 1 0.0 19.8 15.399999999999999 25.3
7469 75 1 0.0 20.900000000000002 15.399999999999999 25.3
7470 75 1 0.0 22.000000000000004 15.399999999999999 25.3
7471 75 1 0.0 23.100000000000005 15.399999999999999 25.3
7472 75 1 0.0 24.200000000000006 15.399999999999999 25.3
7473 75 1 0.0 25.300000000000008 15.399999999999999 25.3
7474 75 1 0.0 26.40000000000001 15.399999999999999 25.3
7475 75 1 0.0 27.50000000000001 15.399999999999999 25.3
7476 75 1 0.0 27.50000000000001 14.299999999999999 25.3
7477 75 1 0.0 27.50000000000001 13.2 25.3
7478 75 1 0.0 26.40000000000001 13.2 25.3
7479 75 1 0.0 25.300000000000008 13.2 25.3
7480 75 1 0.0 24.200000000000006 13.2 25.3
7481 75 1 0.0 23.100000000000005 13.2 25.3
7482 75 1 0.0 22.000000000000004 13.2 25.3
7483 75 1 0.0 20.900000000000002 13.2 25.3
7484 75 1 0.0 19.8 13.2 25.3
7485 75 1 0.0 18.7 13.2 25.3
7486 75 1 0.0 17.599999999999998 13.2 25.3
7487 75 1 0.0 16.499999999999996 13.2 25.3
7488 75 1 0.0 15.399999999999997 13.2 25.3
7489 75 1 0.0 14.299999999999997 13.2 25.3
7490 75 1 0.0 13.199999999999998 13.2 25.3
7491 75 1 0.0 12.099999999999998 13.2 25.3
7492 75 1 0.0 10.999999999999998 13.2 25.3
7493 75 1 0.0 9.899999999999999 13.2 25.3
7494 75 1 0.0 8.799999999999999 13.2 25.3
7495 75 1 0.0 7.699999999999999 13.2 25.3
7496 75 1 0.0 6.6 13.2 25.3
7497 75 1 0.0 5.5 13.2 25.3
7498 75 1 0.0 4.4 13.2 25.3
7499 75 1 0.0 3.3000000000000003 13.2 25.3
7500 75 1 0.0 2.2 13.2 25.3
7501 76 1 0.0 1.1 16.5 23.1
7502 76 1 0.0 2.2 16.5 23.1
7503 76 1 0.0 3.3000000000000003 16.5 23.1
7504 76 1 0.0 4.4 16.5 23.1
7505 76 1 0.0 5.5 16.5 23.1
7506 76 1 0.0 6.6 16.5 23.1
7507 76 1 0.0 7.699999999999999 16.5 23.1
7508 76 1 0.0 8.799999999999999 16.5 23.1
7509 76 1 0.0 9.899999999999999 16.5 23.1
7510 76 1 0.0 10.999999999999998 16.5 23.1
7511 76 1 0.0 12.099999999999998 16.5 23.1
7512 76 1 0.0 13.199999999999998 16.5 23.1
7513 76 1 0.0 14.299999999999997 16.5 23.1
7514 76 1 0.0 15.399999999999997 16.5 23.1
7515 76 1 0.0 16.499999999999996 16.5 23.1
7516 76 1 0.0 17.599999999999998 16.5 23.1
7517 76 1 0.0 18.7 16.5 23.1
7518 76 1 0.0 19.8 16.5 23.1
7519 76 1 0.0 20.900000000000002 16.5 23.1
7520 76 1 0.0 22.000000000000004 16.5 23.1
7521 76 1 0.0 23.100000000000005 16.5 23.1
7522 76 1 0.0 24.200000000000006 16.5 23.1
7523 76 1 0.0 25.300000000000008 16.5 23.1
7524 76 1 0.0 26.40000000000001 16.5 23.1
7525 76 1 0.0 27.50000000000001 16.5 23.1
7526 76 1 0.0 27.50000000000001 17.6 23.1
7527 76 1 0.0 27.50000000000001 18.7 23.1
7528 76 1 0.0 26.40000000000001 18.7 23.1
7529 76 1 0.0 25.300000000000008 18.7 23.1
7530 76 1 0.0 24.200000000000006 18.7 23.1
7531 76 1 0.0 23.100000000000005 18.7 23.1
7532 76 1 0.0 22.000000000000004 18.7 23.1
7533 76 1 0.0 20.900000000000002 18.7 23.1
7534 76 1 0.0 19.8 18.7 23.1
7535 76 1 0.0 18.7 18.7 23.1
7536 76 1 0.0 17.599999999999998 18.7 23.1
7537 76 1 0.0 16.499999999999996 18.7 23.1
7538 76 1 0.0 15.399999999999997 18.7 23.1
7539 76 1 0.0 14.299999999999997 18.7 23.1
7540 76 1 0.0 13.199999999999998 18.7 23.1
7541 76 1 0.0 12.099999999999998 18.7 23.1
7542 76 1 0.0 10.999999999999998 18.7 23.1
7543 76 1 0.0 9.899999999999999 18.7 23.1
7544 76 1 0.0 8.799999999999999 18.7 23.1
7545 76 1 0.0 7.699999999999999 18.7 23.1
7546 76 1 0.0 6.6 18.7 23.1
7547 76 1 0.0 5.5 18.7 23.1
7548 76 1 0.0 4.4 18.7 23.1
7549 76 1 0.0 3.3000000000000003 18.7 23.1
7550 76 1 0.0 2.2 18.7 23.1
7551 76 1 0.0 2.2 18.7 24.200000000000003
7552 76 1 0.0 2.2 18.7 25.3
7553 76 1 0.0 3.3000000000000003 18.7 25.3
7554 76 1 0.0 4.4 18.7 25.3
7555 76 1 0.0 5.5 18.7 25.3
7556 76 1 0.0 6.6 18.7 25.3
7557 76 1 0.0 7.699999999999999 18.7 25.3
7558 76 1 0.0 8.799999999999999 18.7 25.3
7559 76 1 0.0 9.899999999999999 18.7 25.3
7560 76 1 0.0 10.999999999999998 18.7 25.3
7561 76 1 0.0 12.099999999999998 18.7 25.3
7562 76 1 0.0 13.199999999999998 18.7 25.3
7563 76 1 0.0 14.299999999999997 18.7 25.3
7564 76 1 0.0 15.399999999999997 18.7 25.3
7565 76 1 0.0 16.499999999999996 18.7 25.3
7566 76 1 0.0 17.599999999999998 18.7 25.3
7567 76 1 0.0 18.7 18.7 25.3
7568 76 1 0.0 19.8 18.7 25.3
7569 76 1 0.0 20.900000000000002 18.7 25.3
7570 76 1 0.0 22.000000000000004 18.7 25.3
7571 76 1 0.0 23.100000000000005 18.7 25.3
7572 76 1 0.0 24.200000000000006 18.7 25.3
7573 76 1 0.0 25.300000000000008 18.7 25.3
7574 76 1 0.0 26.40000000000001 18.7 25.3
7575 76 1 0.0 27.50000000000001 18.7 25.3
7576 76 1 0.0 27.50000000000001 17.6 25.3
7577 76 1 0.0 27.50000000000001 16.5 25.3
7578 76 1 0.0 26.40000000000001 16.5 25.3
7579 76 1 0.0 25.300000000000008 16.5 25.3
7580 76 1 0.0 24.200000000000006 16.5 25.3
7581 76 1 0.0 23.100000000000005 16.5 25.3
7582 76 1 0.0 22.000000000000004 16.5 25.3
7583 76 1 0.0 20.900000000000002 16.5 25.3
7584 76 1 0.0 19.8 16.5 25.3
7585 76 1 0.0 18.7 16.5 25.3
7586 76 1 0.0 17.599999999999998 16.5 25.3
7587 76 1 0.0 16.499999999999996 16.5 25.3
7588 76 1 0.0 15.399999999999997 16.5 25.3
7589 76 1 0.0 14.299999999999997 16.5 25.3
7590 76 1 0.0 13.199999999999998 16.5 25.3
7591 76 1 0.0 12.099999999999998 16.5 25.3
7592 76 1 0.0 10.999999999999998 16.5 25.3
7593 76 1 0.0 9.899999999999999 16.5 25.3
7594 76 1 0.0 8.799999999999999 16.5 25.3
7595 76 1 0.0 7.699999999999999 16.5 25.3
7596 76 1 0.0 6.6 16.5 25.3
7597 76 1 0.0 5.5 16.5 25.3
7598 76 1 0.0 4.4 16.5 25.3
7599 76 1 0.0 3.3000000000000003 16.5 25.3
7600 76 1 0.0 2.2 16.5 25.3
7601 77 1 0.0 1.1 19.8 23.1
7602 77 1 0.0 2.2 19.8 23.1
7603 77 1 0.0 3.3000000000000003 19.8 23.1
7604 77 1 0.0 4.4 19.8 23.1
7605 77 1 0.0 5.5 19.8 23.1
7606 77 1 0.0 6.6 19.8 23.1
7607 77 1 0.0 7.699999999999999 19.8 23.1
7608 77 1 0.0 8.799999999999999 19.8 23.1
7609 77 1 0.0 9.899999999999999 19.8 23.1
7610 77 1 0.0 10.999999999999998 19.8 23.1
7611 77 1 0.0 12.099999999999998 19.8 23.1
7612 77 1 0.0 13.199999999999998 19.8 23.1
7613 77 1 0.0 14.299999999999997 19.8 23.1
7614 77 1 0.0 15.399999999999997 19.8 23.1
7615 77 1 0.0 16.499999999999996 19.8 23.1
7616 77 1 0.0 17.599999999999998 19.8 23.1
7617 77 1 0.0 18.7 19.8 23.1
7618 77 1 0.0 19.8 19.8 23.1
7619 77 1 0.0 20.900000000000002 19.8 23.1
7620 77 1 0.0 22.000000000000004 19.8 23.1
7621 77 1 0.0 23.100000000000005 19.8 23.1
7622 77 1 0.0 24.200000000000006 19.8 23.1
7623 77 1 0.0 25.300000000000008 19.8 23.1
7624 77 1 0.0 26.40000000000001 19.8 23.1
7625 77 1 0.0 27.50000000000001 19.8 23.1
7626 77 1 0.0 27.50000000000001 20.900000000000002 23.1
7627 77 1 0.0 27.50000000000001 22.0 23.1
7628 77 1 0.0 26.40000000000001 22.0 23.1
7629 77 1 0.0 25.300000000000008 22.0 23.1
7630 77 1 0.0 24.200000000000006 22.0 23.1
7631 77 1 0.0 23.100000000000005 22.0 23.1
7632 77 1 0.0 22.000000000000004 22.0 23.1
7633 77 1 0.0 20.900000000000002 22.0 23.1
7634 77 1 0.0 19.8 22.0 23.1
7635 77 1 0.0 18.7 22.0 23.1
7636 77 1 0.0 17.599999999999998 22.0 23.1
7637 77 1 0.0 16.499999999999996 22.0 23.1
7638 77 1 0.0 15.399999999999997 22.0 23.1
7639 77 1 0.0 14.299999999999997 22.0 23.1
7640 77 1 0.0 13.199999999999998 22.0 23.1
7641 77 1 0.0 12.099999999999998 22.0 23.1
7642 77 1 0.0 10.999999999999998 22.0 23.1
7643 77 1 0.0 9.899999999999999 22.0 23.1
7644 77 1 0.0 8.799999999999999 22.0 23.1
7645 77 1 0.0 7.699999999999999 22.0 23.1
7646 77 1 0.0 6.6 22.0 23.1
7647 77 1 0.0 5.5 22.0 23.1
7648 77 1 0.0 4.4 22.0 23.1
7649 77 1 0.0 3.3000000000000003 22.0 23.1
7650 77 1 0.0 2.2 22.0 23.1
7651 77 1 0.0 2.2 22.0 24.200000000000003
7652 77 1 0.0 2.2 22.0 25.3
7653 77 1 0.0 3.3000000000000003 22.0 25.3
7654 77 1 0.0 4.4 22.0 25.3
7655 77 1 0.0 5.5 22.0 25.3
7656 77 1 0.0 6.6 22.0 25.3
7657 77 1 0.0 7.699999999999999 22.0 25.3
7658 77 1 0.0 8.799999999999999 22.0 25.3
7659 77 1 0.0 9.899999999999999 22.0 25.3
7660 77 1 0.0 10.999999999999998 22.0 25.3
7661 77 1 0.0 12.099999999999998 22.0 25.3
7662 77 1 0.0 13.199999999999998 22.0 25.3
7663 77 1 0.0 14.299999999999997 22.0 25.3
7664 77 1 0.0 15.399999999999997 22.0 25.3
7665 77 1 0.0 16.499999999999996 22.0 25.3
7666 77 1 0.0 17.599999999999998 22.0 25.3
7667 77 1 0.0 18.7 22.0 25.3
7668 77 1 0.0 19.8 22.0 25.3
7669 77 1 0.0 20.900000000000002 22.0 25.3
7670 77 1 0.0 22.000000000000004 22.0 25.3
7671 77 1 0.0 23.100000000000005 22.0 25.3
7672 77 1 0.0 24.200000000000006 22.0 25.3
7673 77 1 0.0 25.300000000000008 22.0 25.3
7674 77 1 0.0 26.40000000000001 22.0 25.3
7675 77 1 0.0 27.50000000000001 22.0 25.3
7676 77 1 0.0 27.50000000000001 20.900000000000002 25.3
7677 77 1 0.0 27.50000000000001 19.8 25.3
7678 77 1 0.0 26.40000000000001 19.8 25.3
7679 77 1 0.0 25.300000000000008 19.8 25.3
7680 77 1 0.0 24.200000000000006 19.8 25.3
7681 77 1 0.0 23.100000000000005 19.8 25.3
7682 77 1 0.0 22.000000000000004 19.8 25.3
7683 77 1 0.0 20.900000000000002 19.8 25.3
7684 77 1 0.0 19.8 19.8 25.3
7685 77 1 0.0 18.7 19.8 25.3
7686 77 1 0.0 17.599999999999998 19.8 25.3
7687 77 1 0.0 16.499999999999996 19.8 25.3
7688 77 1 0.0 15.399999999999997 19.8 25.3
7689 77 1 0.0 14.299999999999997 19.8 25.3
7690 77 1 0.0 13.199999999999998 19.8 25.3
7691 77 1 0.0 12.099999999999998 19.8 25.3
7692 77 1 0.0 10.999999999999998 19.8 25.3
7693 77 1 0.0 9.899999999999999 19.8 25.3
7694 77 1 0.0 8.799999999999999 19.8 25.3
7695 77 1 0.0 7.699999999999999 19.8 25.3
7696 77 1 0.0 6.6 19.8 25.3
7697 77 1 0.0 5.5 19.8 25.3
7698 77 1 0.0 4.4 19.8 25.3
7699 77 1 0.0 3.3000000000000003 19.8 25.3
7700 77 1 0.0 2.2 19.8 25.3
7701 78 1 0.0 1.1 23.1 23.1
7702 78 1 0.0 2.2 23.1 23.1
7703 78 1 0.0 3.3000000000000003 23.1 23.1
7704 78 1 0.0 4.4 23.1 23.1
7705 78 1 0.0 5.5 23.1 23.1
7706 78 1 0.0 6.6 23.1 23.1
7707 78 1 0.0 7.699999999999999 23.1 23.1
7708 78 1 0.0 8.799999999999999 23.1 23.1
7709 78 1 0.0 9.899999999999999 23.1 23.1
7710 78 1 0.0 10.999999999999998 23.1 23.1
7711 78 1 0.0 12.099999999999998 23.1 23.1
7712 78 1 0.0 13.199999999999998 23.1 23.1
7713 78 1 0.0 14.299999999999997 23.1 23.1
7714 78 1 0.0 15.399999999999997 23.1 23.1
7715 78 1 0.0 16.499999999999996 23.1 23.1
7716 78 1 0.0 17.599999999999998 23.1 23.1
7717 78 1 0.0 18.7 23.1 23.1
7718 78 1 0.0 19.8 23.1 23.1
7719 78 1 0.0 20.900000000000002 23.1 23.1
7720 78 1 0.0 22.000000000000004 23.1 23.1
7721 78 1 0.0 23.100000000000005 23.1 23.1
7722 78 1 0.0 24.200000000000006 23.1 23.1
7723 78 1 0.0 25.300000000000008 23.1 23.1
7724 78 1 0.0 26.40000000000001 23.1 23.1
7725 78 1 0.0 27.50000000000001 23.1 23.1
7726 78 1 0.0 27.50000000000001 24.200000000000003 23.1
7727 78 1 0.0 27.50000000000001 25.3 23.1
7728 78 1 0.0 26.40000000000001 25.3 23.1
7729 78 1 0.0 25.300000000000008 25.3 23.1
7730 78 1 0.0 24.200000000000006 25.3 23.1
7731 78 1 0.0 23.100000000000005 25.3 23.1
7732 78 1 0.0 22.000000000000004 25.3 23.1
7733 78 1 0.0 20.900000000000002 25.3 23.1
7734 78 1 0.0 19.8 25.3 23.1
7735 78 1 0.0 18.7 25.3 23.1
7736 78 1 0.0 17.599999999999998 25.3 23.1
7737 78 1 0.0 16.499999999999996 25.3 23.1
7738 78 1 0.0 15.399999999999997 25.3 23.1
7739 78 1 0.0 14.299999999999997 25.3 23.1
7740 78 1 0.0 13.199999999999998 25.3 23.1
7741 78 1 0.0 12.099999999999998 25.3 23.1
7742 78 1 0.0 10.999999999999998 25.3 23.1
7743 78 1 0.0 9.899999999999999 25.3 23.1
7744 78 1 0.0 8.799999999999999 25.3 23.1
7745 78 1 0.0 7.699999999999999 25.3 23.1
7746 78 1 0.0 6.6 25.3 23.1
7747 78 1 0.0 5.5 25.3 23.1
7748 78 1 0.0 4.4 25.3 23.1
7749 78 1 0.0 3.3000000000000003 25.3 23.1
7750 78 1 0.0 2.2 25.3 23.1
7751 78 1 0.0 2.2 25.3 24.200000000000003
7752 78 1 0.0 2.2 25.3 25.3
7753 78 1 0.0 3.3000000000000003 25.3 25.3
7754 78 1 0.0 4.4 25.3 25.3
7755 78 1 0.0 5.5 25.3 25.3
7756 78 1 0.0 6.6 25.3 25.3
7757 78 1 0.0 7.699999999999999 25.3 25.3
7758 78 1 0.0 8.799999999999999 25.3 25.3
7759 78 1 0.0 9.899999999999999 25.3 25.3
7760 78 1 0.0 10.999999999999998 25.3 25.3
7761 78 1 0.0 12.099999999999998 25.3 25.3
7762 78 1 0.0 13.199999999999998 25.3 25.3
7763 78 1 0.0 14.299999999999997 25.3 25.3
7764 78 1 0.0 15.399999999999997 25.3 25.3
7765 78 1 0.0 16.499999999999996 25.3 25.3
7766 78 1 0.0 17.599999999999998 25.3 25.3
7767 78 1 0.0 18.7 25.3 25.3
7768 78 1 0.0 19.8 25.3 25.3
7769 78 1 0.0 20.900000000000002 25.3 25.3
7770 78 1 0.0 22.000000000000004 25.3 25.3
7771 78 1 0.0 23.100000000000005 25.3 25.3
7772 78 1 0.0 24.200000000000006 25.3 25.3
7773 78 1 0.0 25.300000000000008 25.3 25.3
7774 78 1 0.0 26.40000000000001 25.3 25.3
7775 78 1 0.0 27.50000000000001 25.3 25.3
7776 78 1 0.0 27.50000000000001 24.200000000000003 25.3
7777 78 1 0.0 27.50000000000001 23.1 25.3
7778 78 1 0.0 26.40000000000001 23.1 25.3
7779 78 1 0.0 25.300000000000008 23.1 25.3
7780 78 1 0.0 24.200000000000006 23.1 25.3
7781 78 1 0.0 23.100000000000005 23.1 25.3
7782 78 1 0.0 22.000000000000004 23.1 25.3
7783 78 1 0.0 20.900000000000002 23.1 25.3
7784 78 1 0.0 19.8 23.1 25.3
7785 78 1 0.0 18.7 23.1 25.3
7786 78 1 0.0 17.599999999999998 23.1 25.3
7787 78 1 0.0 16.499999999999996 23.1 25.3
7788 78 1 0.0 15.399999999999997 23.1 25.3
7789 78 1 0.0 14.299999999999997 23.1 25.3
7790 78 1 0.0 13.199999999999998 23.1 25.3
7791 78 1 0.0 12.099999999999998 23.1 25.3
7792 78 1 0.0 10.999999999999998 23.1 25.3
7793 78 1 0.0 9.899999999999999 23.1 25.3
7794 78 1 0.0 8.799999999999999 23.1 25.3
7795 78 1 0.0 7.699999999999999 23.1 25.3
7796 78 1 0.0 6.6 23.1 25.3
7797 78 1 0.0 5.5 23.1 25.3
7798 78 1 0.0 4.4 23.1 25.3
7799 78 1 0.0 3.3000000000000003 23.1 25.3
7800 78 1 0.0 2.2 23.1 25.3
7801 79 1 0.0 1.1 26.400000000000002 23.1
7802 79 1 0.0 2.2 26.400000000000002 23.1
7803 79 1 0.0 3.3000000000000003 26.400000000000002 23.1
7804 79 1 0.0 4.4 26.400000000000002 23.1
7805 79 1 0.0 5.5 26.400000000000002 23.1
7806 79 1 0.0 6.6 26.400000000000002 23.1
7807 79 1 0.0 7.699999999999999 26.400000000000002 23.1
7808 79 1 0.0 8.799999999999999 26.400000000000002 23.1
7809 79 1 0.0 9.899999999999999 26.400000000000002 23.1
7810 79 1 0.0 10.999999999999998 26.400000000000002 23.1
7811 79 1 0.0 12.099999999999998 26.400000000000002 23.1
7812 79 1 0.0 13.199999999999998 26.400000000000002 23.1
7813 79 1 0.0 14.299999999999997 26.400000000000002 23.1
7814 79 1 0.0 15.399999999999997 26.400000000000002 23.1
7815 79 1 0.0 16.499999999999996 26.400000000000002 23.1
7816 79 1 0.0 17.599999999999998 26.400000000000002 23.1
7817 79 1 0.0 18.7 26.400000000000002 23.1
7818 79 1 0.0 19.8 26.400000000000002 23.1
7819 79 1 0.0 20.900000000000002 26.400000000000002 23.1
7820 79 1 0.0 22.000000000000004 26.400000000000002 23.1
7821 79 1 0.0 23.100000000000005 26.400000000000002 23.1
7822 79 1 0.0 24.200000000000006 26.400000000000002 23.1
7823 79 1 0.0 25.300000000000008 26.400000000000002 23.1
7824 79 1 0.0 26.40000000000001 26.400000000000002 23.1
7825 79 1 0.0 27.50000000000001 26.400000000000002 23.1
7826 79 1 0.0 27.50000000000001 27.500000000000004 23.1
7827 79 1 0.0 27.50000000000001 28.6 23.1
7828 79 1 0.0 26.40000000000001 28.6 23.1
7829 79 1 0.0 25.300000000000008 28.6 23.1
7830 79 1 0.0 24.200000000000006 28.6 23.1
7831 79 1 0.0 23.100000000000005 28.6 23.1
7832 79 1 0.0 22.000000000000004 28.6 23.1
7833 79 1 0.0 20.900000000000002 28.6 23.1
7834 79 1 0.0 19.8 28.6 23.1
7835 79 1 0.0 18.7 28.6 23.1
7836 79 1 0.0 17.599999999999998 28.6 23.1
7837 79 1 0.0 16.499999999999996 28.6 23.1
7838 79 1 0.0 15.399999999999997 28.6 23.1
7839 79 1 0.0 14.299999999999997 28.6 23.1
7840 79 1 0.0 13.199999999999998 28.6 23.1
7841 79 1 0.0 12.099999999999998 28.6 23.1
7842 79 1 0.0 10.999999999999998 28.6 23.1
7843 79 1 0.0 9.899999999999999 28.6 23.1
7844 79 1 0.0 8.799999999999999 28.6 23.1
7845 79 1 0.0 7.699999999999999 28.6 23.1
7846 79 1 0.0 6.6 28.6 23.1
7847 79 1 0.0 5.5 28.6 23.1
7848 79 1 0.0 4.4 28.6 23.1
7849 79 1 0.0 3.3000000000000003 28.6 23.1
7850 79 1 0.0 2.2 28.6 23.1
7851 79 1 0.0 2.2 28.6 24.200000000000003
7852 79 1 0.0 2.2 28.6 25.3
7853 79 1 0.0 3.3000000000000003 28.6 25.3
7854 79 1 0.0 4.4 28.6 25.3
7855 79 1 0.0 5.5 28.6 25.3
7856 79 1 0.0 6.6 28.6 25.3
7857 79 1 0.0 7.699999999999999 28.6 25.3
7858 79 1 0.0 8.799999999999999 28.6 25.3
7859 79 1 0.0 9.899999999999999 28.6 25.3
7860 79 1 0.0 10.999999999999998 28.6 25.3
7861 79 1 0.0 12.099999999999998 28.6 25.3
7862 79 1 0.0 13.199999999999998 28.6 25.3
7863 79 1 0.0 14.299999999999997 28.6 25.3
7864 79 1 0.0 15.399999999999997 28.6 25.3
7865 79 1 0.0 16.499999999999996 28.6 25.3
7866 79 1 0.0 17.599999999999998 28.6 25.3
7867 79 1 0.0 18.7 28.6 25.3
7868 79 1 0.0 19.8 28.6 25.3
7869 79 1 0.0 20.900000000000002 28.6 25.3
7870 79 1 0.0 22.000000000000004 28.6 25.3
7871 79 1 0.0 23.100000000000005 28.6 25.3
7872 79 1 0.0 24.200000000000006 28.6 25.3
7873 79 1 0.0 25.300000000000008 28.6 25.3
7874 79 1 0.0 26.40000000000001 28.6 25.3
7875 79 1 0.0 27.50000000000001 28.6 25.3
7876 79 1 0.0 27.50000000000001 27.500000000000004 25.3
7877 79 1 0.0 27.50000000000001 26.400000000000002 25.3
7878 79 1 0.0 26.40000000000001 26.400000000000002 25.3
7879 79 1 0.0 25.300000000000008 26.400000000000002 25.3
7880 79 1 0.0 24.200000000000006 26.400000000000002 25.3
7881 79 1 0.0 23.100000000000005 26.400000000000002 25.3
7882 79 1 0.0 22.000000000000004 26.400000000000002 25.3
7883 79 1 0.0 20.900000000000002 26.400000000000002 25.3
7884 79 1 0.0 19.8 26.400000000000002 25.3
7885 79 1 0.0 18.7 26.400000000000002 25.3
7886 79 1 0.0 17.599999999999998 26.400000000000002 25.3
7887 79 1 0.0 16.499999999999996 26.400000000000002 25.3
7888 79 1 0.0 15.399999999999997 26.400000000000002 25.3
7889 79 1 0.0 14.299999999999997 26.400000000000002 25.3
7890 79 1 0.0 13.199999999999998 26.400000000000002 25.3
7891 79 1 0.0 12.099999999999998 26.400000000000002 25.3
7892 79 1 0.0 10.999999999999998 26.400000000000002 25.3
7893 79 1 0.0 9.899999999999999 26.400000000000002 25.3
7894 79 1 0.0 8.799999999999999 26.400000000000002 25.3
7895 79 1 0.0 7.699999999999999 26.400000000000002 25.3
7896 79 1 0.0 6.6 26.400000000000002 25.3
7897 79 1 0.0 5.5 26.400000000000002 25.3
7898 79 1 0.0 4.4 26.400000000000002 25.3
7899 79 1 0.0 3.3000000000000003 26.400000000000002 25.3
7900 79 1 0.0 2.2 26.400000000000002 25.3
7901 80 1 0.0 1.1 29.700000000000003 23.1
7902 80 1 0.0 2.2 29.700000000000003 23.1
7903 80 1 0.0 3.3000000000000003 29.700000000000003 23.1
7904 80 1 0.0 4.4 29.700000000000003 23.1
7905 80 1 0.0 5.5 29.700000000000003 23.1
7906 80 1 0.0 6.6 29.700000000000003 23.1
7907 80 1 0.0 7.699999999999999 29.700000000000003 23.1
7908 80 1 0.0 8.799999999999999 29.700000000000003 23.1
7909 80 1 0.0 9.899999999999999 29.700000000000003 23.1
7910 80 1 0.0 10.999999999999998 29.700000000000003 23.1
7911 80 1 0.0 12.099999999999998 29.700000000000003 23.1
7912 80 1 0.0 13.199999999999998 29.700000000000003 23.1
7913 80 1 0.0 14.299999999999997 29.700000000000003 23.1
7914 80 1 0.0 15.399999999999997 29.700000000000003 23.1
7915 80 1 0.0 16.499999999999996 29.700000000000003 23.1
7916 80 1 0.0 17.599999999999998 29.700000000000003 23.1
7917 80 1 0.0 18.7 29.700000000000003 23.1
7918 80 1 0.0 19.8 29.700000000000003 23.1
7919 80 1 0.0 20.900000000000002 29.700000000000003 23.1
7920 80 1 0.0 22.000000000000004 29.700000000000003 23.1
7921 80 1 0.0 23.100000000000005 29.700000000000003 23.1
7922 80 1 0.0 24.200000000000006 29.700000000000003 23.1
7923 80 1 0.0 25.300000000000008 29.700000000000003 23.1
7924 80 1 0.0 26.40000000000001 29.700000000000003 23.1
7925 80 1 0.0 27.50000000000001 29.700000000000003 23.1
7926 80 1 0.0 27.50000000000001 30.800000000000004 23.1
7927 80 1 0.0 27.50000000000001 31.900000000000002 23.1
7928 80 1 0.0 26.40000000000001 31.900000000000002 23.1
7929 80 1 0.0 25.300000000000008 31.900000000000002 23.1
7930 80 1 0.0 24.200000000000006 31.900000000000002 23.1
7931 80 1 0.0 23.100000000000005 31.900000000000002 23.1
7932 80 1 0.0 22.000000000000004 31.900000000000002 23.1
7933 80 1 0.0 20.900000000000002 31.900000000000002 23.1
7934 80 1 0.0 19.8 31.900000000000002 23.1
7935 80 1 0.0 18.7 31.900000000000002 23.1
7936 80 1 0.0 17.599999999999998 31.900000000000002 23.1
7937 80 1 0.0 16.499999999999996 31.900000000000002 23.1
7938 80 1 0.0 15.399999999999997 31.900000000000002 23.1
7939 80 1 0.0 14.299999999999997 31.900000000000002 23.1
7940 80 1 0.0 13.199999999999998 31.900000000000002 23.1
7941 80 1 0.0 12.099999999999998 31.900000000000002 23.1
7942 80 1 0.0 10.999999999999998 31.900000000000002 23.1
7943 80 1 0.0 9.899999999999999 31.900000000000002 23.1
7944 80 1 0.0 8.799999999999999 31.900000000000002 23.1
7945 80 1 0.0 7.699999999999999 31.900000000000002 23.1
7946 80 1 0.0 6.6 31.900000000000002 23.1
7947 80 1 0.0 5.5 31.900000000000002 23.1
7948 80 1 0.0 4.4 31.900000000000002 23.1
7949 80 1 0.0 3.3000000000000003 31.900000000000002 23.1
7950 80 1 0.0 2.2 31.900000000000002 23.1
7951 80 1 0.0 2.2 31.900000000000002 24.200000000000003
7952 80 1 0.0 2.2 31.900000000000002 25.3
7953 80 1 0.0 3.3000000000000003 31.900000000000002 25.3
7954 80 1 0.0 4.4 31.900000000000002 25.3
7955 80 1 0.0 5.5 31.900000000000002 25.3
7956 80 1 0.0 6.6 31.900000000000002 25.3
7957 80 1 0.0 7.699999999999999 31.900000000000002 25.3
7958 80 1 0.0 8.799999999999999 31.900000000000002 25.3
7959 80 1 0.0 9.899999999999999 31.900000000000002 25.3
7960 80 1 0.0 10.999999999999998 31.900000000000002 25.3
7961 80 1 0.0 12.099999999999998 31.900000000000002 25.3
7962 80 1 0.0 13.199999999999998 31.900000000000002 25.3
7963 80 1 0.0 14.299999999999997 31.900000000000002 25.3
7964 80 1 0.0 15.399999999999997 31.900000000000002 25.3
7965 80 1 0.0 16.499999999999996 31.900000000000002 25.3
7966 80 1 0.0 17.599999999999998 31.900000000000002 25.3
7967 80 1 0.0 18.7 31.900000000000002 25.3
7968 80 1 0.0 19.8 31.900000000000002 25.3
7969 80 1 0.0 20.900000000000002 31.900000000000002 25.3
7970 80 1 0.0 22.000000000000004 31.900000000000002 25.3
7971 80 1 0.0 23.100000000000005 31.900000000000002 25.3
7972 80 1 0.0 24.200000000000006 31.900000000000002 25.3
7973 80 1 0.0 25.300000000000008 31.900000000000002 25.3
7974 80 1 0.0 26.40000000000001 31.900000000000002 25.3
7975 80 1 0.0 27.50000000000001 31.900000000000002 25.3
7976 80 1 0.0 27.50000000000001 30.800000000000004 25.3
7977 80 1 0.0 27.50000000000001 29.700000000000003 25.3
7978 80 1 0.0 26.40000000000001 29.700000000000003 25.3
7979 80 1 0.0 25.300000000000008 29.700000000000003 25.3
7980 80 1 0.0 24.200000000000006 29.700000000000003 25.3
7981 80 1 0.0 23.100000000000005 29.700000000000003 25.3
7982 80 1 0.0 22.000000000000004 29.700000000000003 25.3
7983 80 1 0.0 20.900000000000002 29.700000000000003 25.3
7984 80 1 0.0 19.8 29.700000000000003 25.3
7985 80 1 0.0 18.7 29.700000000000003 25.3
7986 80 1 0.0 17.599999999999998 29.700000000000003 25.3
7987 80 1 0.0 16.499999999999996 29.700000000000003 25.3
7988 80 1 0.0 15.399999999999997 29.700000000000003 25.3
7989 80 1 0.0 14.299999999999997 29.700000000000003 25.3
7990 80 1 0.0 13.199999999999998 29.700000000000003 25.3
7991 80 1 0.0 12.099999999999998 29.700000000000003 25.3
7992 80 1 0.0 10.999999999999998 29.700000000000003 25.3
7993 80 1 0.0 9.899999999999999 29.700000000000003 25.3
7994 80 1 0.0 8.799999999999999 29.700000000000003 25.3
7995 80 1 0.0 7.699999999999999 29.700000000000003 25.3
7996 80 1 0.0 6.6 29.700000000000003 25.3
7997 80 1 0.0 5.5 29.700000000000003 25.3
7998 80 1 0.0 4.4 29.700000000000003 25.3
7999 80 1 0.0 3.3000000000000003 29.700000000000003 25.3
8000 80 1 0.0 2.2 29.700000000000003 25.3
8001 81 1 0.0 1.1 0.0 26.400000000000002
8002 81 1 0.0 2.2 0.0 26.400000000000002
8003 81 1 0.0 3.3000000000000003 0.0 26.400000000000002
8004 81 1 0.0 4.4 0.0 26.400000000000002
8005 81 1 0.0 5.5 0.0 26.400000000000002
8006 81 1 0.0 6.6 0.0 26.400000000000002
8007 81 1 0.0 7.699999999999999 0.0 26.400000000000002
8008 81 1 0.0 8.799999999999999 0.0 26.400000000000002
8009 81 1 0.0 9.899999999999999 0.0 26.400000000000002
8010 81 1 0.0 10.999999999999998 0.0 26.400000000000002
8011 81 1 0.0 12.099999999999998 0.0 26.400000000000002
8012 81 1 0.0 13.199999999999998 0.0 26.400000000000002
8013 81 1 0.0 14.299999999999997 0.0 26.400000000000002
8014 81 1 0.0 15.399999999999997 0.0 26.400000000000002
8015 81 1 0.0 16.499999999999996 0.0 26.400000000000002
8016 81 1 0.0 17.599999999999998 0.0 26.400000000000002
8017 81 1 0.0 18.7 0.0 26.400000000000002
8018 81 1 0.0 19.8 0.0 26.400000000000002
8019 81 1 0.0 20.900000000000002 0.0 26.400000000000002
8020 81 1 0.0 22.000000000000004 0.0 26.400000000000002
8021 81 1 0.0 23.100000000000005 0.0 26.400000000000002
8022 81 1 0.0 24.200000000000006 0.0 26.400000000000002
8023 81 1 0.0 25.300000000000008 0.0 26.400000000000002
8024 81 1 0.0 26.40000000000001 0.0 26.400000000000002
8025 81 1 0.0 27.50000000000001 0.0 26.400000000000002
8026 81 1 0.0 27.50000000000001 1.1 26.400000000000002
8027 81 1 0.0 27.50000000000001 2.2 26.400000000000002
8028 81 1 0.0 26.40000000000001 2.2 26.400000000000002
8029 81 1 0.0 25.300000000000008 2.2 26.400000000000002
8030 81 1 0.0 24.200000000000006 2.2 26.400000000000002
8031 81 1 0.0 23.100000000000005 2.2 26.400000000000002
8032 81 1 0.0 22.000000000000004 2.2 26.400000000000002
8033 81 1 0.0 20.900000000000002 2.2 26.400000000000002
8034 81 1 0.0 19.8 2.2 26.400000000000002
8035 81 1 0.0 18.7 2.2 26.400000000000002
8036 81 1 0.0 17.599999999999998 2.2 26.400000000000002
8037 81 1 0.0 16.499999999999996 2.2 26.400000000000002
8038 81 1 0.0 15.399999999999997 2.2 26.400000000000002
8039 81 1 0.0 14.299999999999997 2.2 26.400000000000002
8040 81 1 0.0 13.199999999999998 2.2 26.400000000000002
8041 81 1 0.0 12.099999999999998 2.2 26.400000000000002
8042 81 1 0.0 10.999999999999998 2.2 26.400000000000002
8043 81 1 0.0 9.899999999999999 2.2 26.400000000000002
8044 81 1 0.0 8.799999999999999 2.2 26.400000000000002
8045 81 1 0.0 7.699999999999999 2.2 26.400000000000002
8046 81 1 0.0 6.6 2.2 26.400000000000002
8047 81 1 0.0 5.5 2.2 26.400000000000002
8048 81 1 0.0 4.4 2.2 26.400000000000002
8049 81 1 0.0 3.3000000000000003 2.2 26.400000000000002
8050 81 1 0.0 2.2 2.2 26.400000000000002
8051 81 1 0.0 2.2 2.2 27.500000000000004
8052 81 1 0.0 2.2 2.2 28.6
8053 81 1 0.0 3.3000000000000003 2.2 28.6
8054 81 1 0.0 4.4 2.2 28.6
8055 81 1 0.0 5.5 2.2 28.6
8056 81 1 0.0 6.6 2.2 28.6
8057 81 1 0.0 7.699999999999999 2.2 28.6
8058 81 1 0.0 8.799999999999999 2.2 28.6
8059 81 1 0.0 9.899999999999999 2.2 28.6
8060 81 1 0.0 10.999999999999998 2.2 28.6
8061 81 1 0.0 12.099999999999998 2.2 28.6
8062 81 1 0.0 13.199999999999998 2.2 28.6
8063 81 1 0.0 14.299999999999997 2.2 28.6
8064 81 1 0.0 15.399999999999997 2.2 28.6
8065 81 1 0.0 16.499999999999996 2.2 28.6
8066 81 1 0.0 17.599999999999998 2.2 28.6
8067 81 1 0.0 18.7 2.2 28.6
8068 81 1 0.0 19.8 2.2 28.6
8069 81 1 0.0 20.900000000000002 2.2 28.6
8070 81 1 0.0 22.000000000000004 2.2 28.6
8071 81 1 0.0 23.100000000000005 2.2 28.6
8072 81 1 0.0 24.200000000000006 2.2 28.6
8073 81 1 0.0 25.300000000000008 2.2 28.6
8074 81 1 0.0 26.40000000000001 2.2 28.6
8075 81 1 0.0 27.50000000000001 2.2 28.6
8076 81 1 0.0 27.50000000000001 1.1 28.6
8077 81 1 0.0 27.50000000000001 0.0 28.6
8078 81 1 0.0 26.40000000000001 0.0 28.6
8079 81 1 0.0 25.300000000000008 0.0 28.6
8080 81 1 0.0 24.200000000000006 0.0 28.6
8081 81 1 0.0 23.100000000000005 0.0 28.6
8082 81 1 0.0 22.000000000000004 0.0 28.6
8083 81 1 0.0 20.900000000000002 0.0 28.6
8084 81 1 0.0 19.8 0.0 28.6
8085 81 1 0.0 18.7 0.0 28.6
8086 81 1 0.0 17.599999999999998 0.0 28.6
8087 81 1 0.0 16.499999999999996 0.0 28.6
8088 81 1 0.0 15.399999999999997 0.0 28.6
8089 81 1 0.0 14.299999999999997 0.0 28.6
8090 81 1 0.0 13.199999999999998 0.0 28.6
8091 81 1 0.0 12.099999999999998 0.0 28.6
8092 81 1 0.0 10.999999999999998 0.0 28.6
8093 81 1 0.0 9.899999999999999 0.0 28.6
8094 81 1 0.0 8.799999999999999 0.0 28.6
8095 81 1 0.0 7.699999999999999 0.0 28.6
8096 81 1 0.0 6.6 0.0 28.6
8097 81 1 0.0 5.5 0.0 28.6
8098 81 1 0.0 4.4 0.0 28.6
8099 81 1 0.0 3.3000000000000003 0.0 28.6
8100 81 1 0.0 2.2 0.0 28.6
8101 82 1 0.0 1.1 3.3 26.400000000000002
8102 82 1 0.0 2.2 3.3 26.400000000000002
8103 82 1 0.0 3.3000000000000003 3.3 26.400000000000002
8104 82 1 0.0 4.4 3.3 26.400000000000002
8105 82 1 0.0 5.5 3.3 26.400000000000002
8106 82 1 0.0 6.6 3.3 26.400000000000002
8107 82 1 0.0 7.699999999999999 3.3 26.400000000000002
8108 82 1 0.0 8.799999999999999 3.3 26.400000000000002
8109 82 1 0.0 9.899999999999999 3.3 26.400000000000002
8110 82 1 0.0 10.999999999999998 3.3 26.400000000000002
8111 82 1 0.0 12.099999999999998 3.3 26.400000000000002
8112 82 1 0.0 13.199999999999998 3.3 26.400000000000002
8113 82 1 0.0 14.299999999999997 3.3 26.400000000000002
8114 82 1 0.0 15.399999999999997 3.3 26.400000000000002
8115 82 1 0.0 16.499999999999996 3.3 26.400000000000002
8116 82 1 0.0 17.599999999999998 3.3 26.400000000000002
8117 82 1 0.0 18.7 3.3 26.400000000000002
8118 82 1 0.0 19.8 3.3 26.400000000000002
8119 82 1 0.0 20.900000000000002 3.3 26.400000000000002
8120 82 1 0.0 22.000000000000004 3.3 26.400000000000002
8121 82 1 0.0 23.100000000000005 3.3 26.400000000000002
8122 82 1 0.0 24.200000000000006 3.3 26.400000000000002
8123 82 1 0.0 25.300000000000008 3.3 26.400000000000002
8124 82 1 0.0 26.40000000000001 3.3 26.400000000000002
8125 82 1 0.0 27.50000000000001 3.3 26.400000000000002
8126 82 1 0.0 27.50000000000001 4.4 26.400000000000002
8127 82 1 0.0 27.50000000000001 5.5 26.400000000000002
8128 82 1 0.0 26.40000000000001 5.5 26.400000000000002
8129 82 1 0.0 25.300000000000008 5.5 26.400000000000002
8130 82 1 0.0 24.200000000000006 5.5 26.400000000000002
8131 82 1 0.0 23.100000000000005 5.5 26.400000000000002
8132 82 1 0.0 22.000000000000004 5.5 26.400000000000002
8133 82 1 0.0 20.900000000000002 5.5 26.400000000000002
8134 82 1 0.0 19.8 5.5 26.400000000000002
8135 82 1 0.0 18.7 5.5 26.400000000000002
8136 82 1 0.0 17.599999999999998 5.5 26.400000000000002
8137 82 1 0.0 16.499999999999996 5.5 26.400000000000002
8138 82 1 0.0 15.399999999999997 5.5 26.400000000000002
8139 82 1 0.0 14.299999999999997 5.5 26.400000000000002
8140 82 1 0.0 13.199999999999998 5.5 26.400000000000002
8141 82 1 0.0 12.099999999999998 5.5 26.400000000000002
8142 82 1 0.0 10.999999999999998 5.5 26.400000000000002
8143 82 1 0.0 9.899999999999999 5.5 26.400000000000002
8144 82 1 0.0 8.799999999999999 5.5 26.400000000000002
8145 82 1 0.0 7.699999999999999 5.5 26.400000000000002
8146 82 1 0.0 6.6 5.5 26.400000000000002
8147 82 1 0.0 5.5 5.5 26.400000000000002
8148 82 1 0.0 4.4 5.5 26.400000000000002
8149 82 1 0.0 3.3000000000000003 5.5 26.400000000000002
8150 82 1 0.0 2.2 5.5 26.400000000000002
8151 82 1 0.0 2.2 5.5 27.500000000000004
8152 82 1 0.0 2.2 5.5 28.6
8153 82 1 0.0 3.3000000000000003 5.5 28.6
8154 82 1 0.0 4.4 5.5 28.6
8155 82 1 0.0 5.5 5.5 28.6
8156 82 1 0.0 6.6 5.5 28.6
8157 82 1 0.0 7.699999999999999 5.5 28.6
8158 82 1 0.0 8.799999999999999 5.5 28.6
8159 82 1 0.0 9.899999999999999 5.5 28.6
8160 82 1 0.0 10.999999999999998 5.5 28.6
8161 82 1 0.0 12.099999999999998 5.5 28.6
8162 82 1 0.0 13.199999999999998 5.5 28.6
8163 82 1 0.0 14.299999999999997 5.5 28.6
8164 82 1 0.0 15.399999999999997 5.5 28.6
8165 82 1 0.0 16.499999999999996 5.5 28.6
8166 82 1 0.0 17.599999999999998 5.5 28.6
8167 82 1 0.0 18.7 5.5 28.6
8168 82 1 0.0 19.8 5.5 28.6
8169 82 1 0.0 20.900000000000002 5.5 28.6
8170 82 1 0.0 22.000000000000004 5.5 28.6
8171 82 1 0.0 23.100000000000005 5.5 28.6
8172 82 1 0.0 24.200000000000006 5.5 28.6
8173 82 1 0.0 25.300000000000008 5.5 28.6
8174 82 1 0.0 26.40000000000001 5.5 28.6
8175 82 1 0.0 27.50000000000001 5.5 28.6
8176 82 1 0.0 27.50000000000001 4.4 28.6
8177 82 1 0.0 27.50000000000001 3.3 28.6
8178 82 1 0.0 26.40000000000001 3.3 28.6
8179 82 1 0.0 25.300000000000008 3.3 28.6
8180 82 1 0.0 24.200000000000006 3.3 28.6
8181 82 1 0.0 23.100000000000005 3.3 28.6
8182 82 1 0.0 22.000000000000004 3.3 28.6
8183 82 1 0.0 20.900000000000002 3.3 28.6
8184 82 1 0.0 19.8 3.3 28.6
8185 82 1 0.0 18.7 3.3 28.6
8186 82 1 0.0 17.599999999999998 3.3 28.6
8187 82 1 0.0 16.499999999999996 3.3 28.6
8188 82 1 0.0 15.399999999999997 3.3 28.6
8189 82 1 0.0 14.299999999999997 3.3 28.6
8190 82 1 0.0 13.199999999999998 3.3 28.6
8191 82 1 0.0 12.099999999999998 3.3 28.6
8192 82 1 0.0 10.999999999999998 3.3 28.6
8193 82 1 0.0 9.899999999999999 3.3 28.6
8194 82 1 0.0 8.799999999999999 3.3 28.6
8195 82 1 0.0 7.699999999999999 3.3 28.6
8196 82 1 0.0 6.6 3.3 28.6
8197 82 1 0.0 5.5 3.3 28.6
8198 82 1 0.0 4.4 3.3 28.6
8199 82 1 0.0 3.3000000000000003 3.3 28.6
8200 82 1 0.0 2.2 3.3 28.6
8201 83 1 0.0 1.1 6.6 26.400000000000002
8202 83 1 0.0 2.2 6.6 26.400000000000002
8203 83 1 0.0 3.3000000000000003 6.6 26.400000000000002
8204 83 1 0.0 4.4 6.6 26.400000000000002
8205 83 1 0.0 5.5 6.6 26.400000000000002
8206 83 1 0.0 6.6 6.6 26.400000000000002
8207 83 1 0.0 7.699999999999999 6.6 26.400000000000002
8208 83 1 0.0 8.799999999999999 6.6 26.400000000000002
8209 83 1 0.0 9.899999999999999 6.6 26.400000000000002
8210 83 1 0.0 10.999999999999998 6.6 26.400000000000002
8211 83 1 0.0 12.099999999999998 6.6 26.400000000000002
8212 83 1 0.0 13.199999999999998 6.6 26.400000000000002
8213 83 1 0.0 14.299999999999997 6.6 26.400000000000002
8214 83 1 0.0 15.399999999999997 6.6 26.400000000000002
8215 83 1 0.0 16.499999999999996 6.6 26.400000000000002
8216 83 1 0.0 17.599999999999998 6.6 26.400000000000002
8217 83 1 0.0 18.7 6.6 26.400000000000002
8218 83 1 0.0 19.8 6.6 26.400000000000002
8219 83 1 0.0 20.900000000000002 6.6 26.400000000000002
8220 83 1 0.0 22.000000000000004 6.6 26.400000000000002
8221 83 1 0.0 23.100000000000005 6.6 26.400000000000002
8222 83 1 0.0 24.200000000000006 6.6 26.400000000000002
8223 83 1 0.0 25.300000000000008 6.6 26.400000000000002
8224 83 1 0.0 26.40000000000001 6.6 26.400000000000002
8225 83 1 0.0 27.50000000000001 6.6 26.400000000000002
8226 83 1 0.0 27.50000000000001 7.699999999999999 26.400000000000002
8227 83 1 0.0 27.50000000000001 8.8 26.400000000000002
8228 83 1 0.0 26.40000000000001 8.8 26.400000000000002
8229 83 1 0.0 25.300000000000008 8.8 26.400000000000002
8230 83 1 0.0 24.200000000000006 8.8 26.400000000000002
8231 83 1 0.0 23.100000000000005 8.8 26.400000000000002
8232 83 1 0.0 22.000000000000004 8.8 26.400000000000002
8233 83 1 0.0 20.900000000000002 8.8 26.400000000000002
8234 83 1 0.0 19.8 8.8 26.400000000000002
8235 83 1 0.0 18.7 8.8 26.400000000000002
8236 83 1 0.0 17.599999999999998 8.8 26.400000000000002
8237 83 1 0.0 16.499999999999996 8.8 26.400000000000002
8238 83 1 0.0 15.399999999999997 8.8 26.400000000000002
8239 83 1 0.0 14.299999999999997 8.8 26.400000000000002
8240 83 1 0.0 13.199999999999998 8.8 26.400000000000002
8241 83 1 0.0 12.099999999999998 8.8 26.400000000000002
8242 83 1 0.0 10.999999999999998 8.8 26.400000000000002
8243 83 1 0.0 9.899999999999999 8.8 26.400000000000002
8244 83 1 0.0 8.799999999999999 8.8 26.400000000000002
8245 83 1 0.0 7.699999999999999 8.8 26.400000000000002
8246 83 1 0.0 6.6 8.8 26.400000000000002
8247 83 1 0.0 5.5 8.8 26.400000000000002
8248 83 1 0.0 4.4 8.8 26.400000000000002
8249 83 1 0.0 3.3000000000000003 8.8 26.400000000000002
8250 83 1 0.0 2.2 8.8 26.400000000000002
8251 83 1 0.0 2.2 8.8 27.500000000000004
8252 83 1 0.0 2.2 8.8 28.6
8253 83 1 0.0 3.3000000000000003 8.8 28.6
8254 83 1 0.0 4.4 8.8 28.6
8255 83 1 0.0 5.5 8.8 28.6
8256 83 1 0.0 6.6 8.8 28.6
8257 83 1 0.0 7.699999999999999 8.8 28.6
8258 83 1 0.0 8.799999999999999 8.8 28.6
8259 83 1 0.0 9.899999999999999 8.8 28.6
8260 83 1 0.0 10.999999999999998 8.8 28.6
8261 83 1 0.0 12.099999999999998 8.8 28.6
8262 83 1 0.0 13.199999999999998 8.8 28.6
8263 83 1 0.0 14.299999999999997 8.8 28.6
8264 83 1 0.0 15.399999999999997 8.8 28.6
8265 83 1 0.0 16.499999999999996 8.8 28.6
8266 83 1 0.0 17.599999999999998 8.8 28.6
8267 83 1 0.0 18.7 8.8 28.6
8268 83 1 0.0 19.8 8.8 28.6
8269 83 1 0.0 20.900000000000002 8.8 28.6
8270 83 1 0.0 22.000000000000004 8.8 28.6
8271 83 1 0.0 23.100000000000005 8.8 28.6
8272 83 1 0.0 24.200000000000006 8.8 28.6
8273 83 1 0.0 25.300000000000008 8.8 28.6
8274 83 1 0.0 26.40000000000001 8.8 28.6
8275 83 1 0.0 27.50000000000001 8.8 28.6
8276 83 1 0.0 27.50000000000001 7.699999999999999 28.6
8277 83 1 0.0 27.50000000000001 6.6 28.6
8278 83 1 0.0 26.40000000000001 6.6 28.6
8279 83 1 0.0 25.300000000000008 6.6 28.6
8280 83 1 0.0 24.200000000000006 6.6 28.6
8281 83 1 0.0 23.100000000000005 6.6 28.6
8282 83 1 0.0 22.000000000000004 6.6 28.6
8283 83 1 0.0 20.900000000000002 6.6 28.6
8284 83 1 0.0 19.8 6.6 28.6
8285 83 1 0.0 18.7 6.6 28.6
8286 83 1 0.0 17.599999999999998 6.6 28.6
8287 83 1 0.0 16.499999999999996 6.6 28.6
8288 83 1 0.0 15.399999999999997 6.6 28.6
8289 83 1 0.0 14.299999999999997 6.6 28.6
8290 83 1 0.0 13.199999999999998 6.6 28.6
8291 83 1 0.0 12.099999999999998 6.6 28.6
8292 83 1 0.0 10.999999999999998 6.6 28.6
8293 83 1 0.0 9.899999999999999 6.6 28.6
8294 83 1 0.0 8.799999999999999 6.6 28.6
8295 83 1 0.0 7.699999999999999 6.6 28.6
8296 83 1 0.0 6.6 6.6 28.6
8297 83 1 0.0 5.5 6.6 28.6
8298 83 1 0.0 4.4 6.6 28.6
8299 83 1 0.0 3.3000000000000003 6.6 28.6
8300 83 1 0.0 2.2 6.6 28.6
8301 84 1 0.0 1.1 9.899999999999999 26.400000000000002
8302 84 1 0.0 2.2 9.899999999999999 26.400000000000002
8303 84 1 0.0 3.3000000000000003 9.899999999999999 26.400000000000002
8304 84 1 0.0 4.4 9.899999999999999 26.400000000000002
8305 84 1 0.0 5.5 9.899999999999999 26.400000000000002
8306 84 1 0.0 6.6 9.899999999999999 26.400000000000002
8307 84 1 0.0 7.699999999999999 9.899999999999999 26.400000000000002
8308 84 1 0.0 8.799999999999999 9.899999999999999 26.400000000000002
8309 84 1 0.0 9.899999999999999 9.899999999999999 26.400000000000002
8310 84 1 0.0 10.999999999999998 9.899999999999999 26.400000000000002
8311 84 1 0.0 12.099999999999998 9.899999999999999 26.400000000000002
8312 84 1 0.0 13.199999999999998 9.899999999999999 26.400000000000002
8313 84 1 0.0 14.299999999999997 9.899999999999999 26.400000000000002
8314 84 1 0.0 15.399999999999997 9.899999999999999 26.400000000000002
8315 84 1 0.0 16.499999999999996 9.899999999999999 26.400000000000002
8316 84 1 0.0 17.599999999999998 9.899999999999999 26.400000000000002
8317 84 1 0.0 18.7 9.899999999999999 26.400000000000002
8318 84 1 0.0 19.8 9.899999999999999 26.400000000000002
8319 84 1 0.0 20.900000000000002 9.899999999999999 26.400000000000002
8320 84 1 0.0 22.000000000000004 9.899999999999999 26.400000000000002
8321 84 1 0.0 23.100000000000005 9.899999999999999 26.400000000000002
8322 84 1 0.0 24.200000000000006 9.899999999999999 26.400000000000002
8323 84 1 0.0 25.300000000000008 9.899999999999999 26.400000000000002
8324 84 1 0.0 26.40000000000001 9.899999999999999 26.400000000000002
8325 84 1 0.0 27.50000000000001 9.899999999999999 26.400000000000002
8326 84 1 0.0 27.50000000000001 10.999999999999998 26.400000000000002
8327 84 1 0.0 27.50000000000001 12.099999999999998 26.400000000000002
8328 84 1 0.0 26.40000000000001 12.099999999999998 26.400000000000002
8329 84 1 0.0 25.300000000000008 12.099999999999998 26.400000000000002
8330 84 1 0.0 24.200000000000006 12.099999999999998 26.400000000000002
8331 84 1 0.0 23.100000000000005 12.099999999999998 26.400000000000002
8332 84 1 0.0 22.000000000000004 12.099999999999998 26.400000000000002
8333 84 1 0.0 20.900000000000002 12.099999999999998 26.400000000000002
8334 84 1 0.0 19.8 12.099999999999998 26.400000000000002
8335 84 1 0.0 18.7 12.099999999999998 26.400000000000002
8336 84 1 0.0 17.599999999999998 12.099999999999998 26.400000000000002
8337 84 1 0.0 16.499999999999996 12.099999999999998 26.400000000000002
8338 84 1 0.0 15.399999999999997 12.099999999999998 26.400000000000002
8339 84 1 0.0 14.299999999999997 12.099999999999998 26.400000000000002
8340 84 1 0.0 13.199999999999998 12.099999999999998 26.400000000000002
8341 84 1 0.0 12.099999999999998 12.099999999999998 26.400000000000002
8342 84 1 0.0 10.999999999999998 12.099999999999998 26.400000000000002
8343 84 1 0.0 9.899999999999999 12.099999999999998 26.400000000000002
8344 84 1 0.0 8.799999999999999 12.099999999999998 26.400000000000002
8345 84 1 0.0 7.699999999999999 12.099999999999998 26.400000000000002
8346 84 1 0.0 6.6 12.099999999999998 26.400000000000002
8347 84 1 0.0 5.5 12.099999999999998 26.400000000000002
8348 84 1 0.0 4.4 12.099999999999998 26.400000000000002
8349 84 1 0.0 3.3000000000000003 12.099999999999998 26.400000000000002
8350 84 1 0.0 2.2 12.099999999999998 26.400000000000002
8351 84 1 0.0 2.2 12.099999999999998 27.500000000000004
8352 84 1 0.0 2.2 12.099999999999998 28.6
8353 84 1 0.0 3.3000000000000003 12.099999999999998 28.6
8354 84 1 0.0 4.4 12.099999999999998 28.6
8355 84 1 0.0 5.5 12.099999999999998 28.6
8356 84 1 0.0 6.6 12.099999999999998 28.6
8357 84 1 0.0 7.699999999999999 12.099999999999998 28.6
8358 84 1 0.0 8.799999999999999 12.099999999999998 28.6
8359 84 1 0.0 9.899999999999999 12.099999999999998 28.6
8360 84 1 0.0 10.999999999999998 12.099999999999998 28.6
8361 84 1 0.0 12.099999999999998 12.099999999999998 28.6
8362 84 1 0.0 13.199999999999998 12.099999999999998 28.6
8363 84 1 0.0 14.299999999999997 12.099999999999998 28.6
8364 84 1 0.0 15.399999999999997 12.099999999999998 28.6
8365 84 1 0.0 16.499999999999996 12.099999999999998 28.6
8366 84 1 0.0 17.599999999999998 12.099999999999998 28.6
8367 84 1 0.0 18.7 12.099999999999998 28.6
8368 84 1 0.0 19.8 12.099999999999998 28.6
8369 84 1 0.0 20.900000000000002 12.099999999999998 28.6
8370 84 1 0.0 22.000000000000004 12.099999999999998 28.6
8371 84 1 0.0 23.100000000000005 12.099999999999998 28.6
8372 84 1 0.0 24.200000000000006 12.099999999999998 28.6
8373 84 1 0.0 25.300000000000008 12.099999999999998 28.6
8374 84 1 0.0 26.40000000000001 12.099999999999998 28.6
8375 84 1 0.0 27.50000000000001 12.099999999999998 28.6
8376 84 1 0.0 27.50000000000001 10.999999999999998 28.6
8377 84 1 0.0 27.50000000000001 9.899999999999999 28.6
8378 84 1 0.0 26.40000000000001 9.899999999999999 28.6
8379 84 1 0.0 25.300000000000008 9.899999999999999 28.6
8380 84 1 0.0 24.200000000000006 9.899999999999999 28.6
8381 84 1 0.0 23.100000000000005 9.899999999999999 28.6
8382 84 1 0.0 22.000000000000004 9.899999999999999 28.6
8383 84 1 0.0 20.900000000000002 9.899999999999999 28.6
8384 84 1 0.0 19.8 9.899999999999999 28.6
8385 84 1 0.0 18.7 9.899999999999999 28.6
8386 84 1 0.0 17.599999999999998 9.899999999999999 28.6
8387 84 1 0.0 16.499999999999996 9.899999999999999 28.6
8388 84 1 0.0 15.399999999999997 9.899999999999999 28.6
8389 84 1 0.0 14.299999999999997 9.899999999999999 28.6
8390 84 1 0.0 13.199999999999998 9.899999999999999 28.6
8391 84 1 0.0 12.099999999999998 9.899999999999999 28.6
8392 84 1 0.0 10.999999999999998 9.899999999999999 28.6
8393 84 1 0.0 9.899999999999999 9.899999999999999 28.6
8394 84 1 0.0 8.799999999999999 9.899999999999999 28.6
8395 84 1 0.0 7.699999999999999 9.899999999999999 28.6
8396 84 1 0.0 6.6 9.899999999999999 28.6
8397 84 1 0.0 5.5 9.899999999999999 28.6
8398 84 1 0.0 4.4 9.899999999999999 28.6
8399 84 1 0.0 3.3000000000000003 9.899999999999999 28.6
8400 84 1 0.0 2.2 9.899999999999999 28.6
8401 85 1 0.0 1.1 13.2 26.400000000000002
8402 85 1 0.0 2.2 13.2 26.400000000000002
8403 85 1 0.0 3.3000000000000003 13.2 26.400000000000002
8404 85 1 0.0 4.4 13.2 26.400000000000002
8405 85 1 0.0 5.5 13.2 26.400000000000002
8406 85 1 0.0 6.6 13.2 26.400000000000002
8407 85 1 0.0 7.699999999999999 13.2 26.400000000000002
8408 85 1 0.0 8.799999999999999 13.2 26.400000000000002
8409 85 1 0.0 9.899999999999999 13.2 26.400000000000002
8410 85 1 0.0 10.999999999999998 13.2 26.400000000000002
8411 85 1 0.0 12.099999999999998 13.2 26.400000000000002
8412 85 1 0.0 13.199999999999998 13.2 26.400000000000002
8413 85 1 0.0 14.299999999999997 13.2 26.400000000000002
8414 85 1 0.0 15.399999999999997 13.2 26.400000000000002
8415 85 1 0.0 16.499999999999996 13.2 26.400000000000002
8416 85 1 0.0 17.599999999999998 13.2 26.400000000000002
8417 85 1 0.0 18.7 13.2 26.400000000000002
8418 85 1 0.0 19.8 13.2 26.400000000000002
8419 85 1 0.0 20.900000000000002 13.2 26.400000000000002
8420 85 1 0.0 22.000000000000004 13.2 26.400000000000002
8421 85 1 0.0 23.100000000000005 13.2 26.400000000000002
8422 85 1 0.0 24.200000000000006 13.2 26.400000000000002
8423 85 1 0.0 25.300000000000008 13.2 26.400000000000002
8424 85 1 0.0 26.40000000000001 13.2 26.400000000000002
8425 85 1 0.0 27.50000000000001 13.2 26.400000000000002
8426 85 1 0.0 27.50000000000001 14.299999999999999 26.400000000000002
8427 85 1 0.0 27.50000000000001 15.399999999999999 26.400000000000002
8428 85 1 0.0 26.40000000000001 15.399999999999999 26.400000000000002
8429 85 1 0.0 25.300000000000008 15.399999999999999 26.400000000000002
8430 85 1 0.0 24.200000000000006 15.399999999999999 26.400000000000002
8431 85 1 0.0 23.100000000000005 15.399999999999999 26.400000000000002
8432 85 1 0.0 22.000000000000004 15.399999999999999 26.400000000000002
8433 85 1 0.0 20.900000000000002 15.399999999999999 26.400000000000002
8434 85 1 0.0 19.8 15.399999999999999 26.400000000000002
8435 85 1 0.0 18.7 15.399999999999999 26.400000000000002
8436 85 1 0.0 17.599999999999998 15.399999999999999 26.400000000000002
8437 85 1 0.0 16.499999999999996 15.399999999999999 26.400000000000002
8438 85 1 0.0 15.399999999999997 15.399999999999999 26.400000000000002
8439 85 1 0.0 14.299999999999997 15.399999999999999 26.400000000000002
8440 85 1 0.0 13.199999999999998 15.399999999999999 26.400000000000002
8441 85 1 0.0 12.099999999999998 15.399999999999999 26.400000000000002
8442 85 1 0.0 10.999999999999998 15.399999999999999 26.400000000000002
8443 85 1 0.0 9.899999999999999 15.399999999999999 26.400000000000002
8444 85 1 0.0 8.799999999999999 15.399999999999999 26.400000000000002
8445 85 1 0.0 7.699999999999999 15.399999999999999 26.400000000000002
8446 85 1 0.0 6.6 15.399999999999999 26.400000000000002
8447 85 1 0.0 5.5 15.399999999999999 26.400000000000002
8448 85 1 0.0 4.4 15.399999999999999 26.400000000000002
8449 85 1 0.0 3.3000000000000003 15.399999999999999 26.400000000000002
8450 85 1 0.0 2.2 15.399999999999999 26.400000000000002
8451 85 1 0.0 2.2 15.399999999999999 27.500000000000004
8452 85 1 0.0 2.2 15.399999999999999 28.6
8453 85 1 0.0 3.3000000000000003 15.399999999999999 28.6
8454 85 1 0.0 4.4 15.399999999999999 28.6
8455 85 1 0.0 5.5 15.399999999999999 28.6
8456 85 1 0.0 6.6 15.399999999999999 28.6
8457 85 1 0.0 7.699999999999999 15.399999999999999 28.6
8458 85 1 0.0 8.799999999999999 15.399999999999999 28.6
8459 85 1 0.0 9.899999999999999 15.399999999999999 28.6
8460 85 1 0.0 10.999999999999998 15.399999999999999 28.6
8461 85 1 0.0 12.099999999999998 15.399999999999999 28.6
8462 85 1 0.0 13.199999999999998 15.399999999999999 28.6
8463 85 1 0.0 14.299999999999997 15.399999999999999 28.6
8464 85 1 0.0 15.399999999999997 15.399999999999999 28.6
8465 85 1 0.0 16.499999999999996 15.399999999999999 28.6
8466 85 1 0.0 17.599999999999998 15.399999999999999 28.6
8467 85 1 0.0 18.7 15.399999999999999 28.6
8468 85 1 0.0 19.8 15.399999999999999 28.6
8469 85 1 0.0 20.900000000000002 15.399999999999999 28.6
8470 85 1 0.0 22.000000000000004 15.399999999999999 28.6
8471 85 1 0.0 23.100000000000005 15.399999999999999 28.6
8472 85 1 0.0 24.200000000000006 15.399999999999999 28.6
8473 85 1 0.0 25.300000000000008 15.399999999999999 28.6
8474 85 1 0.0 26.40000000000001 15.399999999999999 28.6
8475 85 1 0.0 27.50000000000001 15.399999999999999 28.6
8476 85 1 0.0 27.50000000000001 14.299999999999999 28.6
8477 85 1 0.0 27.50000000000001 13.2 28.6
8478 85 1 0.0 26.40000000000001 13.2 28.6
8479 85 1 0.0 25.300000000000008 13.2 28.6
8480 85 1 0.0 24.200000000000006 13.2 28.6
8481 85 1 0.0 23.100000000000005 13.2 28.6
8482 85 1 0.0 22.000000000000004 13.2 28.6
8483 85 1 0.0 20.900000000000002 13.2 28.6
8484 85 1 0.0 19.8 13.2 28.6
8485 85 1 0.0 18.7 13.2 28.6
8486 85 1 0.0 17.599999999999998 13.2 28.6
8487 85 1 0.0 16.499999999999996 13.2 28.6
8488 85 1 0.0 15.399999999999997 13.2 28.6
8489 85 1 0.0 14.299999999999997 13.2 28.6
8490 85 1 0.0 13.199999999999998 13.2 28.6
8491 85 1 0.0 12.099999999999998 13.2 28.6
8492 85 1 0.0 10.999999999999998 13.2 28.6
8493 85 1 0.0 9.899999999999999 13.2 28.6
8494 85 1 0.0 8.799999999999999 13.2 28.6
8495 85 1 0.0 7.699999999999999 13.2 28.6
8496 85 1 0.0 6.6 13.2 28.6
8497 85 1 0.0 5.5 13.2 28.6
8498 85 1 0.0 4.4 13.2 28.6
8499 85 1 0.0 3.3000000000000003 13.2 28.6
8500 85 1 0.0 2.2 13.2 28.6
8501 86 1 0.0 1.1 16.5 26.400000000000002
8502 86 1 0.0 2.2 16.5 26.400000000000002
8503 86 1 0.0 3.3000000000000003 16.5 26.400000000000002
8504 86 1 0.0 4.4 16.5 26.400000000000002
8505 86 1 0.0 5.5 16.5 26.400000000000002
8506 86 1 0.0 6.6 16.5 26.400000000000002
8507 86 1 0.0 7.699999999999999 16.5 26.400000000000002
8508 86 1 0.0 8.799999999999999 16.5 26.400000000000002
8509 86 1 0.0 9.899999999999999 16.5 26.400000000000002
8510 86 1 0.0 10.999999999999998 16.5 26.400000000000002
8511 86 1 0.0 12.099999999999998 16.5 26.400000000000002
8512 86 1 0.0 13.199999999999998 16.5 26.400000000000002
8513 86 1 0.0 14.299999999999997 16.5 26.400000000000002
8514 86 1 0.0 15.399999999999997 16.5 26.400000000000002
8515 86 1 0.0 16.499999999999996 16.5 26.400000000000002
8516 86 1 0.0 17.599999999999998 16.5 26.400000000000002
8517 86 1 0.0 18.7 16.5 26.400000000000002
8518 86 1 0.0 19.8 16.5 26.400000000000002
8519 86 1 0.0 20.900000000000002 16.5 26.400000000000002
8520 86 1 0.0 22.000000000000004 16.5 26.400000000000002
8521 86 1 0.0 23.100000000000005 16.5 26.400000000000002
8522 86 1 0.0 24.200000000000006 16.5 26.400000000000002
8523 86 1 0.0 25.300000000000008 16.5 26.400000000000002
8524 86 1 0.0 26.40000000000001 16.5 26.400000000000002
8525 86 1 0.0 27.50000000000001 16.5 26.400000000000002
8526 86 1 0.0 27.50000000000001 17.6 26.400000000000002
8527 86 1 0.0 27.50000000000001 18.7 26.400000000000002
8528 86 1 0.0 26.40000000000001 18.7 26.400000000000002
8529 86 1 0.0 25.300000000000008 18.7 26.400000000000002
8530 86 1 0.0 24.200000000000006 18.7 26.400000000000002
8531 86 1 0.0 23.100000000000005 18.7 26.400000000000002
8532 86 1 0.0 22.000000000000004 18.7 26.400000000000002
8533 86 1 0.0 20.900000000000002 18.7 26.400000000000002
8534 86 1 0.0 19.8 18.7 26.400000000000002
8535 86 1 0.0 18.7 18.7 26.400000000000002
8536 86 1 0.0 17.599999999999998 18.7 26.400000000000002
8537 86 1 0.0 16.499999999999996 18.7 26.400000000000002
8538 86 1 0.0 15.399999999999997 18.7 26.400000000000002
8539 86 1 0.0 14.299999999999997 18.7 26.400000000000002
8540 86 1 0.0 13.199999999999998 18.7 26.400000000000002
8541 86 1 0.0 12.099999999999998 18.7 26.400000000000002
8542 86 1 0.0 10.999999999999998 18.7 26.400000000000002
8543 86 1 0.0 9.899999999999999 18.7 26.400000000000002
8544 86 1 0.0 8.799999999999999 18.7 26.400000000000002
8545 86 1 0.0 7.699999999999999 18.7 26.400000000000002
8546 86 1 0.0 6.6 18.7 26.400000000000002
8547 86 1 0.0 5.5 18.7 26.400000000000002
8548 86 1 0.0 4.4 18.7 26.400000000000002
8549 86 1 0.0 3.3000000000000003 18.7 26.400000000000002
8550 86 1 0.0 2.2 18.7 26.400000000000002
8551 86 1 0.0 2.2 18.7 27.500000000000004
8552 86 1 0.0 2.2 18.7 28.6
8553 86 1 0.0 3.3000000000000003 18.7 28.6
8554 86 1 0.0 4.4 18.7 28.6
8555 86 1 0.0 5.5 18.7 28.6
8556 86 1 0.0 6.6 18.7 28.6
8557 86 1 0.0 7.699999999999999 18.7 28.6
8558 86 1 0.0 8.799999999999999 18.7 28.6
8559 86 1 0.0 9.899999999999999 18.7 28.6
8560 86 1 0.0 10.999999999999998 18.7 28.6
8561 86 1 0.0 12.099999999999998 18.7 28.6
8562 86 1 0.0 13.199999999999998 18.7 28.6
8563 86 1 0.0 14.299999999999997 18.7 28.6
8564 86 1 0.0 15.399999999999997 18.7 28.6
8565 86 1 0.0 16.499999999999996 18.7 28.6
8566 86 1 0.0 17.599999999999998 18.7 28.6
8567 86 1 0.0 18.7 18.7 28.6
8568 86 1 0.0 19.8 18.7 28.6
8569 86 1 0.0 20.900000000000002 18.7 28.6
8570 86 1 0.0 22.000000000000004 18.7 28.6
8571 86 1 0.0 23.100000000000005 18.7 28.6
8572 86 1 0.0 24.200000000000006 18.7 28.6
8573 86 1 0.0 25.300000000000008 18.7 28.6
8574 86 1 0.0 26.40000000000001 18.7 28.6
8575 86 1 0.0 27.50000000000001 18.7 28.6
8576 86 1 0.0 27.50000000000001 17.6 28.6
8577 86 1 0.0 27.50000000000001 16.5 28.6
8578 86 1 0.0 26.40000000000001 16.5 28.6
8579 86 1 0.0 25.300000000000008 16.5 28.6
8580 86 1 0.0 24.200000000000006 16.5 28.6
8581 86 1 0.0 23.100000000000005 16.5 28.6
8582 86 1 0.0 22.000000000000004 16.5 28.6
8583 86 1 0.0 20.900000000000002 16.5 28.6
8584 86 1 0.0 19.8 16.5 28.6
8585 86 1 0.0 18.7 16.5 28.6
8586 86 1 0.0 17.599999999999998 16.5 28.6
8587 86 1 0.0 16.499999999999996 16.5 28.6
8588 86 1 0.0 15.399999999999997 16.5 28.6
8589 86 1 0.0 14.299999999999997 16.5 28.6
8590 86 1 0.0 13.199999999999998 16.5 28.6
8591 86 1 0.0 12.099999999999998 16.5 28.6
8592 86 1 0.0 10.999999999999998 16.5 28.6
8593 86 1 0.0 9.899999999999999 16.5 28.6
8594 86 1 0.0 8.799999999999999 16.5 28.6
8595 86 1 0.0 7.699999999999999 16.5 28.6
8596 86 1 0.0 6.6 16.5 28.6
8597 86 1 0.0 5.5 16.5 28.6
8598 86 1 0.0 4.4 16.5 28.6
8599 86 1 0.0 3.3000000000000003 16.5 28.6
8600 86 1 0.0 2.2 16.5 28.6
8601 87 1 0.0 1.1 19.8 26.400000000000002
8602 87 1 0.0 2.2 19.8 26.400000000000002
8603 87 1 0.0 3.3000000000000003 19.8 26.400000000000002
8604 87 1 0.0 4.4 19.8 26.400000000000002
8605 87 1 0.0 5.5 19.8 26.400000000000002
8606 87 1 0.0 6.6 19.8 26.400000000000002
8607 87 1 0.0 7.699999999999999 19.8 26.400000000000002
8608 87 1 0.0 8.799999999999999 19.8 26.400000000000002
8609 87 1 0.0 9.899999999999999 19.8 26.400000000000002
8610 87 1 0.0 10.999999999999998 19.8 26.400000000000002
8611 87 1 0.0 12.099999999999998 19.8 26.400000000000002
8612 87 1 0.0 13.199999999999998 19.8 26.400000000000002
8613 87 1 0.0 14.299999999999997 19.8 26.400000000000002
8614 87 1 0.0 15.399999999999997 19.8 26.400000000000002
8615 87 1 0.0 16.499999999999996 19.8 26.400000000000002
8616 87 1 0.0 17.599999999999998 19.8 26.400000000000002
8617 87 1 0.0 18.7 19.8 26.400000000000002
8618 87 1 0.0 19.8 19.8 26.400000000000002
8619 87 1 0.0 20.900000000000002 19.8 26.400000000000002
8620 87 1 0.0 22.000000000000004 19.8 26.400000000000002
8621 87 1 0.0 23.100000000000005 19.8 26.400000000000002
8622 87 1 0.0 24.200000000000006 19.8 26.400000000000002
8623 87 1 0.0 25.300000000000008 19.8 26.400000000000002
8624 87 1 0.0 26.40000000000001 19.8 26.400000000000002
8625 87 1 0.0 27.50000000000001 19.8 26.400000000000002
8626 87 1 0.0 27.50000000000001 20.900000000000002 26.400000000000002
8627 87 1 0.0 27.50000000000001 22.0 26.400000000000002
8628 87 1 0.0 26.40000000000001 22.0 26.400000000000002
8629 87 1 0.0 25.300000000000008 22.0 26.400000000000002
8630 87 1 0.0 24.200000000000006 22.0 26.400000000000002
8631 87 1 0.0 23.100000000000005 22.0 26.400000000000002
8632 87 1 0.0 22.000000000000004 22.0 26.400000000000002
8633 87 1 0.0 20.900000000000002 22.0 26.400000000000002
8634 87 1 0.0 19.8 22.0 26.400000000000002
8635 87 1 0.0 18.7 22.0 26.400000000000002
8636 87 1 0.0 17.599999999999998 22.0 26.400000000000002
8637 87 1 0.0 16.499999999999996 22.0 26.400000000000002
8638 87 1 0.0 15.399999999999997 22.0 26.400000000000002
8639 87 1 0.0 14.299999999999997 22.0 26.400000000000002
8640 87 1 0.0 13.199999999999998 22.0 26.400000000000002
8641 87 1 0.0 12.099999999999998 22.0 26.400000000000002
8642 87 1 0.0 10.999999999999998 22.0 26.400000000000002
8643 87 1 0.0 9.899999999999999 22.0 26.400000000000002
8644 87 1 0.0 8.799999999999999 22.0 26.400000000000002
8645 87 1 0.0 7.699999999999999 22.0 26.400000000000002
8646 87 1 0.0 6.6 22.0 26.400000000000002
8647 87 1 0.0 5.5 22.0 26.400000000000002
8648 87 1 0.0 4.4 22.0 26.400000000000002
8649 87 1 0.0 3.3000000000000003 22.0 26.400000000000002
8650 87 1 0.0 2.2 22.0 26.400000000000002
8651 87 1 0.0 2.2 22.0 27.500000000000004
8652 87 1 0.0 2.2 22.0 28.6
8653 87 1 0.0 3.3000000000000003 22.0 28.6
8654 87 1 0.0 4.4 22.0 28.6
8655 87 1 0.0 5.5 22.0 28.6
8656 87 1 0.0 6.6 22.0 28.6
8657 87 1 0.0 7.699999999999999 22.0 28.6
8658 87 1 0.0 8.799999999999999 22.0 28.6
8659 87 1 0.0 9.899999999999999 22.0 28.6
8660 87 1 0.0 10.999999999999998 22.0 28.6
8661 87 1 0.0 12.099999999999998 22.0 28.6
8662 87 1 0.0 13.199999999999998 22.0 28.6
8663 87 1 0.0 14.299999999999997 22.0 28.6
8664 87 1 0.0 15.399999999999997 22.0 28.6
8665 87 1 0.0 16.499999999999996 22.0 28.6
8666 87 1 0.0 17.599999999999998 22.0 28.6
8667 87 1 0.0 18.7 22.0 28.6
8668 87 1 0.0 19.8 22.0 28.6
8669 87 1 0.0 20.900000000000002 22.0 28.6
8670 87 1 0.0 22.000000000000004 22.0 28.6
8671 87 1 0.0 23.100000000000005 22.0 28.6
8672 87 1 0.0 24.200000000000006 22.0 28.6
8673 87 1 0.0 25.300000000000008 22.0 28.6
8674 87 1 0.0 26.40000000000001 22.0 28.6
8675 87 1 0.0 27.50000000000001 22.0 28.6
8676 87 1 0.0 27.50000000000001 20.900000000000002 28.6
8677 87 1 0.0 27.50000000000001 19.8 28.6
8678 87 1 0.0 26.40000000000001 19.8 28.6
8679 87 1 0.0 25.300000000000008 19.8 28.6
8680 87 1 0.0 24.200000000000006 19.8 28.6
8681 87 1 0.0 23.100000000000005 19.8 28.6
8682 87 1 0.0 22.000000000000004 19.8 28.6
8683 87 1 0.0 20.900000000000002 19.8 28.6
8684 87 1 0.0 19.8 19.8 28.6
8685 87 1 0.0 18.7 19.8 28.6
8686 87 1 0.0 17.599999999999998 19.8 28.6
8687 87 1 0.0 16.499999999999996 19.8 28.6
8688 87 1 0.0 15.399999999999997 19.8 28.6
8689 87 1 0.0 14.299999999999997 19.8 28.6
8690 87 1 0.0 13.199999999999998 19.8 28.6
8691 87 1 0.0 12.099999999999998 19.8 28.6
8692 87 1 0.0 10.999999999999998 19.8 28.6
8693 87 1 0.0 9.899999999999999 19.8 28.6
8694 87 1 0.0 8.799999999999999 19.8 28.6
8695 87 1 0.0 7.699999999999999 19.8 28.6
8696 87 1 0.0 6.6 19.8 28.6
8697 87 1 0.0 5.5 19.8 28.6
8698 87 1 0.0 4.4 19.8 28.6
8699 87 1 0.0 3.3000000000000003 19.8 28.6
8700 87 1 0.0 2.2 19.8 28.6
8701 88 1 0.0 1.1 23.1 26.400000000000002
8702 88 1 0.0 2.2 23.1 26.400000000000002
8703 88 1 0.0 3.3000000000000003 23.1 26.400000000000002
8704 88 1 0.0 4.4 23.1 26.400000000000002
8705 88 1 0.0 5.5 23.1 26.400000000000002
8706 88 1 0.0 6.6 23.1 26.400000000000002
8707 88 1 0.0 7.699999999999999 23.1 26.400000000000002
8708 88 1 0.0 8.799999999999999 23.1 26.400000000000002
8709 88 1 0.0 9.899999999999999 23.1 26.400000000000002
8710 88 1 0.0 10.999999999999998 23.1 26.400000000000002
8711 88 1 0.0 12.099999999999998 23.1 26.400000000000002
8712 88 1 0.0 13.199999999999998 23.1 26.400000000000002
8713 88 1 0.0 14.299999999999997 23.1 26.400000000000002
8714 88 1 0.0 15.399999999999997 23.1 26.400000000000002
8715 88 1 0.0 16.499999999999996 23.1 26.400000000000002
8716 88 1 0.0 17.599999999999998 23.1 26.400000000000002
8717 88 1 0.0 18.7 23.1 26.400000000000002
8718 88 1 0.0 19.8 23.1 26.400000000000002
8719 88 1 0.0 20.900000000000002 23.1 26.400000000000002
8720 88 1 0.0 22.000000000000004 23.1 26.400000000000002
8721 88 1 0.0 23.100000000000005 23.1 26.400000000000002
8722 88 1 0.0 24.200000000000006 23.1 26.400000000000002
8723 88 1 0.0 25.300000000000008 23.1 26.400000000000002
8724 88 1 0.0 26.40000000000001 23.1 26.400000000000002
8725 88 1 0.0 27.50000000000001 23.1 26.400000000000002
8726 88 1 0.0 27.50000000000001 24.200000000000003 26.400000000000002
8727 88 1 0.0 27.50000000000001 25.3 26.400000000000002
8728 88 1 0.0 26.40000000000001 25.3 26.400000000000002
8729 88 1 0.0 25.300000000000008 25.3 26.400000000000002
8730 88 1 0.0 24.200000000000006 25.3 26.400000000000002
8731 88 1 0.0 23.100000000000005 25.3 26.400000000000002
8732 88 1 0.0 22.000000000000004 25.3 26.400000000000002
8733 88 1 0.0 20.900000000000002 25.3 26.400000000000002
8734 88 1 0.0 19.8 25.3 26.400000000000002
8735 88 1 0.0 18.7 25.3 26.400000000000002
8736 88 1 0.0 17.599999999999998 25.3 26.400000000000002
8737 88 1 0.0 16.499999999999996 25.3 26.400000000000002
8738 88 1 0.0 15.399999999999997 25.3 26.400000000000002
8739 88 1 0.0 14.299999999999997 25.3 26.400000000000002
8740 88 1 0.0 13.199999999999998 25.3 26.400000000000002
8741 88 1 0.0 12.099999999999998 25.3 26.400000000000002
8742 88 1 0.0 10.999999999999998 25.3 26.400000000000002
8743 88 1 0.0 9.899999999999999 25.3 26.400000000000002
8744 88 1 0.0 8.799999999999999 25.3 26.400000000000002
8745 88 1 0.0 7.699999999999999 25.3 26.400000000000002
8746 88 1 0.0 6.6 25.3 26.400000000000002
8747 88 1 0.0 5.5 25.3 26.400000000000002
8748 88 1 0.0 4.4 25.3 26.400000000000002
8749 88 1 0.0 3.3000000000000003 25.3 26.400000000000002
8750 88 1 0.0 2.2 25.3 26.400000000000002
8751 88 1 0.0 2.2 25.3 27.500000000000004
8752 88 1 0.0 2.2 25.3 28.6
8753 88 1 0.0 3.3000000000000003 25.3 28.6
8754 88 1 0.0 4.4 25.3 28.6
8755 88 1 0.0 5.5 25.3 28.6
8756 88 1 0.0 6.6 25.3 28.6
8757 88 1 0.0 7.699999999999999 25.3 28.6
8758 88 1 0.0 8.799999999999999 25.3 28.6
8759 88 1 0.0 9.899999999999999 25.3 28.6
8760 88 1 0.0 10.999999999999998 25.3 28.6
8761 88 1 0.0 12.099999999999998 25.3 28.6
8762 88 1 0.0 13.199999999999998 25.3 28.6
8763 88 1 0.0 14.299999999999997 25.3 28.6
8764 88 1 0.0 15.399999999999997 25.3 28.6
8765 88 1 0.0 16.499999999999996 25.3 28.6
8766 88 1 0.0 17.599999999999998 25.3 28.6
8767 88 1 0.0 18.7 25.3 28.6
8768 88 1 0.0 19.8 25.3 28.6
8769 88 1 0.0 20.900000000000002 25.3 28.6
8770 88 1 0.0 22.000000000000004 25.3 28.6
8771 88 1 0.0 23.100000000000005 25.3 28.6
8772 88 1 0.0 24.200000000000006 25.3 28.6
8773 88 1 0.0 25.300000000000008 25.3 28.6
8774 88 1 0.0 26.40000000000001 25.3 28.6
8775 88 1 0.0 27.50000000000001 25.3 28.6
8776 88 1 0.0 27.50000000000001 24.200000000000003 28.6
8777 88 1 0.0 27.50000000000001 23.1 28.6
8778 88 1 0.0 26.40000000000001 23.1 28.6
8779 88 1 0.0 25.300000000000008 23.1 28.6
8780 88 1 0.0 24.200000000000006 23.1 28.6
8781 88 1 0.0 23.100000000000005 23.1 28.6
8782 88 1 0.0 22.000000000000004 23.1 28.6
8783 88 1 0.0 20.900000000000002 23.1 28.6
8784 88 1 0.0 19.8 23.1 28.6
8785 88 1 0.0 18.7 23.1 28.6
8786 88 1 0.0 17.599999999999998 23.1 28.6
8787 88 1 0.0 16.499999999999996 23.1 28.6
8788 88 1 0.0 15.399999999999997 23.1 28.6
8789 88 1 0.0 14.299999999999997 23.1 28.6
8790 88 1 0.0 13.199999999999998 23.1 28.6
8791 88 1 0.0 12.099999999999998 23.1 28.6
8792 88 1 0.0 10.999999999999998 23.1 28.6
8793 88 1 0.0 9.899999999999999 23.1 28.6
8794 88 1 0.0 8.799999999999999 23.1 28.6
8795 88 1 0.0 7.699999999999999 23.1 28.6
8796 88 1 0.0 6.6 23.1 28.6
8797 88 1 0.0 5.5 23.1 28.6
8798 88 1 0.0 4.4 23.1 28.6
8799 88 1 0.0 3.3000000000000003 23.1 28.6
8800 88 1 0.0 2.2 23.1 28.6
8801 89 1 0.0 1.1 26.400000000000002 26.400000000000002
8802 89 1 0.0 2.2 26.400000000000002 26.400000000000002
8803 89 1 0.0 3.3000000000000003 26.400000000000002 26.400000000000002
8804 89 1 0.0 4.4 26.400000000000002 26.400000000000002
8805 89 1 0.0 5.5 26.400000000000002 26.400000000000002
8806 89 1 0.0 6.6 26.400000000000002 26.400000000000002
8807 89 1 0.0 7.699999999999999 26.400000000000002 26.400000000000002
8808 89 1 0.0 8.799999999999999 26.400000000000002 26.400000000000002
8809 89 1 0.0 9.899999999999999 26.400000000000002 26.400000000000002
8810 89 1 0.0 10.999999999999998 26.400000000000002 26.400000000000002
8811 89 1 0.0 12.099999999999998 26.400000000000002 26.400000000000002
8812 89 1 0.0 13.199999999999998 26.400000000000002 26.400000000000002
8813 89 1 0.0 14.299999999999997 26.400000000000002 26.400000000000002
8814 89 1 0.0 15.399999999999997 26.400000000000002 26.400000000000002
8815 89 1 0.0 16.499999999999996 26.400000000000002 26.400000000000002
8816 89 1 0.0 17.599999999999998 26.400000000000002 26.400000000000002
8817 89 1 0.0 18.7 26.400000000000002 26.400000000000002
8818 89 1 0.0 19.8 26.400000000000002 26.400000000000002
8819 89 1 0.0 20.900000000000002 26.400000000000002 26.400000000000002
8820 89 1 0.0 22.000000000000004 26.400000000000002 26.400000000000002
8821 89 1 0.0 23.100000000000005 26.400000000000002 26.400000000000002
8822 89 1 0.0 24.200000000000006 26.400000000000002 26.400000000000002
8823 89 1 0.0 25.300000000000008 26.400000000000002 26.400000000000002
8824 89 1 0.0 26.40000000000001 26.400000000000002 26.400000000000002
8825 89 1 0.0 27.50000000000001 26.400000000000002 26.400000000000002
[truncated: 1,116,046 more chars]
