# Supplementary material for: Bioinspired structural hydrogels with highly ordered hierarchical orientations by flow-induced alignment of nanofibrils
Source: Nat Commun. 2024 Jan 2;15:118. doi: 10.1038/s41467-023-44481-8 (PMC10761753; doi:10.1038/s41467-023-44481-8)
Supplement: Supplementary file 8 — Source Data [file 41467_2023_44481_MOESM8_ESM.zip › Supplementary Data file/simulaiton_file/strain/PVA_strain_temp1.4_volumeratio_0.61.data]

LAMMPS data file via write_data, version 24 Dec 2020, timestep = 1242105

10000 atoms
2 atom types
9900 bonds
1 bond types

-12.808367090083134 40.8083670900473 xlo xhi
9.652603326914502 22.347396673048443 ylo yhi
9.652603326914502 22.347396673048443 zlo zhi

Masses

1 24
2 10

Pair Coeffs # lj/cut

1 0.5 1
2 1 1

Bond Coeffs # fene

1 30 1.5 1 1

Atoms # full

1350 14 1 0 -11.604182447262875 11.004285300840062 10.684141744419408 0 1 -1
1349 14 1 0 -11.351466763611144 10.111585438739198 10.472945496363046 0 1 -1
4251 43 1 0 -12.056666162538429 12.38952350443518 11.932323018918279 0 1 -1
1344 14 1 0 -12.536356213322241 11.361325265133607 10.865911906398042 0 1 -1
4250 43 1 0 -12.767841694552786 12.299249036342928 11.37448187635787 0 1 -1
2841 29 1 0 -12.031059498472208 11.476394821726686 9.948824469591154 0 1 -1
1353 14 1 0 -11.25236388876128 10.628468383782545 11.70985097815433 0 1 -1
1345 14 1 0 -12.18819471984514 10.484400585529027 11.230079598853413 0 1 -1
6365 64 1 0 -11.674502065678967 12.233869348586754 12.763335438752906 0 1 -1
1351 14 1 0 -11.638049144464203 11.8902143674679 11.001361160486855 0 1 -1
4029 41 1 0 -12.32883667539562 10.562404289528304 10.269906011715033 1 1 -1
6364 64 1 0 -11.56848831331208 11.51000026166421 12.11788967480329 0 1 -1
1352 14 1 0 -10.873289041373576 11.474610856975008 11.372540814205468 0 1 -1
4034 41 1 0 -10.514608592233825 12.359021449621174 10.980080219706618 1 1 -1
6357 64 1 0 -12.039460691542482 10.480320677684498 12.389851028211607 0 1 -1
1505 16 1 0 -11.350539625869516 12.458745651608483 10.241919545941 0 1 -1
7024 71 1 0 -12.660379526996847 11.364633677328126 12.133333754998246 0 1 -1
6409 65 1 0 13.724261309392183 15.731100594767831 12.771872920253584 -1 1 -1
2840 29 1 0 -11.123925547317699 11.59004966642925 10.149095955181265 0 1 -1
6402 65 1 0 13.699178311473098 14.62532516309492 10.57427591208393 -1 1 -1
2570 26 1 0 7.752869683591957 14.386324423141991 9.943277567108373 0 1 -1
4252 43 1 0 -11.091843785838226 12.477520378317557 11.882523882963483 0 1 -1
6358 64 1 0 -11.181068411269878 10.855160681471556 12.65603580705003 0 1 -1
4091 41 1 0 5.872065000767577 9.678008647843171 11.899591786437073 1 1 -1
4032 41 1 0 -10.602200894195343 10.82631232882339 10.433988481338607 1 1 -1
1343 14 1 0 -12.69544761400615 12.188327756584174 10.403975152222356 0 1 -1
7017 71 1 0 -12.577591312240958 9.741077731906824 10.660233101258218 0 1 -1
1465 15 1 0 13.874447356836889 11.474090000246024 11.536374441002813 0 1 -1
6118 62 1 0 10.139470078289925 9.708766361476853 11.008107534332181 0 1 -1
6372 64 1 0 -11.462304436854831 9.663948057505007 12.754177944288855 0 1 -1
1271 13 1 0 -10.406310246582425 9.781206228966276 10.22617104694206 0 1 -1
1361 14 1 0 -8.685474641654565 10.0441496266051 10.739310880139675 0 1 -1
3363 34 1 0 13.939443358980999 10.036680807810557 11.682321965022961 -1 1 -1
6363 64 1 0 -10.643468729615027 11.665727971696104 12.298034034880413 0 1 -1
6359 64 1 0 -10.653740538407307 9.98984444640208 12.473624985565369 0 1 -1
1354 14 1 0 -10.365548637702585 10.266186400532078 11.369783512929848 0 1 -1
6360 64 1 0 -9.930122619055355 10.585385006644044 12.287777412353266 0 1 -1
1365 14 1 0 -9.742386390161077 10.447743515861609 10.322649909976256 0 1 -1
4033 41 1 0 -10.096740843213732 11.60830033200871 10.48383882622 1 1 -1
6362 64 1 0 -10.027762095922197 12.048150357781047 11.701866888275163 0 1 -1
1367 14 1 0 -9.690682183772138 11.085142892308527 11.247430431275731 0 1 -1
1368 14 1 0 -9.13704008344881 11.846321006965319 11.001039403453072 0 1 -1
1370 14 1 0 -8.837366792893075 11.17227081508339 12.45353548038512 0 1 -1
6361 64 1 0 -9.69790558828195 11.488679178843816 12.354418153620129 0 1 -1
1366 14 1 0 -9.059096602838133 11.106653804387792 10.467187872460636 0 1 -1
4254 43 1 0 -9.510253417147167 12.443450394347082 12.363286602764436 0 1 -1
6194 62 1 0 -8.84762779527178 10.237191646053176 12.492243003376242 0 1 -1
1359 14 1 0 -9.409634955462053 10.197851902713037 11.355535979414764 0 1 -1
1369 14 1 0 -8.765339639950689 11.15168378074923 11.498221627491498 0 1 -1
4256 43 1 0 -8.192289037459961 12.122473794910235 11.8482523840776 0 1 -1
4039 41 1 0 -9.30007039672346 12.321687766619224 10.17232034297519 1 1 -1
4043 41 1 0 -8.480384161107045 12.43482907439049 10.871633394074172 1 1 -1
1360 14 1 0 -8.494480885673156 10.143199504723057 11.622042479261241 0 1 -1
5451 55 1 0 -8.483579338749568 11.906680379719285 10.107837081983227 0 1 -1
4038 41 1 0 -9.61358705720577 12.840362248703897 11.009808611708873 1 1 -1
4255 43 1 0 -8.881710673834537 12.664541778821874 11.670899587693583 0 1 -1
1362 14 1 0 -8.664608134869649 10.192258229601784 9.79383917115234 0 1 -1
511 6 1 0 10.755891195415774 15.836642431258475 9.68454950235975 -1 1 -1
5450 55 1 0 -8.05025648718249 11.054632550891103 10.374510402874977 0 1 -1
4044 41 1 0 -7.877702590007544 11.662854652814605 11.129623286481403 1 1 -1
1371 14 1 0 -7.946559692198766 10.959498429128583 12.25852484922279 0 1 -1
1464 15 1 0 13.910017870191513 12.461501398862444 11.388898734695648 0 1 -1
4257 43 1 0 -7.224322512018063 12.301860263423361 11.71433321525312 0 1 -1
4045 41 1 0 -7.71027906197364 10.727305660297542 11.241042814702176 1 1 -1
4046 41 1 0 -7.724763252305201 10.027135428209755 10.561588650416716 1 1 -1
4258 43 1 0 -6.933371331825359 11.522791610939848 11.281545325061087 0 1 -1
4047 41 1 0 -7.099229401928097 10.764731065584577 10.383239041012793 1 1 -1
4048 41 1 0 -6.378539878638789 10.773955843249121 10.946786998005788 1 1 -1
4260 43 1 0 -6.08121865138071 11.018437765973495 11.926968188324484 0 1 -1
4052 41 1 0 -6.591301675824438 10.445793059986952 12.587065023419143 1 1 -1
4259 43 1 0 -6.933078035971463 11.297002897362429 12.173751156656184 0 1 -1
2828 29 1 0 -6.428293925987257 11.617625958414612 10.289432507975917 0 1 -1
2829 29 1 0 -6.138828855103092 10.80346175656224 10.032570661686327 0 1 -1
4053 41 1 0 -5.879027208854519 9.922128407593567 12.479826790805541 1 1 -1
1399 14 1 0 -5.696500725081974 11.475138297863268 10.814574302987232 0 1 -1
7111 72 1 0 -6.386479401535571 12.365051031914167 10.979855910296612 0 1 -1
7110 72 1 0 -7.280278653305245 12.419520356985343 10.734664136115978 0 1 -1
4051 41 1 0 -7.055205771739858 10.354263812506181 11.776276777776374 1 1 -1
2827 29 1 0 -7.383395932930995 11.819758939505933 10.038138694048953 0 1 -1
7129 72 1 0 -5.720027102238767 12.14334471711463 9.823030126060546 0 1 -1
4049 41 1 0 -6.004469003817263 9.95407049321544 11.278627010707158 1 1 -1
4261 43 1 0 -5.794176176759013 11.897968770822741 11.721609092446906 0 1 -1
2336 24 1 0 -6.318840305383563 9.798029777749965 10.309567005487136 0 1 -1
2824 29 1 0 -7.974462514452724 12.628440967593937 9.982886147732643 0 1 -1
2473 25 1 0 -6.3785080138804835 12.62096314544752 12.425784134625925 0 1 -1
5448 55 1 0 -7.73064440129906 9.791283788972134 9.673866829754004 0 1 -1
5121 52 1 0 5.114635301226009 15.932717992368424 11.377849841973484 0 1 -1
2337 24 1 0 -5.368901198613632 9.779478668896955 10.052839259485134 0 1 -1
1395 14 1 0 -4.854378661159703 11.091515992900646 11.370260148665977 0 1 -1
4069 41 1 0 -4.670446209581694 12.409043007918008 12.75207396185905 1 1 -1
1398 14 1 0 -5.435090796195483 10.57396145344071 10.700708421672587 0 1 -1
1397 14 1 0 -5.060803340149135 9.79799969304223 11.021615703136252 0 1 -1
1396 14 1 0 -5.125782377200436 10.325020400010539 11.88715032824874 0 1 -1
8116 82 1 0 -3.3940669615662244 11.2309218492192 10.42221449359941 0 1 -1
8117 82 1 0 -4.333951174307531 11.48261311216028 10.680782515571604 0 1 -1
8118 82 1 0 -4.0415603300122385 10.66062618961929 11.140011115659341 0 1 -1
7127 72 1 0 -4.324668121209781 11.874329945972 9.866248585794576 0 1 -1
8119 82 1 0 -4.023635366198533 11.051485756201718 12.002228869840337 0 1 -1
1400 14 1 0 -5.023714898384748 12.166896323326359 10.858473066861492 0 1 -1
4070 41 1 0 -3.9616338264808455 12.07886873922521 12.169064572270358 1 1 -1
8120 82 1 0 -3.2797032864261304 11.355757929877033 12.49066040965072 0 1 -1
7119 72 1 0 -3.393911931937456 12.354516418072215 10.073084722400834 0 1 -1
1394 14 1 0 -4.957879778737046 11.657919775172239 12.09783828776287 0 1 -1
7128 72 1 0 -5.159572948931432 11.336694940717372 9.952277821897189 0 1 -1
7118 72 1 0 -3.9312744406596867 12.295379690038244 10.927627147246842 0 1 -1
4266 43 1 0 -3.262830810061713 11.482435828869363 11.458316482697832 0 1 -1
4265 43 1 0 -3.26678591581822 12.448963769134771 11.618753247753299 0 1 -1
4262 43 1 0 -5.101782664686915 12.591208808222774 11.835337199093175 0 1 -1
1393 14 1 0 -5.102636568236565 10.86806441547208 12.636900466765525 0 1 -1
5442 55 1 0 -3.6096089952429153 10.168044859110006 10.12618525392526 0 1 -1
6173 62 1 0 -3.986876303425605 9.909267309556707 11.743636365115602 0 1 -1
2472 25 1 0 -5.482281072979917 13.06975552768274 12.553075724952997 0 1 -1
4071 41 1 0 -3.6451524507242663 12.879465790169327 12.613074003898744 1 1 -1
4055 41 1 0 -4.329062876647434 10.318103855412547 12.665298768349135 1 1 -1
3159 32 1 0 -3.3918262942856003 10.066684624252842 12.559528005195528 0 1 -1
5443 55 1 0 -4.480212034622149 10.317655980788215 10.384749918706051 0 1 -1
3158 32 1 0 -2.880358804537906 10.485125821582864 11.92286720468999 0 1 -1
8121 82 1 0 -2.708819295067407 12.071923498486877 12.177795206916837 0 1 -1
3157 32 1 0 -3.0564792135075987 10.139819270329943 11.060481430357404 0 1 -1
6166 62 1 0 -1.5429082438602766 10.399983869811862 11.690733047514534 0 1 -1
3161 32 1 0 -2.25723652194843 11.076836914837989 12.196045050688692 0 1 -1
3155 32 1 0 -2.501491541405276 11.001173121896397 10.226718430734214 0 1 -1
3154 32 1 0 -2.1275440605027462 10.807806647068828 11.082963695398975 0 1 -1
3153 32 1 0 -1.7481984936524597 11.687389207689936 11.256661426968376 0 1 -1
3162 32 1 0 -1.3306468077009423 11.140693064886813 12.273258104071836 0 1 -1
3151 32 1 0 -1.516119527289403 11.25365479138217 10.454569179285349 0 1 -1
3152 32 1 0 -0.9150803024391863 11.298780664055228 11.215491145885192 0 1 -1
5910 60 1 0 12.857488068122521 14.086442277993513 12.248556322582019 -1 1 -1
6167 62 1 0 -1.9479791021574702 10.199761841466351 12.555505772123832 0 1 -1
3156 32 1 0 -2.525098595604536 10.032435629750577 10.261647905342725 0 1 -1
3165 32 1 0 -0.8891288560118245 12.317122019622442 11.199413129758963 0 1 -1
4267 43 1 0 -2.7865753053995306 12.03604312745589 10.843505406639395 0 1 -1
8123 82 1 0 -1.2434970031507522 12.805582268411321 11.998127008151249 0 1 -1
8122 82 1 0 -1.7307414476778344 12.010623216930544 12.212084329873402 0 1 -1
3148 32 1 0 -1.7466204402138956 12.268058844149358 10.415759215948718 0 1 -1
4268 43 1 0 -2.1875944808572925 12.541449415382399 11.410898578287627 0 1 -1
3146 32 1 0 -0.8547781299421455 11.908969100314899 9.999508710860454 0 1 -1
8353 84 1 0 -0.8351746836639524 10.316150068918763 10.839994992086503 0 1 -1
2569 26 1 0 8.01310637612714 13.464241088481563 9.716703964342285 0 1 -1
220 3 1 0 12.784485896646284 14.703899983244323 10.707919459691533 0 1 -1
6156 62 1 0 -0.8998939958599319 10.12151242557626 12.400873121842 0 1 -1
4072 41 1 0 -2.7068407409691364 13.00455203830749 12.427856434077231 1 1 -1
3147 32 1 0 -0.9481809453762864 12.816331681758985 10.372235611861049 0 1 -1
5438 55 1 0 -1.3945929625709166 10.350007739542711 10.073003131745411 0 1 -1
7120 72 1 0 -2.5267668661748903 12.124629188807821 9.747097985935453 0 1 -1
8359 84 1 0 1.022431673877641 10.08184931164274 9.758216767151888 0 1 -1
3164 32 1 0 -0.5568398801335537 11.800704827999727 11.939266225972872 0 1 -1
3163 32 1 0 -0.49426381027048016 10.87810464505012 11.861841687319481 0 1 -1
8125 82 1 0 -0.3822843399384901 13.232737303749566 12.410374110844371 0 1 -1
8109 82 1 0 -0.3331077558450879 11.00936325441466 10.469939127541386 0 1 -1
8105 82 1 0 -0.09881136712942151 12.003851514301147 10.683517549142827 0 1 -1
8352 84 1 0 -0.2777630123885739 9.866890161906982 11.499471712688365 0 1 -1
8106 82 1 0 0.642524653493183 11.327740650775507 10.383284991766507 0 1 -1
3185 32 1 0 0.6664477024203279 12.291731337594367 10.25193946378465 0 1 -1
8107 82 1 0 0.408674569961617 10.575471839202336 10.868797417147203 0 1 -1
8345 84 1 0 1.3837808477444735 11.064713904155418 11.53857061263028 0 1 -1
8104 82 1 0 0.2255209492209307 11.431036359436057 11.433105761943493 0 1 -1
8346 84 1 0 0.7096157704430031 10.57756947946136 11.974292450054268 0 1 -1
8103 82 1 0 0.9864828794381602 11.879090571928193 11.134500558302662 0 1 -1
3188 32 1 0 1.7678631284167388 11.347700383400229 10.545290335036036 0 1 -1
3167 32 1 0 0.3795247945582947 12.573927374000583 11.42371222623088 0 1 -1
8344 84 1 0 0.9101708642807456 11.703780847804722 12.086299116041188 0 1 -1
8347 84 1 0 1.2467993316629755 10.934128950748052 12.757852258730466 0 1 -1
6157 62 1 0 0.0912516223432025 9.929172393107676 12.37472060897264 0 1 -1
6154 62 1 0 0.15819232449644538 11.359993770886538 12.541607958872614 0 1 -1
8343 84 1 0 0.1665321224224403 12.341099860773568 12.29590827860881 0 1 -1
8108 82 1 0 0.14879481140355288 10.296882452654621 10.02867071822198 0 1 -1
8361 84 1 0 1.396275590920622 10.079866552229811 11.376078961639925 0 1 -1
3183 32 1 0 1.2744348450109921 12.947452136165124 11.754595031774574 0 1 -1
2573 26 1 0 7.350448309878832 15.281428972150486 9.699957578279628 0 1 -1
8101 82 1 0 1.6737404851673698 12.770747845282877 10.168344407703442 0 1 -1
3186 32 1 0 1.4450407524027575 11.891607058263553 9.900724314263416 0 1 -1
4623 47 1 0 1.8302457954531537 12.091859958220219 12.026116155806594 -1 1 -1
8360 84 1 0 1.5251044950659853 10.417089536257537 10.470963013357387 0 1 -1
8102 82 1 0 1.8421304590956922 12.361277895039436 11.063064208522784 0 1 -1
3133 32 1 0 3.978679241199309 10.62983422034721 9.75827303976286 0 1 -1
3189 32 1 0 2.5471570248276088 11.433069024349642 11.13670229677692 0 1 -1
291 3 1 0 3.320495541716923 9.833576387245811 10.72643229004624 0 2 -1
3187 32 1 0 2.3207722398990622 12.064343236456612 10.193586344798623 0 1 -1
4624 47 1 0 2.2143037153042098 11.159404290448448 12.041550478294793 -1 1 -1
292 3 1 0 2.389241232782208 9.926858330212943 10.628015100051545 0 2 -1
8362 84 1 0 2.2080542023873875 10.464320039451527 11.419633941831702 0 1 -1
3190 32 1 0 3.189511032318844 10.74301698766167 11.438422019377736 0 1 -1
3130 32 1 0 2.775374138200263 10.81154942250904 10.501049610904165 0 1 -1
8367 84 1 0 3.7098897846100236 11.33724069511343 12.101933043596729 0 1 -1
3194 32 1 0 3.257236073866153 12.0446024256245 11.59561673858491 0 1 -1
3191 32 1 0 3.637311589456413 10.724899221936106 10.588191722158747 0 1 -1
3193 32 1 0 3.22597327002385 11.850130312788824 10.679313937906652 0 1 -1
4625 47 1 0 2.695664783960634 11.775890951030853 12.492844279384078 -1 1 -1
4626 47 1 0 3.2091784668411307 12.662903855818406 12.520053945010135 -1 1 -1
3192 32 1 0 3.9266119895862133 11.469355817620395 10.10617656959104 0 1 -1
7890 79 1 0 3.707471959019802 12.505845621790499 10.2447774241898 0 1 0
8366 84 1 0 3.1618797776976546 10.7650403791144 12.598621346638785 0 1 -1
5174 52 1 0 3.996012431247216 10.267186889897193 11.654517096575185 0 1 -1
4622 47 1 0 2.4946427693649564 12.714170433310539 11.650905564356663 -1 1 -1
2440 25 1 0 3.9884390841970685 12.178576934092233 12.770660378132092 0 1 -1
8363 84 1 0 2.190690606918171 9.861991345117753 12.07721326433346 0 1 -1
5175 52 1 0 3.226614818491651 9.946325447803366 12.103647272092601 0 1 -1
689 7 1 0 0.5744605292955072 15.778341604341687 12.671763859408605 -1 1 -1
8368 84 1 0 4.066019482402975 11.24879984701693 11.20675911057715 0 1 -1
8129 82 1 0 1.9643988223481657 12.96685251529448 12.462612730383903 0 1 -1
7891 79 1 0 4.677158397620026 12.596609434454491 9.961197165842433 0 1 0
6132 62 1 0 4.980054106345946 9.991750372185988 12.048025248885388 0 1 -1
8372 84 1 0 5.63711549634807 9.770959401104468 10.237270629289771 0 1 -1
8370 84 1 0 4.2751787508436045 9.849221594416695 10.645824084388146 0 1 -1
3195 32 1 0 4.092513831438527 12.218382662216747 11.090823622233772 0 1 -1
8369 84 1 0 4.675708015235546 10.656309130722114 10.913477043988161 0 1 -1
6131 62 1 0 5.37669216219032 9.766326298512892 11.156530582851808 0 1 -1
5173 52 1 0 4.57642473170403 10.848668205849048 12.19926846057739 0 1 -1
3196 32 1 0 4.480721985554162 11.796778337006007 11.876347707770426 0 1 -1
7897 79 1 0 5.318011818473153 11.156032863898231 11.33009830162088 0 1 0
7896 79 1 0 5.803316558893634 10.680849089091346 10.64802958155054 0 1 0
3198 32 1 0 6.022171552198312 11.671487045044582 11.560440851333691 0 1 -1
3200 32 1 0 6.329054829196373 10.6024840683746 11.603717814680865 0 1 -1
5172 52 1 0 5.525888798092847 10.72599201659758 12.33693871743805 0 1 -1
3197 32 1 0 5.318837704841137 11.605412630782201 12.216968722301178 0 1 -1
7892 79 1 0 5.484964028028514 12.896789369477355 10.309405901374134 0 1 0
3134 32 1 0 4.92154912968013 10.488868680497927 9.94093437296003 0 1 -1
7898 79 1 0 5.075550206027572 12.07648417007334 11.088918863373856 0 1 0
6423 65 1 0 11.317486758525437 14.004675845178694 10.989979573503454 -1 1 -1
4090 41 1 0 6.431596507130369 10.281794154987745 12.458918151638315 1 1 -1
5171 52 1 0 6.30323056361355 11.2457127830613 12.349223228967217 0 1 -1
7893 79 1 0 6.2857698462340466 12.445818852335027 10.045760964143593 0 1 0
7894 79 1 0 5.7559417482498745 11.723326813915568 10.463550874989192 0 1 0
3135 32 1 0 4.856093857587119 11.412551397190875 10.207839591550552 0 1 -1
6171 62 1 0 -2.3616404457925135 9.687796399778875 11.581366191426653 0 1 -1
6147 62 1 0 4.292157750570919 10.051943326825555 12.749529961184907 0 1 -1
218 3 1 0 13.56062641977828 13.874125271138949 11.19090217812043 0 1 -1
5911 60 1 0 13.824824698375263 14.327540887212901 12.131690539521033 -1 1 -1
2527 26 1 0 11.950594920926108 13.828164973616827 10.29295035909347 0 1 -1
221 3 1 0 12.871558055759909 14.79370483466532 11.607577215603586 0 1 -1
6424 65 1 0 11.779073740402122 13.702211591875392 11.777532243650924 -1 1 -1
2528 26 1 0 11.664449850988941 14.759090644502749 10.494306422689954 0 1 -1
1799 18 1 0 5.809183419454634 14.756798945732609 9.727789463103857 -1 1 -1
7895 79 1 0 6.5594004569854505 11.198618406061863 10.438670791429196 0 1 0
3199 32 1 0 6.877466580882718 11.293320101284133 11.372865380895563 0 1 -1
2360 24 1 0 7.091477592129667 10.661294083024378 9.933509531421103 0 1 -1
1407 15 1 0 7.406794458576041 10.296749539347706 11.838861924713518 0 1 -1
6426 65 1 0 12.695019753762853 13.257949037672477 11.914097462498635 -1 1 -1
4100 41 1 0 7.424533050705833 10.852797226819197 12.537237120831648 1 1 -1
2361 24 1 0 7.713625098430338 9.991537525390934 10.24187688044017 0 1 -1
5135 52 1 0 7.9643595817187425 11.680025891363048 12.559620701483787 0 1 -1
6128 62 1 0 7.711083918759293 11.077847514967143 10.755053064061766 0 1 -1
6129 62 1 0 6.992126593558179 10.461524628325343 10.84846612508992 0 1 -1
6127 62 1 0 7.2818237237472125 11.838850627991581 10.434554878955055 0 1 -1
1408 15 1 0 8.11182883981337 10.30969955375766 11.1473433388266 0 1 -1
1409 15 1 0 8.020206512150466 11.165712505853422 11.738244788371924 0 1 -1
6126 62 1 0 8.258557555429565 11.612381155162227 10.054644691141235 0 1 -1
1446 15 1 0 6.738121738428259 12.172068324806178 11.146455578888835 0 1 -1
1447 15 1 0 7.173030188142402 12.07845869269952 12.002016500646414 0 1 -1
6125 62 1 0 8.353094272911669 12.13569410712844 10.871760870425897 0 1 -1
6121 62 1 0 8.736849568100176 10.075812465899064 10.354072182842723 0 1 -1
1410 15 1 0 8.914187305570437 10.736261429612703 11.81625969852939 0 1 -1
6404 65 1 0 13.406308612593584 15.527371261979624 11.001760876415423 -1 1 -1
5136 52 1 0 8.484221953393991 11.94345905505197 11.852866228978767 0 1 -1
5137 52 1 0 9.00226044400642 11.50183319865233 12.523754116815885 0 1 -1
1411 15 1 0 9.383682150193607 10.407456940403211 11.124000338324194 0 1 -1
4099 41 1 0 8.25295752379278 10.470029437281669 12.497177061428616 1 1 -1
1441 15 1 0 7.757592791182372 12.665773080562154 10.252799839251871 0 1 -1
2568 26 1 0 8.809651353241591 12.808511748071309 9.714999650526632 0 1 -1
6122 62 1 0 9.033090928734012 10.970500303980234 9.994856286942332 0 1 -1
6124 62 1 0 8.610959311120777 11.204715294401442 10.94538698431649 0 1 -1
6123 62 1 0 9.237975557770667 11.806890343893484 10.504263103976008 0 1 -1
5045 51 1 0 10.642516949148796 10.12286419896748 12.11068850289471 0 1 -1
5042 51 1 0 9.46540693975841 9.964457542719924 12.377478347632861 0 1 -1
6117 62 1 0 11.01617530543464 10.18831008660411 11.163171694685955 0 1 -1
1454 15 1 0 9.921660684935578 10.851107477962767 12.149627549259295 0 1 -1
1453 15 1 0 9.590581562593567 11.516231805781729 11.558463838167098 0 1 -1
6120 62 1 0 9.662554949985484 9.971587384950375 10.235275232037944 0 1 -1
1452 15 1 0 9.548250729332878 12.496408835237146 11.657178020437689 0 1 -1
5046 51 1 0 11.58381680853623 9.733626445755215 11.893500475416717 0 1 -1
1412 15 1 0 10.24881898766142 10.713086711602168 11.224915364408185 0 1 -1
1413 15 1 0 9.989174349329968 11.114705638185416 10.460993509981243 0 1 -1
2515 26 1 0 10.663423571025277 12.680245853171519 10.227734013813103 0 1 -1
2514 26 1 0 10.799281307443636 11.829982839226556 9.678356123133725 0 1 -1
5047 51 1 0 11.454657835046838 10.729057230518816 11.984591783659878 0 1 -1
2516 26 1 0 10.373945363886094 11.899812664580832 10.698566957718052 0 1 -1
2520 26 1 0 10.53023139638816 11.463706930037123 11.685906157901256 0 1 -1
2531 26 1 0 13.07579130166204 15.439255735731034 10.004530122906452 0 1 -1
1417 15 1 0 10.694405505456167 10.016685589682815 10.243719742466512 0 1 -1
1418 15 1 0 11.663618413774977 9.999233093499639 10.502477267396944 0 1 -1
2517 26 1 0 11.050465159170326 11.296225060767995 10.766176656197691 0 1 -1
1451 15 1 0 9.827820847822245 12.843970008320845 10.830064631438798 0 1 -1
2518 26 1 0 11.44570001745647 12.16331895257365 10.880304328002843 0 1 -1
2523 26 1 0 11.203723193456355 12.841178009212223 12.005820162944419 0 1 -1
2521 26 1 0 10.777228190696189 12.024111575717358 12.400657612290665 0 1 -1
2524 26 1 0 10.536720704725152 12.4397207342689 11.503914581630152 0 1 -1
2519 26 1 0 11.422509392770884 11.8027817194416 11.80461617133099 0 1 -1
2526 26 1 0 11.638857364196724 12.936625705491595 10.231810744828273 0 1 -1
5138 52 1 0 9.729855221001948 12.11810262762306 12.56992936614191 0 1 -1
1455 15 1 0 10.79845495479795 10.998511547947729 12.602633327888201 0 1 -1
1456 15 1 0 11.647611203421977 11.413755794861194 12.690788547910369 0 1 -1
222 3 1 0 12.37553134510864 15.586144548852618 11.58919641003341 0 1 -1
1426 15 1 0 13.044685733314829 13.131633406525783 10.917684614226479 0 1 -1
2926 30 1 0 12.87697142313733 10.46913999825761 10.377677991826404 0 2 -1
1419 15 1 0 12.119537770843163 10.297440236297625 9.747583409918237 0 1 -1
6427 65 1 0 13.627714417116042 13.195096912951652 11.998617283017825 -1 1 -1
5048 51 1 0 12.147848993605319 10.37540844935602 11.360295779671342 0 1 -1
1457 15 1 0 12.415789750701858 11.939231532673729 12.425550075793112 0 1 -1
6101 62 1 0 13.659526585523547 11.311490057977071 10.111891342237758 0 1 -1
6114 62 1 0 12.517194510302126 9.662145517114862 10.794350282613388 0 1 -1
6111 62 1 0 13.872688481164598 10.383359997666355 10.744665236827919 0 1 -1
6112 62 1 0 13.122903993163035 10.434318072842176 11.302865978486293 0 1 -1
1423 15 1 0 12.012985175688595 11.343200656892094 10.907254808823597 0 1 -1
1422 15 1 0 11.742760544348634 11.094607692661722 10.071332706136838 0 1 -1
4050 41 1 0 -6.884463454794709 9.71615594119178 11.075142625387885 1 1 -1
1424 15 1 0 12.9206938073328 11.427294701006087 10.819696913341266 0 1 -1
5049 51 1 0 12.320602515204808 10.296724745005097 12.276567828632025 0 1 -1
1458 15 1 0 12.645381956149095 11.282321807395132 11.785753791543137 0 1 -1
1460 15 1 0 13.571823155535807 11.340225745464757 12.469981883260584 0 1 -1
1463 15 1 0 13.266319703930115 12.223463476218837 12.059645787496166 0 1 -1
1425 15 1 0 12.661629008085285 12.287040756201446 11.218112343232443 0 1 -1
5051 51 1 0 13.41389538541885 10.347514472549074 12.424529686892537 0 1 -1
6103 62 1 0 13.356235342173019 12.219518960422118 10.503520391555886 0 1 -1
1428 15 1 0 12.304357957748152 12.281606697360296 10.337480529470866 0 1 -1
1363 14 1 0 -9.482052746737727 9.680897438977894 9.71899809553074 0 1 -1
1459 15 1 0 12.727262483480953 11.022274927749308 12.694487116579783 0 1 -1
4993 50 1 0 11.917282952262532 15.78057544216531 12.582152288886281 0 1 -1
2605 27 1 0 -12.411750820062984 15.80390831931803 10.173575782256016 0 1 -1
6019 61 1 0 -11.357300598168557 15.78452190828847 12.394206659314905 0 0 -1
7114 72 1 0 -5.841371285310364 13.164977005628176 9.832240806062517 0 1 -1
2608 27 1 0 -11.257512510862265 15.51507205782007 10.610435143632706 0 1 -1
7058 71 1 0 -12.714089368639648 13.664567182997978 11.249118405445614 0 1 -1
2604 27 1 0 -12.118295459072497 15.47581866412732 11.017599103222102 0 1 -1
1328 14 1 0 -11.95687934912807 15.213420542939009 11.905534354395643 0 1 -1
223 3 1 0 11.716745572006456 14.887075633287541 11.450475718713127 0 1 -1
2601 27 1 0 -12.054909073858388 14.562420459895275 10.453528685213591 0 1 -1
7147 72 1 0 -12.37128909572634 14.345861825596861 12.770729834593226 0 1 -1
7141 72 1 0 -11.888947895122708 12.94858736012015 11.057759332775571 0 1 -1
7148 72 1 0 -11.626697801491904 14.134021350633038 12.19592830022795 0 1 -1
7142 72 1 0 -12.070924120808291 13.25861473741548 12.003424804732008 0 1 -1
7140 72 1 0 -11.296657981019608 13.67676607718964 11.301813442921306 0 1 -1
2602 27 1 0 -12.053889083858863 14.329544259151502 11.355866606703042 0 1 -1
7149 72 1 0 -10.649057600571199 13.856100899425066 12.123905219396768 0 1 -1
1327 14 1 0 -11.070268765784922 15.164742711052835 11.610764209634425 0 1 -1
7139 72 1 0 -11.148879668291842 14.462229802787459 10.792347664517496 0 1 -1
1503 16 1 0 -12.212320436679255 13.587712354912703 10.352670979195603 0 1 -1
4035 41 1 0 -10.556256026007622 13.307415675000486 10.968892564134503 1 1 -1
7102 72 1 0 -11.520948679916396 14.885694140350388 12.777555199918151 0 1 -1
1504 16 1 0 -11.28907939632803 13.377230841058992 10.364367133404354 0 1 -1
1427 15 1 0 12.77974000105586 13.035812827285017 10.032519129414439 0 1 -1
7103 72 1 0 -10.574134376573431 14.858225157411756 12.477012277883237 0 1 -1
1493 15 1 0 12.040971632940451 12.929685283091693 12.501905123387989 0 1 -1
7150 72 1 0 -11.27534370518445 13.22411752608001 12.517048845813136 0 1 -1
2607 27 1 0 -11.439192850275184 15.907172823066173 9.700402364469305 0 1 -1
6165 62 1 0 -1.7692179825746592 9.92356592414496 10.884410157312674 0 1 -1
7138 72 1 0 -11.288835692456717 14.798514527106743 9.845094807691682 0 1 -1
8196 82 1 0 -10.6495875095344 13.975337685337344 9.808047256798858 0 1 -1
612 7 1 0 -8.487345811771704 15.80979073828749 10.767141918451877 -1 1 -1
1326 14 1 0 -10.09419466619519 15.094156755673065 11.466243919154197 0 1 -1
4042 41 1 0 -8.618846721525006 13.298654501482416 10.446154196413127 1 1 -1
6425 65 1 0 11.978149283027399 12.947601447648722 11.306624460095634 -1 1 -1
4253 43 1 0 -10.290134787484318 12.904466034292303 12.139819962273126 0 1 -1
4036 41 1 0 -10.250292365554028 14.205841497028722 11.136534013520341 1 1 -1
7104 72 1 0 -9.668897704029982 15.188101225834542 12.296094476688575 0 1 -1
7856 79 1 0 -7.074726451082196 14.975007261056536 9.796546167749412 0 1 0
1324 14 1 0 -9.061566575791197 15.33569540653949 11.546797589028511 0 1 -1
4037 41 1 0 -9.620445974056924 13.623575638920384 11.607782678384822 1 1 -1
7106 72 1 0 -9.207389795428686 14.342415874887422 11.010996855357131 0 1 -1
7105 72 1 0 -9.241823111738302 14.475344886807733 11.922791330814011 0 1 -1
7107 72 1 0 -8.63165330243185 13.724269336865131 11.515531505901919 0 1 -1
8197 82 1 0 -10.24890723987549 14.770318338318656 10.15140436339427 0 1 -1
8190 82 1 0 -8.03052655387763 14.826176241035249 10.166738346489659 0 1 -1
8178 82 1 0 -8.5756920064172 14.05833197740359 12.51070607005651 0 1 -1
8177 82 1 0 -9.116588428933575 13.285535058288266 12.510666623855371 0 1 -1
8198 82 1 0 -9.360887645597764 15.121462363933654 10.436208880119487 0 1 -1
8176 82 1 0 -9.772726591658634 13.996018304848977 12.524533798392868 0 1 -1
8192 82 1 0 -8.8400558518002 14.142433128104571 10.183911281736632 0 1 -1
8193 82 1 0 -9.771875200485617 13.783804611147435 10.30566191677911 0 1 -1
6130 62 1 0 6.308758918468268 9.833895200778702 11.083830492248323 0 1 -1
505 6 1 0 8.844706891957209 15.131146260136681 12.734218246127039 -1 1 -1
1323 14 1 0 -8.440015469396045 15.279653235697886 12.430431566937198 0 1 -1
8180 82 1 0 -8.36681224863619 14.777273535334281 11.213343195002647 0 1 -1
7108 72 1 0 -7.9159550383975334 13.245522861863936 11.869747341126837 0 1 -1
2610 27 1 0 -9.879844279570545 15.827099026976729 9.799423766786019 0 1 -1
8194 82 1 0 -10.358298815192516 13.059427956928143 9.93084991176444 0 1 -1
2801 29 1 0 -6.793388477572545 13.240279620083665 11.813021990032363 0 1 -1
8191 82 1 0 -8.146834721933843 14.043914162792595 10.769434049986828 0 1 -1
8181 82 1 0 -7.786538351031381 15.429385549552226 11.599590116365327 0 1 -1
8179 82 1 0 -7.947352829877309 14.431617034604134 11.954339540323861 0 1 -1
8189 82 1 0 -7.398296490781836 14.93143444421244 10.822457937834224 0 1 -1
1751 18 1 0 -7.2094037923933705 15.886458289894106 10.844915206515394 -1 1 -1
8188 82 1 0 -6.531895498600637 14.61636441421572 10.53693360030519 0 1 -1
2805 29 1 0 -5.38969876714343 14.58513434025286 10.937913002815602 0 1 -1
8187 82 1 0 -7.34275967471938 14.091359084898723 10.335936929194425 0 1 -1
8182 82 1 0 -6.968838526927774 14.962453127834603 11.635551832961731 0 1 -1
1320 14 1 0 -6.722894178487076 15.755902646023227 11.992555780966756 0 1 -1
8186 82 1 0 -6.739141652541322 13.434113867259327 10.768712620719993 0 1 -1
7109 72 1 0 -7.700394846637689 13.236057925261717 11.01951802030858 0 1 -1
8183 82 1 0 -6.065243348240409 15.201843820075219 11.4974259162986 0 1 -1
8184 82 1 0 -6.247272454787572 14.161428103282669 11.374623936118077 0 1 -1
8185 82 1 0 -7.246838670532351 13.988341119989709 11.376580165457908 0 1 -1
8168 82 1 0 -7.140120336710884 14.160461386967805 12.3751011250967 0 1 -1
1316 14 1 0 -6.038202751330245 15.265726270811122 12.486982860878111 0 1 -1
7113 72 1 0 -5.864194900382344 13.719002931902686 10.611181005905484 0 1 -1
2802 29 1 0 -5.894097560108271 13.10291068904658 11.629179183702918 0 1 -1
1761 18 1 0 -5.789432730250217 15.905705691556076 10.743025201325862 -1 1 -1
7131 72 1 0 -7.230590584819647 13.147779859996463 10.028495323448864 0 1 -1
1750 18 1 0 -7.661946265834266 15.805631538965622 10.06528746462948 -1 1 -1
7112 72 1 0 -5.620535926876714 12.863012633685795 10.76653802038621 0 1 -1
8167 82 1 0 -6.105283783999923 13.917704033376472 12.387952560017343 0 1 -1
2474 25 1 0 -7.3399726553669105 12.688749887271543 12.60564809180946 0 1 -1
8169 82 1 0 -7.69501288529731 13.509182757562897 12.715022276735944 0 1 -1
225 3 1 0 9.944936889122577 14.573374982269831 11.678265645894626 0 1 -1
2529 26 1 0 12.164070020802075 15.547234955418169 10.614828571262729 0 1 -1
7117 72 1 0 -3.6257171270481514 13.135170060419512 10.566357327228996 0 1 -1
665 7 1 0 -5.1143828761588015 15.513451820323601 11.368958296768312 -1 1 -1
2806 29 1 0 -5.405191429427813 14.435921468021583 9.960169247712578 0 1 -1
664 7 1 0 -5.221018618227547 15.941531047938685 12.2142991233276 -1 1 -1
8165 82 1 0 -5.298216110726711 14.666125392193997 11.947907231370351 0 1 -1
5486 55 1 0 -3.479119588968608 14.705179125600594 10.4166476330209 0 1 -1
5483 55 1 0 -3.8668881157195205 13.925687535435088 10.00130729283377 0 1 -1
2803 29 1 0 -5.177108821854924 13.7070594640897 11.62433398057119 0 1 -1
671 7 1 0 -3.4839003218132003 15.739773745368106 12.403983389018126 -1 1 -1
2804 29 1 0 -4.793536122033036 13.845826885234226 10.76971721753988 0 1 -1
8166 82 1 0 -5.255846277757032 14.005428271510237 12.642064888236582 0 1 -1
668 7 1 0 -4.279784654526596 15.457315233869888 11.929911410552362 -1 1 -1
5492 55 1 0 -4.338995342514732 14.835643569100402 11.021825317721433 0 1 -1
4264 43 1 0 -3.987947339732031 13.081282388708207 11.613543391592367 0 1 -1
8488 85 1 0 8.802155501784942 9.68912142457323 11.619768888646314 -1 1 -1
5493 55 1 0 -4.942897336638016 15.46398140841804 10.42195594378018 0 1 -1
5491 55 1 0 -4.321704695085749 14.422781074352581 11.887781430666399 0 1 -1
8164 82 1 0 -4.7210665249883625 14.939025000733631 12.601513633881595 0 1 -1
5490 55 1 0 -3.7842588981948513 14.016721982136673 11.168601943001171 0 1 -1
7116 72 1 0 -4.452917380979844 12.885613538669995 10.204771914318677 0 1 -1
4263 43 1 0 -4.739621474279065 12.997377062649432 11.112560292470818 0 1 -1
5485 55 1 0 -3.845903388753742 15.508001405566583 10.251483771015593 0 1 -1
669 7 1 0 -3.5155768133543273 15.034330036386926 11.671208812399591 -1 1 -1
5484 55 1 0 -4.291065737539897 14.782435987432615 9.994803505680773 0 1 -1
7123 72 1 0 -3.0114679121307955 13.829584247675914 10.428434020422973 0 1 -1
670 7 1 0 -3.331568442213525 15.977091119238883 11.519438896835268 -1 1 -1
2471 25 1 0 -4.5856782768628275 13.219311934302198 12.361242372854571 0 1 -1
2609 27 1 0 -10.275349562156201 15.636480094075331 10.641394197067097 0 1 -1
2470 25 1 0 -3.8162692305379196 13.785027345064217 12.338254208529603 0 1 -1
7121 72 1 0 -2.4402537982255943 13.01870276845536 10.041499525523793 0 1 -1
680 7 1 0 -0.6965457622952407 15.960175992159385 11.029424169703624 -1 1 -1
8162 82 1 0 -2.96737503828367 14.634350617669345 12.454829156281011 0 1 -1
7764 78 1 0 -2.957355248330826 15.669930985040015 9.740989540156626 0 1 0
5489 55 1 0 -2.920010392887468 14.438665297608132 11.270071850391165 0 1 -1
8124 82 1 0 -1.1022861260395977 13.706835162054958 11.978138789389693 0 1 -1
5488 55 1 0 -3.012767536946063 15.37366880605994 10.90825324407383 0 1 -1
4270 43 1 0 -2.9404779067361293 13.569587307445849 11.637964406706015 0 1 -1
676 7 1 0 -2.1338699266833014 15.587373383511519 11.510007947796304 -1 1 -1
5487 55 1 0 -2.5567091313763637 14.751528449634197 10.290816723501077 0 1 -1
4271 43 1 0 -1.9729328952790492 13.640646945376304 11.620215714868708 0 1 -1
677 7 1 0 -1.9409809625471244 14.76686282242225 11.094448374574885 -1 1 -1
4269 43 1 0 -2.736164985867104 13.0144952250192 10.868302152487832 0 1 -1
4272 43 1 0 -1.556259694393468 13.082270542981114 10.990533352539655 0 1 -1
4273 43 1 0 -0.9612045215783347 13.828624688251498 10.996491188177071 0 1 -1
7301 74 1 0 -2.0606077786310664 13.861054503383002 10.582417280443012 0 1 0
666 7 1 0 -4.31892726172512 15.933765455280824 11.092077755942267 -1 1 -1
678 7 1 0 -1.4081443131709026 14.612722967134896 10.299408635551712 -1 1 -1
7302 74 1 0 -1.497719947668088 13.517860015912104 9.867630013947077 0 1 0
2466 25 1 0 -1.81971488300794 14.370780234581296 12.258288398907375 0 1 -1
679 7 1 0 -1.2153339984482248 15.483098821569179 10.421874200336903 -1 1 -1
7763 78 1 0 -2.1846053445533027 15.56366528164391 10.275927300833109 0 1 0
684 7 1 0 -1.2718837180316402 15.281277765382349 11.733586883900266 -1 1 -1
2465 25 1 0 -0.9303297432010194 14.642882091234565 12.372115759627604 0 1 -1
4073 41 1 0 -1.939798709106885 13.469044487936273 12.626756501079678 1 1 -1
2003 21 1 0 -2.048899210919693 15.38009867143953 12.730432227869688 1 0 -2
6020 61 1 0 -10.411540520216901 15.894236479380744 12.121910843873657 0 0 -1
2578 26 1 0 8.2123413695432 15.738467926487239 12.395117274915133 0 1 -1
2563 26 1 0 10.581018632108634 13.635878367384034 10.361813788622767 0 1 -1
1433 15 1 0 9.673829501151278 12.482457964352022 9.810239532267005 0 1 -1
4274 43 1 0 -0.5160518984950766 14.09190454912991 10.191894348435481 0 1 -1
683 7 1 0 -0.7455337326570319 14.949628730598914 10.990986350745365 -1 1 -1
248 3 1 0 1.6211834277488553 15.706910608012626 10.364166581562815 0 1 -1
3166 32 1 0 -0.45478618689816663 13.094655320891377 11.469838843173989 0 1 -1
2464 25 1 0 -0.2552417473313202 14.151401962354456 11.998873194452502 0 1 -1
3184 32 1 0 1.047364794565988 12.933110528992529 10.842391206131342 0 1 -1
7789 78 1 0 0.7401647600710959 15.387926641547967 10.196493040193555 0 1 0
8126 82 1 0 0.5315405421970212 13.297210066087224 12.675072663950735 0 1 -1
685 7 1 0 -0.34560504253020063 15.474450320933874 11.78337409978796 -1 1 -1
686 7 1 0 0.3020900527641768 15.304973138512722 11.125731947183905 -1 1 -1
4275 43 1 0 -0.025826945516097766 13.388110229161654 10.648163418455852 0 1 -1
2463 25 1 0 0.11501337056995276 14.909257214572365 12.43914426076487 0 1 -1
681 7 1 0 -0.06383180563646285 15.98330900086052 10.366477428898378 -1 1 -1
3168 32 1 0 0.4036379170361162 13.470451822292315 11.672371809981477 0 1 -1
687 7 1 0 1.207428835449754 14.991742986920706 11.174830508454242 -1 1 -1
3169 32 1 0 1.096618080528943 13.920154558999002 11.14550419189884 0 1 -1
3170 32 1 0 0.2025770428931235 14.39647497605722 11.297558089248463 0 1 -1
3171 32 1 0 0.9367627878498777 14.46317500095861 11.879746172785284 0 1 -1
3172 32 1 0 1.8901074618672435 14.349783899647157 11.859313233117682 0 1 -1
688 7 1 0 1.3007315063561595 15.641769597602032 11.969609044396304 -1 1 -1
4278 43 1 0 1.7201823450870215 14.525790461955488 10.511083841656738 0 1 -1
682 7 1 0 -0.2559574123614592 15.114513546207466 10.157825659539936 -1 1 -1
4276 43 1 0 0.39010732294216943 13.55886433189548 9.799863875654921 0 1 -1
8128 82 1 0 1.3507356411995808 13.728619777666648 12.363289456760434 0 1 -1
7790 78 1 0 0.46527176694764627 14.457350658990501 10.33044184173011 0 1 0
4277 43 1 0 1.2556753350823229 13.834106725672648 10.06760998329692 0 1 -1
247 3 1 0 2.076245788917845 15.802886023957718 11.221511319596088 0 1 -1
6401 65 1 0 13.509432921574366 13.797610326783683 10.178339768806943 -1 1 -1
6410 65 1 0 12.92657664448311 15.410467865647057 12.47312481531971 -1 1 -1
3182 32 1 0 1.8898925923206313 13.386961360747858 11.19550255699974 0 1 -1
3178 32 1 0 2.446562906897375 14.669765696985113 9.665788708162664 0 1 -1
3173 32 1 0 2.4257147466123623 15.080928710179851 12.227773082021137 0 1 -1
4621 47 1 0 2.6506532048111744 12.916583101426973 10.752726039517388 -1 1 -1
4616 47 1 0 3.4498911250989046 13.013308839532671 11.358139574702998 -1 1 -1
3179 32 1 0 2.5571999639577854 15.29635583219047 10.400984666129576 0 1 -1
3180 32 1 0 2.3786148715554685 14.825619106173974 11.209315993099757 0 1 -1
3174 32 1 0 3.2744112281228688 15.41834705220134 11.92997151762361 0 1 -1
4620 47 1 0 3.2686202163202296 13.450006718445415 10.369584547575156 -1 1 -1
3181 32 1 0 2.6696349333236675 13.894965613394273 11.198955006604743 0 1 -1
3177 32 1 0 2.940597579772545 14.448578757515378 10.432344950569826 0 1 -1
3176 32 1 0 3.3161595267264694 14.982434579064517 11.139599823086655 0 1 -1
3175 32 1 0 3.149566647611568 14.462631834485027 11.893279355157606 0 1 -1
4615 47 1 0 3.6395260443947954 13.915070596520128 11.239426272589682 -1 1 -1
236 3 1 0 3.5398837985045475 15.513775607246817 10.209350856670152 0 1 -1
4279 43 1 0 2.2616314613407003 13.80677863363487 10.226444067335661 0 1 -1
2455 25 1 0 3.6328439386493194 13.684377717156911 12.276775973118948 0 1 -1
8130 82 1 0 2.60186789159558 13.576843359911841 12.153417328851397 0 1 -1
4607 47 1 0 4.055258075635134 14.947165439003532 12.09818900550392 -1 1 -1
4619 47 1 0 4.234656857763408 13.592177046566798 10.588220241221393 -1 1 -1
4606 47 1 0 4.311735886667588 15.827525947684531 11.958424160447752 -1 1 -1
5123 52 1 0 4.337997676499629 15.261281980394614 11.00289989568634 0 1 -1
3131 32 1 0 3.036849544673032 10.312869771272206 9.79756501666595 0 1 -1
529 6 1 0 5.550432699570944 15.9952634829253 9.78571543464222 -1 1 -1
5909 60 1 0 12.177864985900452 14.715503586950692 12.376687386193755 -1 1 -1
4617 47 1 0 4.149423567394834 12.8192950951675 11.961499300099433 -1 1 -1
5124 52 1 0 3.8775956265795912 14.52805723654092 10.502768425759808 0 1 -1
4618 47 1 0 4.702779566175266 13.04690293875683 11.162131566056656 -1 1 -1
5131 52 1 0 6.346178023512607 13.721959605144058 12.251944139244152 0 1 -1
3145 32 1 0 0.04535900062349896 11.840423442774732 9.718145524724905 0 1 -1
7899 79 1 0 5.167140690304727 12.63971543230073 11.781306110656455 0 1 0
1444 15 1 0 6.349952291939346 13.09541282098932 10.87506573487116 0 1 -1
5125 52 1 0 4.603569105055591 14.26596347524562 9.975041749669993 0 1 -1
5122 52 1 0 4.9936617374966445 14.988960477846792 11.600040478652774 0 1 -1
5119 52 1 0 5.647340614971984 15.500276828940073 12.245815915746517 0 1 -1
4614 47 1 0 4.434249770256329 14.161584215712057 11.667931013196384 -1 1 -1
4613 47 1 0 5.17710443926639 14.166837132786107 11.025532677063 -1 1 -1
5126 52 1 0 5.445473718629405 13.878736592024206 10.051425773699906 0 1 -1
4612 47 1 0 5.617893624741537 13.481524923933108 11.500151294978869 -1 1 -1
235 3 1 0 4.426125895768788 15.291971103769727 9.963573423288429 0 1 -1
234 3 1 0 5.299100872591193 15.269622593214423 10.497692437608027 0 1 -1
5127 52 1 0 6.299503107223835 13.55504382837488 9.876203400156689 0 1 -1
4611 47 1 0 5.624631446696281 14.271526900553264 12.056021701367031 -1 1 -1
5130 52 1 0 6.524032892410723 14.60032163732124 12.0380575350236 0 1 -1
5128 52 1 0 6.12907682449444 14.093958138203602 10.676347546798485 0 1 -1
5129 52 1 0 5.935459430133388 14.847515548514597 11.286798960138382 0 1 -1
7900 79 1 0 4.909390126383709 13.41181031397635 12.184211789920552 0 1 0
233 3 1 0 6.157585321235111 15.396494600377874 10.557207272443934 0 1 -1
5132 52 1 0 5.776260809415966 12.998820084969317 12.60472939472219 0 1 -1
4610 47 1 0 5.050933467003283 14.835091629272469 12.5435846007438 -1 1 -1
5118 52 1 0 6.589204162717834 15.548497104343536 12.312346764294247 0 1 -1
1445 15 1 0 6.303483647371355 12.717522598768802 11.753588042085081 0 1 -1
6420 65 1 0 10.056904307870013 13.821462653414105 12.363805148720111 -1 1 -1
232 3 1 0 6.916071658678522 15.939570460756393 10.418491598547144 0 1 -1
6422 65 1 0 10.557015992779856 13.80361604147814 11.499306265913587 -1 1 -1
231 3 1 0 7.589180269497792 15.330118699764594 10.644625056044303 0 1 -1
230 3 1 0 8.476595061689402 15.163573349588011 10.24403731395414 0 1 -1
9803 99 1 0 8.606926133949809 12.544083334072408 12.586427586888037 -1 1 -1
3500 35 1 0 7.123691555055654 13.3553344363498 11.666795707252854 -1 1 -1
502 6 1 0 8.011926346022758 14.653168263731033 12.570178596477307 -1 1 -1
9804 99 1 0 7.75180049624484 12.784430923781844 12.29154073725551 -1 1 -1
1448 15 1 0 7.565473341727806 12.59771552354331 11.230637098300786 0 1 -1
1443 15 1 0 7.015820416618933 13.683815319380255 10.544188676902904 0 1 -1
5109 52 1 0 7.862722502138752 13.97859535797335 11.589304950864445 0 1 -1
2574 26 1 0 6.878431664027669 14.65317607290649 10.184037606217712 0 1 -1
1442 15 1 0 7.905900680218245 13.441063301761382 10.823955348331939 0 1 -1
5110 52 1 0 8.052146402279377 14.453043627915793 10.819280480014333 0 1 -1
2575 26 1 0 7.024845184000515 14.605898932950833 11.109429096537449 0 1 -1
5114 52 1 0 8.45374229620868 15.90976771702762 11.375321002312706 0 1 -1
2577 26 1 0 7.605984085925602 15.327405685445488 11.715170790877774 0 1 -1
2576 26 1 0 6.817161453799386 15.564670386270745 11.286762097906575 0 1 -1
503 6 1 0 8.47014412152518 14.833786030328497 11.702900937495205 -1 1 -1
5111 52 1 0 8.766999570179156 13.977050076590412 11.250312833035668 0 1 -1
5108 52 1 0 8.408062996183435 13.693803341141951 12.286712353518867 0 1 -1
3499 35 1 0 7.323422948201696 13.983216084974222 12.358907296103027 -1 1 -1
219 3 1 0 12.472575915564398 13.915694084642233 11.100163253615785 0 1 -1
2566 26 1 0 8.89525492607336 14.159607131531626 10.144188271783962 0 1 -1
1449 15 1 0 8.326404379229416 13.016808257878244 11.599447268247873 0 1 -1
1450 15 1 0 8.892994920524966 12.985241648218816 10.790419600017463 0 1 -1
6416 65 1 0 11.129820821188769 14.608179233909874 12.219129997632747 -1 1 -1
9805 99 1 0 6.826419431116705 12.985786471215501 12.582952589283627 -1 1 -1
509 6 1 0 11.048883070606976 15.464077176111058 10.743783446035664 -1 1 -1
2525 26 1 0 11.119007921907535 12.982906173788026 10.994773435852839 0 1 -1
5113 52 1 0 9.168330551425715 15.82390410481699 10.751111750666025 0 1 -1
227 3 1 0 9.87311198119437 14.20439673095172 9.815590714259919 0 1 -1
504 6 1 0 9.17589817363044 14.365813943271018 12.170448788579185 -1 1 -1
2565 26 1 0 9.440800782715108 13.404654891978517 10.22159739595586 0 1 -1
508 6 1 0 10.14828797540714 15.439534652264156 10.558709836108664 -1 1 -1
226 3 1 0 10.013624721269956 14.283206384434614 10.779165041917064 0 1 -1
9802 99 1 0 9.179432870638955 13.26053929461083 12.396271804826531 -1 1 -1
6415 65 1 0 10.496448973746261 15.254295291678076 12.34721915994921 -1 1 -1
5112 52 1 0 9.22285676891401 14.94269568171728 11.098257779618836 0 1 -1
224 3 1 0 10.716287138475288 14.873737302436897 11.405776590166923 0 1 -1
228 3 1 0 9.352896306393667 14.959777810911312 10.147087411507297 0 1 -1
507 6 1 0 10.095444016444464 15.590969526538268 11.487393321653379 -1 1 -1
506 6 1 0 9.330506068127892 15.50178980754437 11.99550903536468 -1 1 -1
6417 65 1 0 10.949350793974684 13.644690589978968 12.39046440922749 -1 1 -1
4994 50 1 0 11.200357705200346 15.73858195228728 11.874713561733513 0 1 -1
516 6 1 0 10.611608577855723 14.924056151073394 9.904818263520845 -1 1 -1
2522 26 1 0 10.319569688858248 12.885502195938315 12.592698563985337 0 1 -1
6421 65 1 0 9.608902682124274 13.498053899682802 11.553645822397646 -1 1 -1
7130 72 1 0 -6.645586827100351 12.425696816390413 9.879919686772697 0 1 -1
2459 25 1 0 1.532277086700459 14.799036417936662 12.735982445337248 0 1 -1
1319 14 1 0 -7.366555638141443 15.254763527690473 12.578425868166375 0 1 -1
8349 84 1 0 1.359488640022887 9.926053855645161 12.514062629105652 0 1 -1
6152 62 1 0 1.2075507454955385 12.538691148813351 12.782964455227663 0 1 -1
5133 52 1 0 6.252669574593959 12.153506052559955 12.57829881447202 0 1 -1
1372 14 1 0 -7.747646707552923 11.700336264404296 12.80547844313867 0 1 -1
2475 25 1 0 -8.333169949630772 12.69694380889991 12.63482203452289 0 1 -1
2454 25 1 0 4.293144993760237 13.351966574767939 12.819682412174293 0 1 -1
2004 21 1 0 -1.3275513049466774 15.974583944597075 12.68774391863191 1 0 -2
6419 65 1 0 9.846486231158657 14.63310951097823 12.80878257154087 -1 1 -1
2839 29 1 0 -10.430195724904838 12.11082355139801 9.684806818473472 0 1 -1
5437 55 1 0 -0.7892338292177339 9.656998004979846 9.889415954794096 0 1 -1
3129 32 1 0 2.28511929029273 11.124973549751887 9.741852316201843 0 1 -1
2362 24 1 0 8.190424835292195 10.68152430111217 9.7084429093394 0 1 -1
1421 15 1 0 12.599411395778048 11.247942171510456 9.676845356443195 0 1 -1
7132 72 1 0 -8.020575818546863 13.58160762238478 9.880050029557854 0 1 -1
7124 72 1 0 -3.28904472809233 13.216960810422652 9.6722218910094 0 1 -1
4030 41 1 0 -11.55892581702636 10.603943401189225 9.686722925066917 1 1 -1
1970 20 1 0 6.119052605467427 10.537819765797098 9.799092707642941 0 2 -1
1988 20 1 0 5.4046246718929964 12.077760878049684 9.669735911202643 0 2 -1
1440 15 1 0 7.01928843954197 12.806964935051742 9.740646087366585 0 1 -1
1502 16 1 0 -12.539593743001364 14.193400026828462 9.654575252377501 0 1 -1
7115 72 1 0 -4.9896751043168726 13.562515287268617 9.8654507416327 0 1 -1
2558 26 1 0 12.945531946008064 14.537283864807439 9.800353854283149 0 1 -1
6368 64 1 0 -11.284619130967101 11.894214107989615 14.397053161167172 0 1 -1
6369 64 1 0 -11.25398326913499 11.332490903325722 13.521708431508522 0 1 -1
6370 64 1 0 -12.041228042336071 10.844981787294538 13.725562712231683 0 1 -1
9397 94 1 0 -11.45292090979597 11.794505435125437 15.427720336009346 0 1 -1
8311 84 1 0 -11.121856920377663 10.913848528420566 14.614107584950283 0 1 -1
8310 84 1 0 -11.984594269235986 11.243243816315207 14.88529743791877 0 1 -1
9398 94 1 0 -12.322763755909964 12.263990794708926 15.535559775945767 0 1 -1
6367 64 1 0 -11.447520464934657 12.468034502673584 13.588489338626404 0 1 -1
9431 95 1 0 -10.897928806678848 9.744475569593872 15.1382536637193 0 1 -1
9396 94 1 0 -10.543449286146211 11.807146256441946 15.118554626273138 0 1 -1
9387 94 1 0 -12.158420421103525 11.208139213521937 15.786162935984715 0 1 -1
7033 71 1 0 -12.203657374997904 12.458292738531984 14.552274923697862 0 1 -1
9430 95 1 0 -11.532043390699373 10.367845788555579 15.410349208879708 0 1 -1
7026 71 1 0 -12.232677831079563 11.891182073286979 13.789308706505675 0 1 -1
6371 64 1 0 -11.314451524482283 10.30242840004202 13.517350737753903 0 1 -1
9429 95 1 0 -11.790333667881505 10.137382632654264 14.53724162268017 0 1 -1
3498 35 1 0 7.039678700392933 14.546983944597391 12.969687163637847 -1 1 -1
6099 61 1 0 -10.63975165334653 10.101323556895109 14.206244917977374 0 1 -1
5107 52 1 0 8.698852392577653 14.169399929393244 13.052170384489933 0 1 -1
9395 94 1 0 -10.576501615703467 12.775116099605075 15.351647085462787 0 1 -1
1380 14 1 0 -10.425989527282137 11.770351305269852 13.32031098906328 0 1 -1
6203 63 1 0 -12.483437555513326 9.98738599820969 13.491792675784545 0 1 -1
6204 63 1 0 -12.699716096344849 10.416467039051804 14.375348138872624 0 1 -1
9425 95 1 0 -12.557265050695726 10.349371112991811 15.816759034895973 0 1 -1
2422 25 1 0 3.4075006815181723 10.129650445714526 15.56484644829138 0 1 -1
3454 35 1 0 7.675738671434246 15.89538472614815 15.906299157786183 -1 1 -1
8312 84 1 0 -10.278169118035418 11.17053738652498 14.272085932494962 0 1 -1
1381 14 1 0 -10.106618073442368 12.062267697128433 14.283138178201135 0 1 -1
9392 94 1 0 -10.301330655016857 10.808867101946511 15.155601681418881 0 1 -1
1379 14 1 0 -10.360027715168307 10.809544658626287 13.314106674466778 0 1 -1
8734 88 1 0 13.96009945234674 15.42042716176886 15.723141281638673 0 1 -1
8313 84 1 0 -9.551547282091875 11.506898668253386 14.828480730362745 0 1 -1
8314 84 1 0 -9.542466089813555 12.365938852533711 15.243820050412635 0 1 -1
1383 14 1 0 -8.629638773797813 11.36707611923806 14.387483121806909 0 1 -1
8316 84 1 0 -8.818223241553717 11.614583482745221 15.484854602437155 0 1 -1
6192 62 1 0 -9.81689562424333 10.210461374191114 13.76600106640338 0 1 -1
9433 95 1 0 -9.766945777698753 9.916924842148553 14.954306755537516 0 1 -1
6191 62 1 0 -9.141322730452163 10.488246132482496 14.445482584533323 0 1 -1
1377 14 1 0 -8.610514706747557 11.093801522927704 13.461880370454267 0 1 -1
9407 95 1 0 -9.134839310715495 10.659800458299737 15.531344660122267 0 1 -1
1387 14 1 0 -7.973630606639945 11.900966279747628 14.008378593539346 0 1 -1
5633 57 1 0 13.856042537760274 12.192923679596635 15.174561188403853 -1 1 -1
1382 14 1 0 -9.4281801815422 11.500830089478152 13.76350360842987 0 1 -1
1385 14 1 0 -8.426208665290272 12.614051749402659 14.90923558839675 0 1 -1
9393 94 1 0 -9.841333212190454 11.397841226529952 15.724945997675103 0 1 -1
6190 62 1 0 -8.278596219821686 10.474525269001992 14.845710210496673 0 1 -1
2476 25 1 0 -8.799025602261105 12.1186787323492 13.16892036093413 0 1 -1
1384 14 1 0 -9.10568654750781 12.212303949663003 14.37857303029435 0 1 -1
6193 62 1 0 -8.91548486944539 10.11023480399144 13.45972796333717 0 1 -1
1378 14 1 0 -9.4503753251688 10.792656026880136 13.0961444455962 0 1 -1
2477 25 1 0 -9.687119535323742 12.357354996743494 13.425895449532945 0 1 -1
9406 95 1 0 -8.195098820215211 10.882827244084357 15.702716791709408 0 1 -1
9432 95 1 0 -10.187909636671657 9.689303984220182 15.715478218616886 0 1 -1
6200 62 1 0 -9.730861750473984 9.794569856427735 12.830643715791949 0 1 -1
1376 14 1 0 -7.920297783411957 10.806443778479155 14.008151046809829 0 1 -1
1375 14 1 0 -7.978042237601063 10.47927879566486 13.09345515691088 0 1 -1
6187 62 1 0 -8.039523869572015 9.847325489480154 13.919500231572531 0 1 -1
8317 84 1 0 -7.9750382094585195 11.57918557044932 15.029880115443284 0 1 -1
1374 14 1 0 -7.063749561792935 10.239429725403484 13.423721561248758 0 1 -1
1388 14 1 0 -7.171736400693469 11.463357109656737 14.18365628392787 0 1 -1
1389 14 1 0 -6.31108290583934 11.277157271226478 13.730895380183387 0 1 -1
7572 76 1 0 -6.262031058061759 11.100536449443725 14.697014250078851 0 1 -1
9191 92 1 0 -6.001054695677041 9.798629893978212 13.562433717791274 0 1 -1
7573 76 1 0 -6.846495570779178 10.552231953562268 14.335553451645435 0 1 -1
8320 84 1 0 -5.9888574853528205 12.009659703548449 15.025619709007113 0 1 -1
7574 76 1 0 -7.216281625969625 11.039915573685406 15.08364954310037 0 1 -1
8318 84 1 0 -7.047648498423954 11.929797141080057 15.101895501301515 0 1 -1
7575 76 1 0 -7.426537661545922 11.557732098040415 15.905411604479431 0 1 -1
9375 94 1 0 -7.426863954352268 10.030292130332041 15.041152141837616 0 1 -1
4066 41 1 0 -7.037847533786745 12.281109733428288 13.548356905381176 1 1 -1
4067 41 1 0 -6.239544027379595 12.681439245177481 13.366163340171717 1 1 -1
1386 14 1 0 -7.566338761615341 12.643808954823513 14.393542534689095 0 1 -1
8319 84 1 0 -6.533468197535601 12.278198486189444 14.317788652026408 0 1 -1
1373 14 1 0 -7.077207137141153 11.157474694230183 13.090345746468477 0 1 -1
7571 76 1 0 -6.324658138894853 11.334901817210746 15.602247809125444 0 1 -1
2160 22 1 0 -0.13523529762989206 9.901060500174275 14.471950473423023 0 1 -1
9190 92 1 0 -6.1279442174992695 9.80945125625218 14.497502445646555 0 1 -1
9376 94 1 0 -6.602361227738187 10.352997438830595 15.394170684699152 0 1 -1
1390 14 1 0 -5.9164389036085785 10.71197053203417 13.127578552293357 0 1 -1
7569 76 1 0 -5.430163934530193 12.52325163098503 15.791748190353715 0 1 -1
1301 14 1 0 -6.704943040254977 12.918845843413752 15.187971025154837 0 1 -1
4065 41 1 0 -7.48245064954171 13.104830614781802 13.493488771581793 1 1 -1
7576 76 1 0 -7.820042765938804 12.449998146392145 15.64112327790449 0 1 -1
4061 41 1 0 -5.363342548702953 12.567438412300731 14.561332905866964 1 1 -1
4054 41 1 0 -5.113849875647203 9.77833528464901 13.05262041999855 1 1 -1
9189 92 1 0 -5.586539418711373 10.592109843168108 14.243050398711905 0 1 -1
8321 84 1 0 -5.4868310374939 11.620035253580399 14.302255958460318 0 1 -1
1392 14 1 0 -5.368775709680756 11.533017637812597 13.274335902647817 0 1 -1
9181 92 1 0 -5.484899834308021 10.429255853299802 15.205404776729399 0 1 -1
9182 92 1 0 -4.687765137351031 9.915474655663036 15.059683380035867 0 1 -1
9180 92 1 0 -4.6213531210641925 10.637429108702356 15.616054508425588 0 1 -1
9179 92 1 0 -3.863145516177706 10.848015015799858 15.07005786615663 0 1 -1
8322 84 1 0 -5.078446008003454 11.549553165218237 15.135979911120021 0 1 -1
4057 41 1 0 -4.302312973201939 11.424679690409633 12.846005703301643 1 1 -1
8323 84 1 0 -4.311537896787234 11.814210502042965 14.662125438373316 0 1 -1
9177 92 1 0 -3.8978153704710667 11.173124441016167 14.070843737638699 0 1 -1
9178 92 1 0 -4.6704337320684015 10.908723181508382 14.513716021154227 0 1 -1
9183 92 1 0 -3.7360752315216974 9.862224288994543 15.226258965337223 0 1 -1
9176 92 1 0 -3.584747379964684 10.784952169019084 13.2882384758095 0 1 -1
9184 92 1 0 -3.8572643539175786 10.21207523654863 14.358385343530443 0 1 -1
9175 92 1 0 -3.210582317680643 11.631701566315538 13.320097139558918 0 1 -1
4058 41 1 0 -4.4835549457801545 11.843276299995212 13.675585692756204 1 1 -1
4056 41 1 0 -4.646174446328947 10.810958364861603 13.529350380683262 1 1 -1
4068 41 1 0 -5.282220105666976 12.52491404720249 13.493642367772662 1 1 -1
9188 92 1 0 -4.911543030381022 9.910000763274507 14.131755910491606 0 1 -1
101 2 1 0 -4.513762608074227 12.576907116633414 15.266021631189627 0 1 -2
4059 41 1 0 -3.8850917011383643 12.546243113689963 13.475966292909472 1 1 -1
8324 84 1 0 -3.3829653619072673 11.778474736269477 14.58642791555209 0 1 -1
7566 76 1 0 -3.072344180980048 11.498847533426776 15.560482620351852 0 1 -1
9185 92 1 0 -4.101052572277242 9.762012080283101 13.503800189745814 0 1 -1
7567 76 1 0 -4.053740316221111 11.657111515160793 15.584074884317365 0 1 -1
8330 84 1 0 -3.0338686887470416 12.709485584923803 13.349418609921493 0 1 -1
9453 95 1 0 -2.921335524145306 9.904410257239325 14.544568773497193 0 1 -1
9454 95 1 0 -2.9678028528365523 10.909680999095935 14.448729676661184 0 1 -1
9171 92 1 0 -1.3192061701978126 10.225168482367016 14.088583555602753 0 1 -1
9455 95 1 0 -2.597386875205636 10.637562873620455 15.257385875031565 0 1 -1
9452 95 1 0 -3.0830127630518813 10.065883152406762 13.627303208269046 0 1 -1
9172 92 1 0 -1.9613442117947795 10.726657502267315 14.519693930234371 0 1 -1
9457 95 1 0 -1.5612224206269385 11.506886877001087 15.02470755523312 0 1 -1
9450 95 1 0 -1.5326526755092402 10.805099014503542 13.338328485787484 0 1 -1
8331 84 1 0 -2.2530997011094644 12.332735390640936 13.84972152082539 0 1 -1
9173 92 1 0 -2.4461800413802877 11.24511274636167 13.802999804424383 0 1 -1
9447 95 1 0 -0.9837729252824623 9.879531845954926 14.881087478520703 0 1 -1
9449 95 1 0 -1.2718851071707462 11.391570405977818 14.101218266218222 0 1 -1
9174 92 1 0 -2.3684471466561536 11.686628818341244 12.957389242914987 0 1 -1
8325 84 1 0 -2.4883548909773285 11.760798504911284 14.809749701182895 0 1 -1
4075 41 1 0 -1.4284837953834693 11.897895920327764 13.16633099321277 1 1 -1
8326 84 1 0 -2.747478634763418 12.742995403453016 14.607323772518079 0 1 -1
69 1 1 0 -0.7884411222474821 10.47501848955322 15.561470972516393 0 1 -2
67 1 1 0 -2.3805917800601133 9.86830701181664 15.772702921452968 0 1 -2
8332 84 1 0 -1.4827201802551322 12.347305859989996 14.34585451745994 0 1 -1
7563 76 1 0 -1.57035894693046 12.299716964102792 15.902471730258682 0 1 -1
7562 76 1 0 -1.060642834278033 12.756771749056064 15.146356224868471 0 1 -1
7964 80 1 0 -12.511284769867391 15.292556218545673 13.072218686698278 -1 1 -1
4074 41 1 0 -2.0959073966173847 12.562482257446504 12.912224403536719 1 1 -1
9451 95 1 0 -2.169734216100224 10.2633642370247 13.73322993764397 0 1 -1
9448 95 1 0 -0.8070425610349989 10.866843311798807 14.732677254945454 0 1 -1
8341 84 1 0 -0.6407424224923481 12.457048451985614 13.80224726443469 0 1 -1
8327 84 1 0 -3.300608733667147 12.479098598361919 15.396541826904297 0 1 -1
5649 57 1 0 13.736263824007011 9.870040280654585 13.316616837875813 -1 1 -1
5134 52 1 0 7.056490151893229 11.790814411565922 12.884112464283403 0 1 -1
2162 22 1 0 -0.4874399746005036 9.93556806981391 13.214677597878154 0 1 -1
9458 95 1 0 -0.670360120913017 11.887502480804894 15.047670588632808 0 1 -1
2159 22 1 0 0.7433853688511665 9.987107047219826 14.287654945171539 0 1 -1
4077 41 1 0 -0.1817081191198291 11.622210159311068 13.426770724451027 1 1 -1
4078 41 1 0 -0.05959454939839404 11.643817213223853 14.379495604244768 1 1 -1
6158 62 1 0 0.3594727170137748 10.55162825116426 13.05320364533868 0 1 -1
4079 41 1 0 0.31561970327726563 12.039094748292156 15.16112558309839 1 1 -1
4081 41 1 0 0.5840480360101594 11.017192629796455 13.882290390405963 1 1 -1
4082 41 1 0 1.4868503355403249 11.233858413613097 13.744832496819601 1 1 -1
4080 41 1 0 0.8580751537351929 11.438664103907723 14.679982037877675 1 1 -1
70 1 1 0 -0.09247387088003123 9.763693857620915 15.559626572357953 0 1 -2
6153 62 1 0 0.8071712338924275 11.695903263347553 13.142843002651722 0 1 -1
72 1 1 0 0.2471035308609597 10.688854984060493 15.039106258717691 0 1 -2
8137 82 1 0 0.9839106766257988 12.246668564878252 13.960470950751105 0 1 -1
2161 22 1 0 -0.45760430450624767 10.62252528399599 13.851411498804694 0 1 -1
94 1 1 0 2.383750801621906 9.76753646564459 14.89054190047922 0 1 -2
8136 82 1 0 0.1974143532780861 12.562640364136898 14.410384533553142 0 1 -1
8348 84 1 0 1.5277171340555498 10.184895722671547 13.395989208777927 0 1 -1
2426 25 1 0 1.558094103316293 10.566499168628505 14.565954059840578 0 1 -1
8138 82 1 0 1.191232667260003 12.422906770671089 14.982262917473543 0 1 -1
6155 62 1 0 -0.5642432719974053 10.914005109687361 12.87349687376658 0 1 -1
8342 84 1 0 0.1390180927489144 12.552024294946255 13.209610155269093 0 1 -1
73 1 1 0 1.0703180354209252 10.916782668294534 15.46411734925844 0 1 -2
8735 88 1 0 13.1064969319089 15.844797996705537 15.96504615186996 0 1 -1
8744 88 1 0 9.837927251750273 15.574931155700522 13.012520168888736 0 1 -1
2427 25 1 0 1.9034223749476649 11.456169370487483 14.723920410644558 0 1 -1
5807 59 1 0 5.856436182756827 15.97811531701274 15.128311271009458 0 1 -1
7175 72 1 0 -0.36298131543895273 12.523179561831355 15.88234351008206 0 1 -1
7176 72 1 0 0.4996823579381431 12.878291931815774 15.787562633119654 0 1 -1
4083 41 1 0 1.9809554831532754 12.026729522759462 13.993727168350432 1 1 -1
2423 25 1 0 3.556257933454681 10.195978104079249 14.593762721928524 0 1 -1
2421 25 1 0 2.5000820678737927 10.068688632394919 15.85444049242984 0 1 -1
2425 25 1 0 2.2674796307724865 10.450052025140465 13.935009616351065 0 1 -1
4084 41 1 0 2.613416402100116 11.349372449979327 13.879074023958854 1 1 -1
8139 82 1 0 2.056400461124573 12.199077276871524 15.479051768857678 0 1 -1
2424 25 1 0 2.7311414874950994 10.69698080999804 14.809087701234002 0 1 -1
4085 41 1 0 3.4388706659314607 11.052518215953075 14.208425744212589 1 1 -1
2428 25 1 0 2.866992842632145 11.714884191385833 14.953798324843767 0 1 -1
2429 25 1 0 3.1489682656934868 12.101766336771165 14.141451338385284 0 1 -1
6159 62 1 0 0.5292308689076677 9.690093419802885 13.373079570417705 0 1 -1
6149 62 1 0 3.28549543381472 11.558571343399374 13.189600107458915 0 1 -1
6150 62 1 0 2.6386179882850787 12.305111243677535 13.291247698494153 0 1 -1
4086 41 1 0 3.171122671076807 10.493263874414867 13.55246295117287 1 1 -1
8140 82 1 0 2.3090895895980914 12.633625846846636 14.68347779369562 0 1 -1
8364 84 1 0 2.517733814153054 10.09832281946829 12.946581461779022 0 1 -1
76 1 1 0 3.6171137933961006 11.129569402528176 15.221995897986371 0 1 -2
2441 25 1 0 3.8021380218211966 12.63183709143915 13.537568619817097 0 1 -1
6148 62 1 0 3.993168629474056 10.97006591541365 13.00477967881703 0 1 -1
8365 84 1 0 2.3059482867203993 10.985484148408723 13.027175292890451 0 1 -1
8143 82 1 0 3.2117512308807896 12.694234558721256 15.334531816377066 0 1 -1
2442 25 1 0 4.070732269290467 11.715812500164795 13.665819378917234 0 1 -1
93 1 1 0 1.7452892670540994 10.257978218575271 15.42897902837913 0 1 -2
74 1 1 0 1.9270499160898371 11.195445497796147 15.746812001375027 0 1 -2
4087 41 1 0 4.083122852710684 10.305941144017387 13.787049124019374 1 1 -1
8500 85 1 0 4.282566339921438 10.343079109990624 15.230782399598255 -1 1 -1
75 1 1 0 2.828747893480518 10.925551022674977 15.721269722053819 0 1 -2
2418 25 1 0 0.8312906200829815 9.724053695161743 15.116993125535917 0 1 -1
2430 25 1 0 3.9569085508908515 11.873370709602952 14.622557794509783 0 1 -1
2431 25 1 0 4.46089943267711 11.099881787261568 14.476063711787678 0 1 -1
4947 50 1 0 13.1555100013775 15.853488111401532 14.94890524333668 0 1 -1
8499 85 1 0 5.096661998125164 9.808471114843776 15.269568643442941 -1 1 -1
4088 41 1 0 4.873512746544581 9.764866426203167 13.610849994383756 1 1 -1
8495 85 1 0 6.327649342890375 10.073979780220206 14.722942285742445 -1 1 -1
2434 25 1 0 5.347510487144028 10.990851154132853 14.928716867321913 0 1 -1
2433 25 1 0 5.483564588982038 11.511343603385145 14.127085914492863 0 1 -1
2443 25 1 0 4.8711213927314745 12.251160521738129 13.951539384152724 0 1 -1
2432 25 1 0 4.9681766862959975 11.8611102965621 14.830203392490802 0 1 -1
2435 25 1 0 5.032340343520836 10.27123625684518 14.496259168147004 0 1 -1
2436 25 1 0 5.752952806859994 10.526972499838669 13.974731466038715 0 1 -1
9446 95 1 0 -1.9312424947506859 9.858011465078512 14.742871272347564 0 1 -1
2437 25 1 0 5.066138914374175 10.795785212734955 13.323279794229158 0 1 -1
4639 47 1 0 5.891071856155985 11.535271083268329 15.688767170758435 -1 1 -1
4637 47 1 0 4.882445605558928 11.578950999902377 15.82227301287977 -1 1 -1
2444 25 1 0 5.681171835215515 12.319543531995341 13.495358233697555 0 1 -1
5169 52 1 0 6.444413892239478 11.64751275549223 13.699470994647562 0 1 -1
5170 52 1 0 5.766196870150424 11.387503561779024 13.129929114851311 0 1 -1
4089 41 1 0 5.628875017913959 10.03061456224379 12.955984300628351 1 1 -1
2445 25 1 0 6.003831600639405 12.459761954174677 14.399309798180365 0 1 -1
6592 66 1 0 6.432442196083109 12.26943839164849 15.531973944350518 0 1 -1
9377 94 1 0 -5.988231209870206 9.668460485524584 15.475406230690679 0 1 -1
6579 66 1 0 6.1218268664385675 10.580659909412377 15.522836915571833 0 1 -1
2438 25 1 0 4.863252928200929 11.686810526277545 13.067855404305167 0 1 -1
8494 85 1 0 6.326676278607973 11.010098494430917 14.599639888757775 -1 1 -1
4640 47 1 0 6.82269988806754 11.346254292254804 15.606142580938641 -1 1 -1
8492 85 1 0 6.863705649499902 10.736294424730321 13.221737275546937 -1 1 -1
8745 88 1 0 8.934567467953212 15.977988926828669 13.237238941197033 0 1 -1
8491 85 1 0 7.5738907595774805 10.117557012759828 13.22750189046609 -1 1 -1
9806 99 1 0 6.701209811252728 12.54255168246567 13.446167797019111 -1 1 -1
5168 52 1 0 7.366774365906274 11.315926622037292 13.802353999856924 0 1 -1
5165 52 1 0 8.016228437744424 11.247964819802997 15.454778558992219 0 1 -1
4095 41 1 0 8.004815549955168 10.18067117084262 14.284406490449733 1 1 -1
5167 52 1 0 7.099891156717494 12.067364017364607 14.254499144902788 0 1 -1
5166 52 1 0 7.294784795890717 11.342088615059698 14.818701064564276 0 1 -1
5164 52 1 0 8.472894369710374 10.471231671983992 15.192323043064441 0 1 -1
5163 52 1 0 7.4792055694335176 10.360801704808859 15.074069233096061 0 1 -1
4097 41 1 0 8.30530465362617 10.889247578123225 13.372879527818148 1 1 -1
8493 85 1 0 7.022506764229359 10.495706050189373 14.215812375443477 -1 1 -1
5102 52 1 0 8.127610857164523 12.093372879725223 14.255661544264584 0 1 -1
5103 52 1 0 8.706875264202345 11.921139413987166 13.529579727400815 0 1 -1
5104 52 1 0 7.829298135040563 12.365344091144138 13.380855511335788 0 1 -1
5901 60 1 0 9.10220061936295 12.145036222157483 14.486198665390102 -1 1 -1
5101 52 1 0 8.60571167409142 11.211158185047093 14.364684077140282 0 1 -1
4096 41 1 0 8.488009292510334 9.947200174204543 13.510434560648624 1 1 -1
6591 66 1 0 7.405510979549234 12.232105610587853 15.2966415234594 0 1 -1
6590 66 1 0 8.384351974202112 12.128727943699584 15.229626914349732 0 1 -1
6589 66 1 0 8.989805560978972 11.367838868371233 15.287200518703965 0 1 -1
3489 35 1 0 7.588952831087198 12.910828223320596 14.594494827846706 -1 1 -1
4098 41 1 0 9.119665275466549 10.629342216660392 12.91227985923248 1 1 -1
7932 80 1 0 13.033999425093189 14.033145012617238 13.847762680810465 -1 1 -1
5160 52 1 0 9.43522956108097 9.900589183717004 15.600057455792001 0 1 -1
5156 52 1 0 9.471209529646053 10.041371657320429 13.750363353830611 0 1 -1
5157 52 1 0 9.28096197165749 10.399024461608018 14.59570808401403 0 1 -1
5154 52 1 0 10.866465902693427 9.873891130159489 13.190488370062756 0 1 -1
5140 52 1 0 9.501825298761748 11.005791702417284 13.792974671230432 0 1 -1
6563 66 1 0 10.999568256474994 10.833786024484379 15.673902016345396 0 1 -1
5155 52 1 0 10.133483115746518 10.432019931388453 13.142498234690976 0 1 -1
6558 66 1 0 10.646978793715796 10.049478772987246 15.094220606941576 0 1 -1
5141 52 1 0 9.666786750296136 11.469372573102891 14.647541514845845 0 1 -1
5902 60 1 0 9.718030686215513 12.015172980299951 13.817721044531144 -1 1 -1
5139 52 1 0 9.910844524887391 11.340984088032725 13.000647619270255 0 1 -1
6559 66 1 0 9.937994510660484 10.622144186844874 15.310988212382378 0 1 -1
5153 52 1 0 10.480092154159482 10.25573367022753 13.998646543632205 0 1 -1
5150 52 1 0 11.400696695110259 11.57806097378551 13.61438986478583 0 1 -1
5147 52 1 0 10.775098553479928 11.077910672842822 14.757320813850942 0 1 -1
9818 99 1 0 10.909819768898629 12.080952072202404 14.334143912955398 -1 1 -1
5148 52 1 0 10.432400965829501 11.246121242273903 13.900340726213386 0 1 -1
5142 52 1 0 10.278204400756643 11.53227412848324 15.377690010972216 0 1 -1
5149 52 1 0 10.628294301543956 12.025265530349516 13.353117657914222 0 1 -1
9817 99 1 0 10.08726271834918 12.322871137009994 14.787979312116878 -1 1 -1
5152 52 1 0 11.387729244404156 10.638520345104357 13.941797366583113 0 1 -1
6564 66 1 0 11.543001374289645 10.37916685422256 15.000260348198648 0 1 -1
5144 52 1 0 11.781532141661867 11.747467910519982 15.74158427931135 0 1 -1
9821 99 1 0 11.875700130405988 12.50472607656099 15.006539568045206 -1 1 -1
3461 35 1 0 4.398687047240614 15.876274065717089 14.056558438227693 -1 1 -1
7027 71 1 0 -12.688448155696332 12.154634013499432 13.021837524625257 0 1 -1
5146 52 1 0 11.649823413387661 11.391511442218434 14.915451967594802 0 1 -1
5646 57 1 0 11.75325807272247 10.234213560709309 13.16565422215291 -1 1 -1
1497 15 1 0 12.597618662434794 13.422887252030417 14.605844400813588 0 1 -1
5647 57 1 0 12.404978745463243 9.955905190791942 13.883974061028352 -1 1 -1
3470 35 1 0 3.381996561846613 15.98069692495987 13.798309317049238 -1 1 -1
9820 99 1 0 12.011781920891092 11.9032357536727 14.214850505030324 -1 1 -1
5151 52 1 0 12.148838399709042 11.047407747973825 13.58620019145745 0 1 -1
5145 52 1 0 12.485602904043759 11.799378592667843 15.057069415516931 0 1 -1
5648 57 1 0 13.32702256993112 10.055176692269319 14.110171399294508 -1 1 -1
5638 57 1 0 12.737476003830736 10.091312945404882 15.32128094447472 -1 1 -1
3504 36 1 0 13.637728491270934 10.529997024813023 14.794993224586744 -1 1 -2
5052 51 1 0 13.433890870417649 10.814010333162116 13.278127817483456 0 1 -1
1461 15 1 0 13.391069747468958 11.845162227101929 13.23087717716576 0 1 -1
5637 57 1 0 12.405249560772564 10.570054654745897 14.57180847278443 -1 1 -1
5636 57 1 0 12.981046647878237 11.171230609076403 14.019696671736828 -1 1 -1
5635 57 1 0 13.319979971394865 11.884624963655014 14.402174917039131 -1 1 -1
1500 15 1 0 13.821991986500429 12.797755194914929 13.4588771478065 0 1 -1
3503 36 1 0 13.29629628134374 11.301383178680958 15.145420927898606 -1 1 -2
6551 66 1 0 13.725339647714353 10.402046205345727 15.816542536033479 0 1 -1
3544 36 1 0 13.110356504558482 12.759050338150285 15.272917038539095 -1 1 -2
1495 15 1 0 12.364821329486276 11.969303434885408 13.338906309472296 0 1 -1
6553 66 1 0 12.047500940938196 10.785064500537054 15.844598574663422 0 1 -1
3542 36 1 0 12.714622862084404 11.530275319477838 15.977089422121596 -1 1 -2
1496 15 1 0 12.838528598748688 12.58906100945182 13.958226372131222 0 1 -1
5050 51 1 0 12.772688725059687 9.964112965959938 13.039784176478921 0 1 -1
6411 65 1 0 13.345378216897906 14.764222722465632 13.173270313808832 -1 1 -1
7952 80 1 0 -2.7975620146399933 15.97994364588897 13.233299735388208 -1 1 -1
9399 94 1 0 -11.462728402586816 12.68744688845523 15.650281027655904 0 1 -1
8175 82 1 0 -10.18753011817868 13.400022177878657 13.113736410422531 0 1 -1
1491 15 1 0 12.840069959108437 13.62460222299268 13.063036836025836 0 1 -1
6366 64 1 0 -10.718479973047321 12.636367863058108 12.897591550003984 0 1 -1
7151 72 1 0 -11.535785706940043 13.576765128290791 13.40224943392053 0 1 -1
2483 25 1 0 -12.612932497325746 14.332511601074211 15.486517721513007 0 1 -1
7039 71 1 0 -12.181698248050774 13.266624380261453 14.111581746021365 0 1 -1
2482 25 1 0 -12.459251217916343 14.143274329398615 14.577391998930661 0 1 -1
7038 71 1 0 -11.261632509289702 13.003320325236103 14.512676185679926 0 1 -1
7962 80 1 0 -10.89317571936762 15.163085805052845 13.56061665449299 -1 1 -1
7034 71 1 0 -12.280556904268206 13.273599199925737 15.228085019179936 0 1 -1
4798 48 1 0 -12.441887617581486 15.303399193842973 15.34105638666022 0 1 -1
7040 71 1 0 -12.719743652068058 13.91187096556152 13.692544573612686 0 1 -1
5306 54 1 0 -12.433636760011368 15.101471349053455 14.324332099389084 0 1 -1
2481 25 1 0 -11.553302924122667 13.878514458902913 14.445866695254036 0 1 -1
4800 48 1 0 -11.464767076715896 15.660434673812695 15.256700339271426 0 1 -1
7037 71 1 0 -10.508397887988382 13.571567908886573 14.851568854195662 0 1 -1
4799 48 1 0 -11.773483647401553 14.759930059821219 15.015577431047092 0 1 -1
5305 54 1 0 -11.425478661395262 15.44240497646013 14.334700543656691 0 1 -1
7963 80 1 0 -11.734849380684654 15.584209732457435 13.474122806438364 -1 1 -1
7036 71 1 0 -11.09759996469958 14.07910863311295 15.37492893634287 0 1 -1
7101 72 1 0 -11.746312838872141 14.61409164032599 13.689801898576693 0 1 -1
7035 71 1 0 -11.775925931542321 13.647181280057048 15.943253104138464 0 1 -1
5304 54 1 0 -10.877870650968845 14.795292548756187 14.696933199079348 0 1 -1
8174 82 1 0 -10.543225093951133 12.999505902593226 13.948782852784607 0 1 -1
7152 72 1 0 -10.768994169178724 14.148850114971477 13.058372639522261 0 1 -1
4945 50 1 0 12.688057020239789 15.752325020823335 13.295902405577436 0 1 -1
5908 60 1 0 11.846314123290252 13.961611823464592 12.852249338510264 -1 1 -1
2480 25 1 0 -10.774299383245353 14.205563400777784 13.99581023340879 0 1 -1
9718 98 1 0 -10.498113484188675 15.012936531165916 15.533492664492691 0 1 -1
8173 82 1 0 -9.69999764201633 12.988309476692072 14.419818249786559 0 1 -1
2479 25 1 0 -9.89470638844773 13.793280006376145 13.988966624158518 0 1 -1
8171 82 1 0 -8.50628224961533 12.886093117883291 14.04698771077324 0 1 -1
7580 76 1 0 -9.21008598437741 14.207860431227623 15.858758488330285 0 1 -1
5303 54 1 0 -10.129249013736612 14.943494105852572 14.156241473357706 0 1 -1
7933 80 1 0 12.099519275934501 13.971946920295528 13.964914604136098 -1 1 -1
8172 82 1 0 -8.911854092019778 13.462427692198448 14.559528574667691 0 1 -1
7153 72 1 0 -10.033909817192216 14.703814926243231 13.222962700541723 0 1 -1
7585 76 1 0 -10.209165283091153 13.938273534765123 15.747095480065314 0 1 -1
9717 98 1 0 -9.745991016319941 14.891259939199466 15.096260565682737 0 1 -1
6008 61 1 0 -9.050789251491153 15.516050901402593 14.19955175858518 0 0 -1
5302 54 1 0 -9.292584148293486 14.557057702423348 14.17013465435793 0 1 -1
7586 76 1 0 -9.644668689622748 13.979477258436692 14.978832253623743 0 1 -1
5301 54 1 0 -8.741306051978881 14.383891850290638 14.95205606805246 0 1 -1
2478 25 1 0 -9.229612561795584 13.245921744366683 13.526118255307857 0 1 -1
7154 72 1 0 -9.085950598746752 14.530329256060345 13.181810267553391 0 1 -1
7587 76 1 0 -9.576711367601693 13.29471331221846 15.599956542939328 0 1 -1
6009 61 1 0 -8.580952273620245 15.288718191220681 14.980226538954929 0 0 -1
7579 76 1 0 -8.282724595478957 14.168868251528362 15.914670950511166 0 1 -1
7588 76 1 0 -8.620972066676195 13.199688700782348 15.58406166646744 0 1 -1
1492 15 1 0 12.184897366830889 13.125127067456415 13.401717553868554 0 1 -1
6016 61 1 0 -10.334985832660315 15.908641172438696 14.908083115191328 0 0 -1
7960 80 1 0 -9.341790960917312 15.54532688409109 13.335947699744008 -1 1 -1
7961 80 1 0 -10.271789064332813 15.612872532930396 13.02468724273551 -1 1 -1
9716 98 1 0 -9.167022790989522 15.207716295058885 15.780338256430902 0 1 -1
7155 72 1 0 -8.13107555855408 14.687658637615964 13.147154774486856 0 1 -1
7592 76 1 0 -8.097542065430892 14.523592213227005 14.161875761058134 0 1 -1
6413 65 1 0 11.397538627793633 15.074876662366936 13.170936702437757 -1 1 -1
7957 80 1 0 -6.766215453254139 15.875511652738279 13.981493868873459 -1 1 -1
8170 82 1 0 -8.432587362106098 13.694563900952902 13.47277796741578 0 1 -1
7590 76 1 0 -7.844261562124748 13.621291984375315 14.445676574936918 0 1 -1
7591 76 1 0 -7.757333961574589 14.400482519362473 15.070755445831391 0 1 -1
7143 72 1 0 -12.387134873554421 13.04371576387094 12.960217942168184 0 1 -1
7956 80 1 0 -6.180004021877885 15.110063663924771 13.756721016685653 -1 1 -1
7156 72 1 0 -7.377527330651124 14.169720047123029 13.570568415557924 0 1 -1
7589 76 1 0 -7.7722766296811105 13.50842680851111 15.402659442926522 0 1 -1
7595 76 1 0 -7.437919843311453 15.272795455332513 15.455313547938637 0 1 -1
7594 76 1 0 -7.236228290015387 15.387831519523617 14.521894836326886 0 1 -1
7593 76 1 0 -8.072658550897089 15.46788859043648 14.137609529042575 0 1 -1
7157 72 1 0 -6.844330113216881 14.626045229038604 14.253042183378305 0 1 -1
4064 41 1 0 -6.696922178365049 13.423020275934228 13.153383414019084 1 1 -1
7158 72 1 0 -6.311918746593153 15.224694605049189 14.703584814117328 0 1 -1
4063 41 1 0 -6.922890629060427 13.42822313222606 14.129861693614561 1 1 -1
4062 41 1 0 -6.077599876802208 13.257641359925588 14.414630905075942 1 1 -1
1318 14 1 0 -7.127346746138184 15.124576869893957 13.479658907735436 0 1 -1
9706 98 1 0 -5.363782036660533 15.755460877042019 15.238972720395438 0 1 -1
1304 14 1 0 -6.19002955905339 14.128624875745759 13.802636888269024 0 1 -1
1302 14 1 0 -6.797679965824072 13.843683440328386 14.983755437260335 0 1 -1
7159 72 1 0 -6.496399584787817 14.66795902180817 15.454509460203955 0 1 -1
1315 14 1 0 -6.491321564690262 14.661000118521532 12.984458148228326 0 1 -1
1317 14 1 0 -6.641619608997428 15.840356469951393 12.996549363082579 0 1 -1
9708 98 1 0 -5.899006992028452 15.286946992430803 15.885458887912645 0 1 -1
1303 14 1 0 -6.021390664010512 14.201849923527021 14.771362540437007 0 1 -1
7931 80 1 0 13.914115018675407 14.299859332505644 13.847965837315307 -1 1 -1
4060 41 1 0 -4.497094221020575 12.753794680306852 14.149265624441352 1 1 -1
102 2 1 0 -3.9737860832918166 13.355938589559269 15.53054885389427 0 1 -2
9705 98 1 0 -5.4370392068186435 15.767916503515348 14.296656057603741 0 1 -1
1305 14 1 0 -5.623240095541108 13.506335477160263 13.389786178798172 0 1 -1
567 6 1 0 -4.453033187577642 15.528453867584963 15.009415711798905 -1 1 -1
1314 14 1 0 -5.5130250603121285 14.68252200044844 13.15994181220307 0 1 -1
7953 80 1 0 -3.7335646028170864 15.70220185330686 13.616743246437279 -1 1 -1
1554 16 1 0 -3.2551260030794538 15.722247372324874 15.503846116198297 0 1 -2
9707 98 1 0 -5.366597855281547 14.769072988096902 15.273874073264434 0 1 -1
1306 14 1 0 -5.1938374815062485 13.646510991997765 14.212924014273808 0 1 -1
1307 14 1 0 -4.538084461847827 13.769693267520353 14.882099866245344 0 1 -1
1313 14 1 0 -4.634349291217621 14.299643770858637 13.303301076481123 0 1 -1
1312 14 1 0 -4.64013983497102 13.322152577754848 13.263548054399864 0 1 -1
1310 14 1 0 -3.692761014114346 14.693050563196909 14.049506212352401 0 1 -1
8328 84 1 0 -3.7660855975697327 12.918151068205564 14.695936434305441 0 1 -1
1309 14 1 0 -4.400399209696749 14.669923571247324 14.67916841343246 0 1 -1
1308 14 1 0 -3.6644256228722405 14.06897117150978 14.821485274919121 0 1 -1
7955 80 1 0 -5.377702211651002 14.775107007870638 14.21037755742017 -1 1 -1
1555 16 1 0 -3.846611580723099 14.960268188241912 15.447166884984538 0 1 -2
7954 80 1 0 -4.586006151614338 15.23648722515269 13.781324292224625 -1 1 -1
7162 72 1 0 -5.371912745186884 13.408469832434825 15.314678468720071 0 1 -1
7025 71 1 0 -12.192646268800402 11.331356718836945 12.966343405585903 0 1 -1
1311 14 1 0 -4.143142951984226 13.81830174731303 13.95819937414913 0 1 -1
2469 25 1 0 -3.1297674964655204 13.775887909294335 13.037618316232939 0 1 -1
663 7 1 0 -5.338561377709093 15.588163881552234 13.149369893548371 -1 1 -1
1556 16 1 0 -4.518418713063205 14.290615991342035 15.605361669621267 0 1 -2
7959 80 1 0 -8.419444719036324 15.767174423552449 13.232060770762384 -1 1 -1
672 7 1 0 -4.343587458183821 15.831695702684602 12.840745485820618 -1 1 -1
3425 35 1 0 13.456138587445789 15.154955816725545 14.03761596773079 -1 1 -1
8329 84 1 0 -3.3112326627460327 13.36305331050934 13.955408502120903 0 1 -1
2468 25 1 0 -2.3245228372588826 13.376431980071054 13.47915320933779 0 1 -1
569 6 1 0 -2.9629349896851878 15.591114102506692 14.255855736515427 -1 1 -1
7950 80 1 0 -1.0438621219643451 15.945661380709847 13.834414329580442 -1 1 -1
572 6 1 0 -3.0685065053570533 14.960803280988866 14.876773892269481 -1 1 -1
8334 84 1 0 -2.6329967722223504 13.695368269023383 14.767146258435588 0 1 -1
571 6 1 0 -2.360189666765704 15.49418347189972 15.26194272945956 -1 1 -1
576 6 1 0 -2.0492678128665798 14.320807598106073 15.485999500463123 -1 1 -1
577 6 1 0 -2.1062288754535867 14.716971802965153 14.655915611076269 -1 1 -1
578 6 1 0 -1.485838646906112 15.524322815166355 14.613381573884103 -1 1 -1
8335 84 1 0 -3.0234321697347273 13.372356695825264 15.51108601610504 0 1 -1
8160 82 1 0 -2.5885746026778644 14.286257056907413 13.96381018793025 0 1 -1
8333 84 1 0 -1.933256888812826 13.178088826614648 14.346902133149595 0 1 -1
8159 82 1 0 -1.6364003909508806 14.112649388454646 13.99166983237959 0 1 -1
8337 84 1 0 -1.3551008392258446 13.731807742534762 14.98432170221621 0 1 -1
8338 84 1 0 -0.9529299141373233 13.380722072771153 14.24286570710185 0 1 -1
8339 84 1 0 -1.3600845569919038 13.106364626193269 13.347857916535764 0 1 -1
8336 84 1 0 -2.038071445933374 13.243344925245196 15.48625786998684 0 1 -1
8161 82 1 0 -2.8572620455636706 14.971860310095932 13.339556926500855 0 1 -1
8158 82 1 0 -1.1277239466072437 13.982482039790256 13.116246825477909 0 1 -1
8155 82 1 0 -0.9081189541766808 14.627193264529168 14.88913974538881 0 1 -1
8156 82 1 0 -0.9755487381357586 14.839575888821418 13.986473417796175 0 1 -1
2001 21 1 0 -1.9821772335165626 15.185444811802839 13.761413513752256 1 0 -2
7548 76 1 0 -1.369918236959359 15.425424256434404 15.70212553736535 0 1 -1
573 6 1 0 -2.893524530028621 14.613600464242035 15.68500811966021 -1 1 -1
7555 76 1 0 -0.6557365581738868 13.930901402686455 15.694949144229717 0 1 -1
7664 77 1 0 1.1540898934998562 13.773504365396729 15.770754005197261 0 1 -1
1499 15 1 0 13.578823050048573 13.065498493435697 14.406914239313423 0 1 -1
8133 82 1 0 1.4659188357248993 13.072031196197477 14.269068876504459 0 1 -1
7561 76 1 0 -0.19233976396548513 13.239143646419661 15.093684865644967 0 1 -1
8340 84 1 0 -0.44939815394274873 13.321428766937176 13.387170883167286 0 1 -1
8127 82 1 0 0.6837714957064236 14.236328900610186 12.848149026378035 0 1 -1
8157 82 1 0 -0.3003448515585454 14.442117667180842 13.396359895839792 0 1 -1
579 6 1 0 -0.5373810835191364 15.60453073007781 14.649787388355044 -1 1 -1
8135 82 1 0 0.3381570440025108 13.405671089192753 13.963070842219825 0 1 -1
2462 25 1 0 -0.3281291909088182 15.46574513522397 13.037075445938898 0 1 -1
6010 61 1 0 -8.559318653398265 15.963259124270675 15.716297611176387 0 0 -1
8154 82 1 0 -0.33705769661392715 14.090573898757153 14.300851851677631 0 1 -1
8134 82 1 0 1.1420158108575524 13.458187567282339 13.49527248760548 0 1 -1
8153 82 1 0 0.5580581313445308 14.296700404288735 13.858712198091673 0 1 -1
7560 76 1 0 0.6841829452176036 13.358555181962771 14.882614400760634 0 1 -1
580 6 1 0 0.30266087771819983 15.906150516003224 14.946729784321047 -1 1 -1
8152 82 1 0 1.2750217736924743 14.169148563809912 14.50261717463356 0 1 -1
8151 82 1 0 1.0520856986356044 15.097228746777127 14.338087142420637 0 1 -1
2461 25 1 0 0.032923031749568565 15.204350963635683 13.821266414937755 0 1 -1
3466 35 1 0 1.6384511523116387 15.567896639239326 14.810240132645715 -1 1 -1
2460 25 1 0 0.95261227360694 15.08404611782902 13.403907401128853 0 1 -1
7558 76 1 0 0.8584163374327254 14.869666951188082 15.286820768338854 0 1 -1
7557 76 1 0 0.16186826491643913 14.880146693697423 14.733746922401636 0 1 -1
2458 25 1 0 1.5996613444280268 14.288353635874662 13.546402163530283 0 1 -1
7946 80 1 0 1.5442843233099133 15.824947883786827 12.936398809224867 -1 1 -1
7559 76 1 0 0.2547238496884088 14.073260553819914 15.277871663027426 0 1 -1
8150 82 1 0 1.7038472660076156 15.508286917951107 13.841301347194229 0 1 -1
7556 76 1 0 -0.1796013579101352 14.726176337441478 15.615931760446742 0 1 -1
1498 15 1 0 13.426033074950542 13.750301369727842 14.980129893964852 0 1 -1
3463 35 1 0 3.828252778595221 15.39881038905012 15.391067322587295 -1 1 -1
8149 82 1 0 2.0090693100331887 14.753828444124483 14.378674311812308 0 1 -1
8131 82 1 0 2.200770474628815 13.879957118487711 12.971207669419027 0 1 -1
7665 77 1 0 1.8123792579883045 14.30764130768592 15.338207150358516 0 1 -1
4631 47 1 0 2.179495223727219 13.61521363093544 14.568991613578948 -1 1 -1
5815 59 1 0 3.694919503314459 14.365880279779823 15.412621609074549 0 1 -1
8141 82 1 0 2.9196494374562256 13.16790904149714 14.269795796107157 0 1 -1
3465 35 1 0 2.037458282472846 15.34749536411531 15.640434708693128 -1 1 -1
4632 47 1 0 1.9345075090430228 13.305829452871501 15.461107372065847 -1 1 -1
8132 82 1 0 2.098917507814612 13.135705824089994 13.532314169081625 0 1 -1
3469 35 1 0 2.713752630765274 15.413075021760385 14.161128679900004 -1 1 -1
8142 82 1 0 3.8213094115761166 12.931304642773947 14.569017150729564 0 1 -1
3464 35 1 0 2.8790627223480953 15.424069415664125 15.134243413686548 -1 1 -1
4628 47 1 0 3.6778855529244048 13.69298866518928 13.554166663601155 -1 1 -1
2457 25 1 0 2.378147250357147 14.785290555480433 13.285002712515094 0 1 -1
4630 47 1 0 2.6309019161325082 14.113877738042078 13.961031233623217 -1 1 -1
4629 47 1 0 3.380959447721988 14.649860745103691 13.80148769615457 -1 1 -1
3471 35 1 0 3.674512436997201 15.311069375753123 14.428363876423807 -1 1 -1
8148 82 1 0 2.7012400050857757 14.515947811702912 14.962972370194608 0 1 -1
8147 82 1 0 3.006066273746649 13.657285903350912 15.087626783259878 0 1 -1
7943 80 1 0 4.094851946342601 15.155690606738453 13.336186225863434 -1 1 -1
8144 82 1 0 3.8205603278590665 13.365180847334296 15.571951424978884 0 1 -1
8146 82 1 0 3.5676175734743687 14.054511065520368 14.474473725763733 0 1 -1
4627 47 1 0 2.9446996982941958 13.28847913325026 13.178051716148117 -1 1 -1
7944 80 1 0 3.199468981724788 15.337184787726288 13.057504148893265 -1 1 -1
3473 35 1 0 4.3292168805924085 14.396119454233144 13.864979392894892 -1 1 -1
4608 47 1 0 4.142936766864082 14.364180966037296 12.852416363783835 -1 1 -1
7945 80 1 0 2.4681636546632166 15.917167646591054 13.20958677195711 -1 1 -1
3477 35 1 0 4.522870783389465 12.791539935542785 15.30459096495893 -1 1 -1
2446 25 1 0 6.603792581900063 13.099084966794715 14.857241082587745 0 1 -1
3472 35 1 0 4.381391883567005 14.68622427000263 14.831798515034953 -1 1 -1
3462 35 1 0 4.744897042183883 15.570869844893089 14.880240786033728 -1 1 -1
5814 59 1 0 4.549385827912403 14.634681641077886 15.804782090987395 0 1 -1
2451 25 1 0 5.619622117757636 13.382943880614846 13.481124989178188 0 1 -1
6593 66 1 0 5.605508701821346 12.707917839358204 15.313311136566327 0 1 -1
2453 25 1 0 4.4923227344934205 13.212971954347699 13.788455692597982 0 1 -1
8145 82 1 0 4.405495400373809 13.691706622022814 14.826364520295476 0 1 -1
3476 35 1 0 4.700398922535165 13.693650525102115 15.779769690060665 -1 1 -1
6412 65 1 0 12.397789350723151 14.905659409610745 13.378622488525373 -1 1 -1
5810 59 1 0 5.2210307074839655 15.374608996189917 15.82258505197959 0 1 -1
5809 59 1 0 5.445047084834513 14.829871407186696 15.019014226756575 0 1 -1
2452 25 1 0 5.262784468123311 13.095639425327873 14.410677150464998 0 1 -1
5808 59 1 0 5.675106384824421 15.45259165569195 14.345523748210693 0 1 -1
4609 47 1 0 4.986448973737492 13.994466648827574 13.073929533049201 -1 1 -1
7942 80 1 0 4.9758973482433255 15.0811364803433 13.49558768525211 -1 1 -1
3474 35 1 0 5.178280719853319 14.211172436669628 14.286569636803726 -1 1 -1
7941 80 1 0 5.802791224793371 15.417702406280961 13.272885861109195 -1 1 -1
2450 25 1 0 6.389484932811595 13.817797082946434 13.271494330183124 0 1 -1
2449 25 1 0 5.953487767496032 14.577599786075764 12.909495350958052 0 1 -1
3475 35 1 0 5.376552282734689 13.870403809875388 15.16329612247501 -1 1 -1
5803 59 1 0 6.289045290304202 15.230647654943137 15.740227262685995 0 1 -1
2448 25 1 0 6.049414063515279 14.579484725814215 13.900061721223986 0 1 -1
4944 50 1 0 11.776809424306393 15.96368580727695 13.562145237185252 0 1 -1
3458 35 1 0 6.5791242120569855 15.745392400190713 14.538835055727585 -1 1 -1
6596 66 1 0 6.544038077716227 13.84813325981126 15.38470044585964 0 1 -1
2447 25 1 0 6.064504973428296 13.714263961933257 14.351910625742672 0 1 -1
7940 80 1 0 6.688442013967915 15.275305566404526 13.778813173192503 -1 1 -1
3453 35 1 0 8.449886009744244 15.606556283488526 15.365039476879303 -1 1 -1
3457 35 1 0 6.821093798785444 15.967544297880407 15.428469100929199 -1 1 -1
6597 66 1 0 6.931062532892579 14.50606081191366 15.973635595497246 0 1 -1
3495 35 1 0 8.32033484815777 15.709746701156288 14.250141838340014 -1 1 -1
3490 35 1 0 8.328124970352444 13.024049710574776 14.048439649579075 -1 1 -1
3496 35 1 0 8.103834531198459 15.29347024073491 13.387777570247602 -1 1 -1
5802 59 1 0 6.469414031612246 14.824403034041785 14.902908549846115 0 1 -1
3488 35 1 0 8.389455212750324 13.149105137355027 14.986116778697799 -1 1 -1
7939 80 1 0 7.448719273735222 15.157229132192867 14.265728069783847 -1 1 -1
9807 99 1 0 6.8930678549276045 13.299841552112236 14.027042553470068 -1 1 -1
5105 52 1 0 7.571841995725972 13.272496695932025 13.304002610735624 0 1 -1
5106 52 1 0 8.563718259639991 13.249941042583544 13.18912575003826 0 1 -1
9808 99 1 0 7.036644403672678 14.229582857738514 13.909578593005396 -1 1 -1
5801 59 1 0 7.2718831045890475 15.190971512923152 15.223695648637788 0 1 -1
9810 99 1 0 8.063673346103052 14.666644171930347 15.239172270466701 -1 1 -1
7938 80 1 0 8.307588138629594 14.696783378941486 14.307914363518515 -1 1 -1
9809 99 1 0 7.32878763788991 14.276266436245393 14.871198135256233 -1 1 -1
7937 80 1 0 9.026043939506007 14.860443758439981 14.901564304118345 -1 1 -1
501 6 1 0 7.893362580321238 14.221957039721099 13.446736845936634 -1 1 -1
3491 35 1 0 7.953148066045742 13.788357876262253 14.435474322284975 -1 1 -1
3492 35 1 0 8.913931436792577 13.87253224348979 14.249845835507493 -1 1 -1
3487 35 1 0 9.004927354649283 13.791698114510242 15.37473153701249 -1 1 -1
3497 35 1 0 7.386360693061604 15.452801965346023 12.86738452369261 -1 1 -1
3484 35 1 0 7.336415736393821 13.484748453541389 15.472091646999864 -1 1 -1
3494 35 1 0 9.172541136302726 15.36539543690639 14.029671084106047 -1 1 -1
9811 99 1 0 8.752247609318161 14.911668051416747 15.930873126995177 -1 1 -1
5903 60 1 0 9.542370855866764 12.732447133635162 13.330641904749912 -1 1 -1
9819 99 1 0 11.531608440493176 12.72070414689155 14.030150564668284 -1 1 -1
1494 15 1 0 11.57160124323379 12.269111802580003 12.959140357489721 0 1 -1
8741 88 1 0 11.773073940506173 15.236467411180154 14.311272151261207 0 1 -1
8743 88 1 0 10.430035692211572 14.998096284312542 13.49835020897614 0 1 -1
9822 99 1 0 10.95954867129068 12.737780733379553 15.080653584285546 -1 1 -1
3486 35 1 0 8.187141149561487 13.827536575561247 15.825640162798726 -1 1 -1
9824 99 1 0 11.298700049296269 13.620408547131154 15.598989625474069 -1 1 -1
5785 58 1 0 10.25389781673 13.924416513790073 15.87237463512022 -1 1 -1
6414 65 1 0 10.899799340233269 15.846609713794496 12.98957532799066 -1 1 -1
5904 60 1 0 9.65057833818721 13.281573834221671 14.07712235973642 -1 1 -1
3411 35 1 0 10.151512431420073 15.334566470413748 14.320530184599964 -1 1 -1
5905 60 1 0 10.543421251972735 13.216033072622611 14.282089794507582 -1 1 -1
5906 60 1 0 10.446945727005737 13.077047726327475 13.422653760286085 -1 1 -1
6418 65 1 0 10.64099527410215 14.186528267187214 13.087716391360921 -1 1 -1
7934 80 1 0 11.374003829773034 14.385087020554538 14.422048131128193 -1 1 -1
9815 99 1 0 9.208076178894466 12.87468418130192 15.364543443912407 -1 1 -1
5787 58 1 0 9.66271266263448 15.491890312967808 15.238538473862004 -1 1 -1
3408 35 1 0 10.586577755284704 15.912644161684105 15.136276366591186 -1 1 -1
7935 80 1 0 10.491953402770072 14.18545685326254 14.089054145805207 -1 1 -1
5907 60 1 0 11.22695838054926 13.623204288184054 13.531532135240226 -1 1 -1
3493 35 1 0 9.640239925774367 14.47161082038925 13.805241736846533 -1 1 -1
9816 99 1 0 9.994750022753362 13.23808900934606 15.093232589483266 -1 1 -1
9801 99 1 0 9.494592156455287 13.727436388610865 13.151729651311744 -1 1 -1
8742 88 1 0 10.984510852503195 15.705214202496293 13.948927125004516 0 1 -1
7936 80 1 0 9.725467108357552 14.115651979092824 14.762666501480085 -1 1 -1
3409 35 1 0 11.185388911406527 15.21873933589589 15.271307847248757 -1 1 -1
5786 58 1 0 9.67925768281452 14.595167996757308 15.664330827396116 -1 1 -1
3410 35 1 0 10.579412201287674 14.647315460178014 14.901881374836751 -1 1 -1
9823 99 1 0 11.524686118596975 13.5173558838104 14.664266067947509 -1 1 -1
3548 36 1 0 13.867776449233666 14.212093379886355 15.699958505705247 -1 1 -2
4946 50 1 0 12.467353523731866 15.917312238287664 14.191424100324099 0 1 -1
3549 36 1 0 13.498762515730451 14.737628460244736 15.014405449113024 -1 1 -2
1490 15 1 0 13.807654643423074 13.785913099483329 13.063974413725317 0 1 -1
8739 88 1 0 12.111949985445683 14.167114664551956 15.184450996457098 0 1 -1
8738 88 1 0 12.396346070767866 15.050296785326072 15.543029364078258 0 1 -1
8740 88 1 0 12.562555661551386 14.747245815647966 14.545328193123897 0 1 -1
9825 99 1 0 12.171782752173119 13.417399206969405 15.683842008117324 -1 1 -1
3543 36 1 0 12.41422998682673 12.56383663463394 15.928108563239524 -1 1 -2
3547 36 1 0 12.918989506887705 14.228063719933786 15.726505919351352 -1 1 -2
582 6 1 0 0.7778491902716809 15.631117688806714 15.994528974287336 -1 1 -1
7564 76 1 0 -2.435069091707975 12.450555274045374 15.753880441051255 0 1 -1
7565 76 1 0 -2.14263026031996 11.505805297343077 15.843709410218441 0 1 -1
9456 95 1 0 -1.7440615592140247 10.69435579318305 15.4807223495031 0 1 -1
9104 92 1 0 -0.36184905844656967 15.853413251861948 15.910062019446524 0 0 -1
9462 95 1 0 1.061813443170852 11.701253575427643 15.946500700041117 0 1 -1
6580 66 1 0 5.211525834095042 10.587688756034868 15.844958974092433 0 1 -1
6588 66 1 0 9.169840176104124 10.711359570366463 15.940788182335977 0 1 -1
7596 76 1 0 -6.616726818390483 15.739662700927639 15.387925298376489 0 1 -1
6779 68 1 0 -12.077321995698714 15.794356492390197 15.998953005326898 0 1 -1
7161 72 1 0 -6.1929890862079615 13.717471114848063 15.722986203147446 0 1 -1
9402 95 1 0 -6.724040934760633 12.285574658063847 15.906626232691625 0 1 -1
3201 33 1 0 -4.992596972462507 9.745531276439767 15.925342858258585 0 1 -1
9459 95 1 0 -0.9121153546524976 11.5404559780983 15.86174285938759 0 1 -1
68 1 1 0 -1.4219370382691405 9.687328609663208 15.844641272847984 0 1 -2
9461 95 1 0 0.05488600292945556 11.537451754333746 15.999834360490926 0 1 -1
3483 35 1 0 8.019746847554345 12.937564548053713 15.862791977906404 -1 1 -1
4646 47 1 0 9.810805893336699 12.09809608710401 15.964173984614199 -1 1 -1
5788 58 1 0 9.249501308940747 15.946257437943615 15.983291345289384 -1 1 -1
5816 59 1 0 3.116212779548759 14.944266833387235 15.961472879100103 0 1 -1
9391 94 1 0 -10.837439369554195 11.17300784805004 15.831926295750687 0 1 -1
3441 35 1 0 10.5765882143291 15.408004196203144 15.998940264872665 -1 1 -1
4647 47 1 0 10.438734346868426 12.817889028037243 15.919441873386882 -1 1 -1
2439 25 1 0 4.833720486600779 12.638453320586072 12.950080864107479 0 1 -1
1462 15 1 0 12.959236632057568 12.602421678690803 12.864904185734193 0 1 -1
8163 82 1 0 -3.7617003521129835 14.857694373928059 12.882540580603658 0 1 -1
2002 21 1 0 -1.2716316055461103 15.047564795572086 13.173595340972284 1 0 -2
2467 25 1 0 -2.188568164504181 14.23928855242429 13.138550332922069 0 1 -1
1391 14 1 0 -6.2125772240879495 11.695052863274595 12.829109819360534 0 1 -1
4076 41 1 0 -0.6490201474006998 12.21908878245247 12.834468818518987 1 1 -1
2456 25 1 0 3.1445785011680574 14.24785936960214 12.932158943283671 0 1 -1
3160 32 1 0 -2.69904361553111 10.628714006661035 12.949801359578899 0 1 -1
6151 62 1 0 1.817114616365883 11.840928881915742 12.955899659797527 0 1 -1
1579 16 1 0 -11.852803250070634 11.704801505242632 18.118726170114677 0 1 -2
9420 95 1 0 -11.756558002752698 10.70891189000995 18.38553069338563 0 1 -1
9390 94 1 0 -11.231619805516239 11.830026851058644 16.347797097414016 0 1 -1
1580 16 1 0 -10.855940610740067 11.490497052230685 18.25760869612435 0 1 -2
9422 95 1 0 -12.766399086451141 10.235373093771447 16.940948097235534 0 1 -1
9423 95 1 0 -11.826724821816185 10.003859202142554 17.161036798649274 0 1 -1
9419 95 1 0 -11.318320731289138 10.802541707139705 17.53359488220214 0 1 -1
1578 16 1 0 -12.672982129479504 11.618871209920774 18.54495264505988 0 1 -2
9418 95 1 0 -11.21364926004394 11.758143687210541 17.317980895346263 0 1 -1
9389 94 1 0 -12.02175905383986 11.577726757795862 16.94569437468206 0 1 -1
4895 49 1 0 -12.157607690193501 12.499895381317257 17.54075665048043 0 2 -1
9421 95 1 0 -12.40488587576729 10.667847835318836 17.6966267136154 0 1 -1
9412 95 1 0 -10.570434227382412 10.52031752975717 18.078853428714908 0 1 -1
9765 98 1 0 -12.746378965005846 15.613112354578465 18.936036426675038 0 1 -1
197 2 1 0 -11.218372026038013 9.803987414596243 18.222492462969573 0 1 -2
9417 95 1 0 -11.130034985469326 12.389983863986775 18.058202655724415 0 1 -1
9242 93 1 0 7.703518094252015 9.783951875011748 16.871778444678753 0 1 -1
7321 74 1 0 -10.949184785814793 10.787763384415467 19.046317088811243 0 1 -1
194 2 1 0 -12.666803292728193 10.16772836511142 18.842965990173575 0 1 -2
7323 74 1 0 -11.584380520399804 11.832469655667063 19.03507246288369 0 1 -1
9413 95 1 0 -10.349786643819513 10.195026551570782 17.270783922822822 0 1 -1
9414 95 1 0 -10.587558015275796 11.06559091183379 16.94749024013985 0 1 -1
9400 94 1 0 -11.976562295849703 12.427148298024681 16.355186505426335 0 1 -1
195 2 1 0 -11.783395420542172 9.835800625103243 18.910772215397422 0 1 -2
4897 49 1 0 -12.103240269496279 12.644487080770709 18.65177485581018 0 2 -1
9385 94 1 0 -10.91989067290424 10.193293558654236 16.351415498798097 0 1 -1
4899 49 1 0 -10.91003857822166 12.453427729016038 19.07383200587722 0 2 -1
9394 94 1 0 -10.218197574539431 12.215338047899973 16.070874029438937 0 1 -1
9386 94 1 0 -11.644332445951461 10.786836584746974 16.484577490771027 0 1 -1
1581 16 1 0 -10.191667389990771 12.158564766522451 18.3315344461269 0 1 -2
9411 95 1 0 -9.813061644853486 11.014282051077602 18.51177254128158 0 1 -1
7632 77 1 0 -8.7160311595496 11.318860369801625 17.711654645600735 0 1 -1
9410 95 1 0 -9.572020118903454 10.291578711017362 17.96274819453278 0 1 -1
9409 95 1 0 -9.451674094999477 10.832022286456317 17.220518817115025 0 1 -1
7631 77 1 0 -9.570755118766453 11.640244604240824 17.729096369385296 0 1 -1
9415 95 1 0 -9.90613882195687 11.673516395872438 16.786905283721712 0 1 -1
9408 95 1 0 -9.044864390004285 11.077406947110163 16.399110617629226 0 1 -1
1583 16 1 0 -9.195059339572548 11.89808934596708 18.792579731591438 0 1 -2
9405 95 1 0 -8.063476891636995 10.993052979652195 16.6322190741652 0 1 -1
7630 77 1 0 -9.129026848643619 12.250188355415467 17.103910243242215 0 1 -1
9416 95 1 0 -10.37465545736826 12.188673243327878 17.409971358377376 0 1 -1
7637 77 1 0 -8.162323472292766 10.639072900120329 17.522466176750253 0 1 -1
7638 77 1 0 -7.960776539414368 10.51949640403151 18.48667441928464 0 1 -1
9382 94 1 0 -8.465137905864761 10.052404922617884 16.007156557065684 0 1 -1
7318 74 1 0 -8.827144065478802 10.871056145576073 18.64932759070134 0 1 -1
1584 16 1 0 -8.633388002888882 12.301329374335758 18.12785264249566 0 1 -2
9404 95 1 0 -8.2970434957241 11.948002073329665 16.456416907075447 0 1 -1
7629 77 1 0 -9.505381355499447 12.662891754533682 17.911174236092812 0 1 -1
9384 94 1 0 -10.010455391541596 10.477080896198999 16.354467917023328 0 1 -1
1282 13 1 0 -10.189642597044214 9.844427232983078 19.0619813344437 0 1 -2
7633 77 1 0 -7.83730087395182 11.39671753550981 18.1064063279505 0 1 -1
7640 77 1 0 -8.72625841161559 9.92689394023669 17.103745310437453 0 1 -1
7639 77 1 0 -8.57578335473626 9.961615823386806 18.069926797437102 0 1 -1
1561 16 1 0 -8.178203738831952 12.79882864484917 16.830747817912908 0 1 -2
7779 78 1 0 -0.5594423343449062 15.991531418936125 19.075924512498382 0 1 -1
7317 74 1 0 -8.306913863210477 11.575557508483012 19.01417637251645 0 1 -1
39 1 1 0 -4.584281110442404 9.913109680379629 17.932463000248724 0 1 -2
8315 84 1 0 -9.011433651730194 12.367514110585006 16.029305050541414 0 1 -1
9383 94 1 0 -9.303486600756761 9.77180085560985 16.349162117937716 0 1 -1
1585 16 1 0 -7.8454405716271 12.176136988469047 17.507619059034905 0 1 -2
7643 77 1 0 -7.405701223235573 9.857691934067434 17.99771426412262 0 1 -1
7634 77 1 0 -7.256771376823166 11.389991297231168 17.364481352063848 0 1 -1
7635 77 1 0 -6.967240034521018 10.454892152898772 17.23130577586718 0 1 -1
7636 77 1 0 -7.737050428709311 10.002696183836589 17.03308469057189 0 1 -1
8892 89 1 0 -6.773873848130381 10.865588815716887 18.181890670482936 -1 1 -1
8891 89 1 0 -6.282846368381124 11.632272174196324 17.75679418337965 -1 1 -1
8894 89 1 0 -5.795619646572364 10.85695911749128 17.933884217394073 -1 1 -1
8896 89 1 0 -6.305261089318237 10.083590256179214 18.02355678677785 -1 1 -1
8893 89 1 0 -6.085149690310073 10.611527459612795 18.785146586942304 -1 1 -1
1588 16 1 0 -6.51297531734548 12.539804639068816 17.271599984181886 0 1 -2
9403 95 1 0 -7.3563934278683 12.215323746536765 16.609520301205865 0 1 -1
1590 16 1 0 -5.924185588066279 11.002395163494878 16.915056890605683 0 1 -2
1589 16 1 0 -6.537445422278584 11.697915686909857 16.820172294643505 0 1 -2
9380 94 1 0 -6.7168124957886715 10.776079863264323 16.276188849956768 0 1 -1
9379 94 1 0 -6.599342893143372 9.85900150257404 16.341324225995802 0 1 -1
9401 95 1 0 -6.115893208680874 12.768278850721094 16.359051699813126 0 1 -1
8890 89 1 0 -7.069834623995374 11.984092781621245 18.268258876756363 -1 1 -1
8897 89 1 0 -5.966950064695098 10.028447633475942 17.1417172469615 -1 1 -1
7644 77 1 0 -6.941729726921015 10.204368131584697 18.784671130174775 0 1 -1
1586 16 1 0 -7.613149277573197 12.744625599353474 18.246683689710473 0 1 -2
9243 93 1 0 7.333648154551227 9.658646741497371 17.751186351538397 0 1 -1
196 2 1 0 -12.112936342912505 9.745775515288502 18.049721723596043 0 1 -2
7618 77 1 0 -5.75276113789662 12.03288255383022 18.7494920407917 0 1 -1
9378 94 1 0 -5.775766833901603 10.273733669862906 16.190308636036434 0 1 -1
1591 16 1 0 -5.419157976193842 11.84325355204239 17.14728337001232 0 1 -2
1587 16 1 0 -6.624587200394992 12.844256372065006 18.203378080147242 0 1 -2
7608 77 1 0 -7.453839998096082 11.183434510615857 19.065087116717613 0 1 -1
8889 89 1 0 -6.639791433823653 11.670786220513074 19.029362231319414 -1 1 -1
7617 77 1 0 -5.653945029144818 12.551880710031819 17.89029701605199 0 1 -1
8895 89 1 0 -5.414044162073891 10.031791611140193 18.255819786846505 -1 1 -1
3202 33 1 0 -5.042015386056919 10.083535914361661 16.851161767935437 0 1 -1
7612 77 1 0 -4.488443340080675 11.757315866714393 18.799996787884787 0 1 -1
1592 16 1 0 -4.945910024719878 11.09744785773489 17.503194409076464 0 1 -2
1593 16 1 0 -5.17466004550793 11.656496664662681 18.183967173492206 0 1 -2
40 1 1 0 -4.253420228801344 10.839108841752193 18.11057911823122 0 1 -2
7613 77 1 0 -3.830777037535535 11.700068955764225 18.107915400932 0 1 -1
7614 77 1 0 -4.47062633166658 11.820770912483312 17.277180493254903 0 1 -1
3205 33 1 0 -4.071886270276348 11.275946436942801 16.452859406279124 0 1 -1
3204 33 1 0 -4.241455353706378 10.544559398451218 17.044612491935574 0 1 -1
1595 16 1 0 -4.423294709306905 10.18399185048412 18.839931875653047 0 1 -2
1594 16 1 0 -5.029585328967823 10.942245123367687 18.83516392060384 0 1 -2
7615 77 1 0 -4.805496887025729 12.7576189764145 17.11806253992655 0 1 -1
7693 77 1 0 -4.513208389662717 12.539082131208922 18.180440034615675 0 1 -1
104 2 1 0 -3.780719181742901 12.40403521909534 17.074987465334964 0 1 -2
103 2 1 0 -3.8638685725420725 12.658529447635258 16.172477131649966 0 1 -2
41 1 1 0 -3.365085288889601 10.664885037622732 18.0340753508612 0 1 -2
3203 33 1 0 -4.974122453364396 10.893867340124016 16.53993291533065 0 1 -1
1600 16 1 0 -3.767543382348217 11.007175239672126 18.98617589092644 0 1 -2
7568 76 1 0 -4.758013515663716 12.034415186099494 16.161373898199585 0 1 -1
7694 77 1 0 -3.5192361618412207 12.603945375894654 18.340624891243614 0 1 -1
3206 33 1 0 -3.4824572506839857 11.334561558781935 17.204307809198816 0 1 -1
8 1 1 0 3.0034470182247546 9.670489804975055 18.606737600109454 0 1 -2
3207 33 1 0 -3.0993888475459865 11.952656244891626 16.48125698615138 0 1 -1
1628 17 1 0 -3.6581754727535376 9.729899290544248 18.27812735574889 0 2 -2
65 1 1 0 -3.497867091634612 10.695180233861931 16.006629316501026 0 1 -2
7695 77 1 0 -3.4604342043162966 11.897633347904065 18.952905102708822 0 1 -1
7570 76 1 0 -5.582117664388789 11.614189286933117 16.19268160709934 0 1 -1
9388 94 1 0 -12.714521768511283 11.052186259167247 16.546374903055153 0 1 -1
9294 93 1 0 -2.7300095887866327 11.361689133260931 18.343589563028566 0 1 -1
9299 93 1 0 -2.921559732274046 10.252433107200758 17.21737455685654 0 1 -1
9293 93 1 0 -2.5592342499220635 12.175160551634587 18.737583921057563 0 1 -1
3066 31 1 0 12.494645167935623 9.660261889628178 17.011019462471808 0 1 -2
42 1 1 0 -2.469608994231045 10.265998250709046 18.123844713391705 0 1 -2
9295 93 1 0 -1.906889980549364 11.141128387141848 17.93217614582078 0 1 -1
9296 93 1 0 -1.9738672181704366 10.445721652506375 17.341743026583153 0 1 -1
1625 17 1 0 -1.4068859813197179 9.89726533232506 17.83272544981865 0 2 -2
106 2 1 0 -2.0153906202052507 12.143817025004424 17.742780559680988 0 1 -2
1624 17 1 0 -1.0382078099296201 10.645520828964298 17.433725447964576 0 2 -2
107 2 1 0 -1.0783042004468353 11.767244070057718 17.50676114007554 0 1 -2
3208 33 1 0 -2.4988982931470005 11.28751030186225 17.0458781924893 0 1 -1
3209 33 1 0 -1.5666442027790737 11.304536889604668 16.749894928058264 0 1 -1
105 2 1 0 -2.9645960314456605 12.091863126256055 17.639579105171467 0 1 -2
9284 93 1 0 -1.7270866948661379 13.08422294659436 17.82988006271315 0 1 -1
7171 72 1 0 -2.2211210988163383 12.231621448039325 16.786130145068263 0 1 -1
108 2 1 0 -0.8667108907674166 11.153464221651989 18.24762465028459 0 1 -2
48 1 1 0 -1.7749764950308364 10.575994068142789 18.64860444389987 0 1 -2
2271 23 1 0 13.65647787480226 15.702991335710038 17.907003817231868 -1 0 -1
5792 58 1 0 10.790812931333534 15.704828616888939 18.36882859699486 -1 1 -1
47 1 1 0 -1.6844850491906467 11.605252313112125 18.718630125173313 0 1 -2
8732 88 1 0 13.99626103013508 15.26527703604981 16.76881096743465 0 1 -1
3210 33 1 0 -0.9352578056861507 10.679448573440972 16.438238054895503 0 1 -1
53 1 1 0 -0.4402947188131012 10.093410817420235 18.168255232676913 0 1 -2
66 1 1 0 -2.555430045901833 10.638930247780129 16.21275631900346 0 1 -2
8065 81 1 0 8.611161465952382 15.881054261215535 17.37598036821707 0 0 -1
49 1 1 0 -0.7921176852402283 10.567440992226794 18.98881442217111 0 1 -2
9282 93 1 0 -1.047536319627353 12.287610609216898 18.393209812414973 0 1 -1
9105 92 1 0 -1.0304268344923546 15.632328953863041 16.593604835117564 0 0 -1
9297 93 1 0 -1.3586900628978071 9.780680580086482 16.865922788424946 0 1 -1
3214 33 1 0 1.2493206779613164 9.926630590268834 18.196251779816556 0 1 -1
9283 93 1 0 -0.7765567857724331 12.865050138042768 17.68149690485555 0 1 -1
54 1 1 0 0.2280485237827996 9.690019773372935 17.730996247290527 0 1 -2
51 1 1 0 0.32194630773953925 10.13763809882926 18.84465544069449 0 1 -2
3212 33 1 0 0.164852590156908 10.140663096751505 16.842501852163505 0 1 -1
1623 17 1 0 -0.18546668342799322 10.987023880037727 17.1297893371721 0 2 -2
1622 17 1 0 0.6769430502002827 11.012455776787153 16.70201746281262 0 2 -2
3213 33 1 0 1.0390464981813619 10.152863827578376 17.34016807657325 0 1 -1
110 2 1 0 -0.08221985244063212 12.202446507874617 17.412933270399694 0 1 -2
52 1 1 0 0.27466943313062053 10.72263410644907 18.09632851037393 0 1 -2
111 2 1 0 0.6651906089506241 11.680479555674376 17.736305432929708 0 1 -2
7178 72 1 0 0.7143622873902373 12.271921634701634 16.654817332534552 0 1 -1
109 2 1 0 -0.22365895269385305 11.850313068311625 18.23099723206246 0 1 -2
9460 95 1 0 -0.5621174572177949 11.832744648141771 16.64319448526038 0 1 -1
1527 16 1 0 -5.3550427722272005 15.895539276304227 17.453885233062355 0 1 -2
7179 72 1 0 1.4169410336588584 12.04121468203273 17.33383417358403 0 1 -1
7658 77 1 0 0.49333417059615137 12.44092407010514 18.540052974116847 0 1 -1
9280 93 1 0 0.26367454309224314 11.694021382692046 19.028518676553006 0 1 -1
9279 93 1 0 0.8478528560803973 10.89223813917044 19.03670160202693 0 1 -1
3211 33 1 0 -0.5667498861646152 9.80871436374868 16.374464709653274 0 1 -1
1621 17 1 0 1.581034212201109 11.147903169095805 16.888651387194464 0 2 -2
113 2 1 0 1.624789515367448 10.771056512183792 17.925302010552457 0 1 -2
92 1 1 0 1.7552423857411306 10.319184310720233 16.315915090328055 0 1 -2
3065 31 1 0 12.690220822161013 9.728563326765954 17.925681946106693 0 1 -2
112 2 1 0 1.3061263152932252 11.642486186617056 18.41755879363862 0 1 -2
1523 16 1 0 -3.093314542951992 15.977658603062961 18.230301218678058 0 1 -2
7173 72 1 0 -1.1641552429290982 12.616155715757895 16.866166691031825 0 1 -1
7540 76 1 0 1.3495173576994084 12.656712182049919 18.15884482385782 0 1 -1
3540 36 1 0 13.951614877108337 12.655713707076847 16.298824084459692 -1 1 -2
9463 95 1 0 1.879515961258667 11.871391439612097 16.49575225805759 0 1 -1
7584 76 1 0 -10.613308621082451 13.302809917194343 16.36853978186293 0 1 -1
7539 76 1 0 2.0652009607496655 12.38094284792169 18.687331729880057 0 1 -1
1619 17 1 0 2.818400515287035 12.062245479388919 16.220002629007524 0 2 -2
89 1 1 0 2.014745752084636 10.05149624203107 17.302138256353018 0 1 -2
1620 17 1 0 2.522904666654936 11.241639214072174 16.630483042056436 0 2 -2
88 1 1 0 2.9117907849049924 10.43781255351567 17.11938072115243 0 1 -2
7180 72 1 0 2.1959337920057713 12.463921260986217 17.74073827408462 0 1 -1
114 2 1 0 2.29545696399731 11.437183061025689 17.696329999695145 0 1 -2
115 2 1 0 2.405849755978174 11.274123237752853 18.607412358494308 0 1 -2
116 2 1 0 3.3629206615849583 11.37633758039575 18.77882779634448 0 1 -2
1618 17 1 0 2.99769019287365 11.929254737146437 17.12945582095744 0 2 -2
9464 95 1 0 2.0701961869284773 12.70790366247583 16.801807619894483 0 1 -1
87 1 1 0 3.6624196480254625 10.148160569567564 16.495988375855998 0 1 -2
78 1 1 0 3.4729098159389835 11.230266518602908 16.648565124548682 0 1 -2
1617 17 1 0 3.2816136427715676 11.167670802896579 17.65778214984115 0 2 -2
7181 72 1 0 2.9223708628541925 12.13171728656019 18.131784078166476 0 1 -1
5 1 1 0 2.8254093355153884 10.511477825658405 19.01545021170002 0 1 -2
6 1 1 0 2.4406312452532575 10.39610961953799 18.188687453647102 0 1 -2
7533 76 1 0 3.854636730628272 12.347084422360762 18.823071280696922 0 1 -1
9 1 1 0 3.455597460352532 10.253613731546311 17.97251255830205 0 1 -2
6552 66 1 0 12.876887821053487 10.594989788736278 16.227691621867514 0 1 -1
7182 72 1 0 3.6317685257364403 12.530079567812498 17.719802478196346 0 1 -1
9264 93 1 0 4.243745952584874 10.63142190875096 18.8531239143583 0 1 -1
4635 47 1 0 3.5623769365496045 12.757901355916616 16.456985461777712 -1 1 -1
1616 17 1 0 4.139164122538613 10.774938471983498 17.501604241078837 0 2 -2
2245 23 1 0 8.752848498225326 15.990118491556593 18.364256728524836 -1 0 -1
7536 76 1 0 2.949908657523755 12.10886908893383 19.157984184764693 0 1 -1
129 2 1 0 6.816553393719175 9.717214036836944 18.57731635570739 0 1 -2
9263 93 1 0 4.726215332608454 9.864122284808314 18.437313618048456 0 1 -1
9262 93 1 0 4.437450593064678 9.850476532966724 17.496247597979988 0 1 -1
117 2 1 0 4.088688673729266 11.499143004963166 18.202208152960807 0 1 -2
4648 47 1 0 11.271678457071172 12.580359330064299 16.43037447647263 -1 1 -1
79 1 1 0 4.0010626360350905 11.918292648805254 17.09673876430241 0 1 -2
6581 66 1 0 4.855830189149188 10.269614695859275 16.75477327924726 0 1 -1
118 2 1 0 5.007540256061979 11.719432908867855 17.986484871740167 0 1 -2
1615 17 1 0 4.858184462595226 10.82307813126666 18.188225233330343 0 2 -2
1614 17 1 0 5.584413036311151 10.151168498997444 18.27355924120851 0 2 -2
6582 66 1 0 5.510685237484452 10.593557829100689 17.386463901872727 0 1 -1
6583 66 1 0 6.274575377052216 10.917772852464507 17.75594803454884 0 1 -1
83 1 1 0 5.880925657228666 10.037023679645973 16.39812544488765 0 1 -2
119 2 1 0 5.619130663224816 11.949231874000098 18.689031190343407 0 1 -2
9472 95 1 0 5.928738936108971 11.761086941666752 17.32441491570487 0 1 -1
82 1 1 0 6.321028909266644 10.859632368605622 16.64117961746105 0 1 -2
9471 95 1 0 5.137799649143396 12.203726255969944 17.073305327804913 0 1 -1
80 1 1 0 4.639648966052878 11.324116051302694 16.851240818956455 0 1 -2
120 2 1 0 6.464589956011263 11.686192994324024 18.27843204360013 0 1 -2
7529 76 1 0 5.674710737683657 12.617564651934865 17.90377327507668 0 1 -1
81 1 1 0 5.493085567180838 11.277647602109683 16.58939370539062 0 1 -2
121 2 1 0 6.346364489121498 12.635502023696437 18.57558264245007 0 1 -2
7532 76 1 0 4.526189786641371 12.649051686125123 18.155834410056684 0 1 -1
1611 17 1 0 6.79104631952611 10.682021450442072 18.478058848943334 0 2 -2
3478 35 1 0 4.75863741666474 12.843165619222944 16.2572514004922 -1 1 -1
1613 17 1 0 5.666441708178354 11.012013454242023 18.814715407397827 0 2 -2
4641 47 1 0 6.570610910643044 11.784159545361868 16.39768755033413 -1 1 -1
7525 76 1 0 7.0460655915119546 13.253853617039322 17.986857312034864 0 1 -1
9240 93 1 0 6.420732699647072 9.97820169870499 17.282430766169057 0 1 -1
9473 95 1 0 6.854191385635897 11.591143098080261 17.28173603691266 0 1 -1
3481 35 1 0 6.7687299489809725 12.533656793843504 17.177700338207295 -1 1 -1
9498 95 1 0 8.548483533346097 9.858195418191988 18.653554044192333 0 1 -1
6584 66 1 0 7.105314012195283 10.520865284217203 17.60840168345375 0 1 -1
9496 95 1 0 8.266748026953138 11.160265096051985 18.398016990878318 0 1 -1
6586 66 1 0 8.097914909016875 10.619148195542788 17.313362528619727 0 1 -1
9474 95 1 0 7.5702788106303665 11.45062455808132 17.877735854790792 0 1 -1
6585 66 1 0 7.3399342138843835 10.93806020485308 16.863496565899933 0 1 -1
9475 95 1 0 8.04586467339303 11.734277429794673 17.1294502543952 0 1 -1
4643 47 1 0 8.393002154666078 11.322577921890915 16.32418206642474 -1 1 -1
9495 95 1 0 8.392337221598691 12.09123795857684 18.49576600140236 0 1 -1
9494 95 1 0 8.676362330509406 12.454765481715462 17.65255699262481 0 1 -1
7524 76 1 0 7.646670349763923 12.562470407198093 17.791215670645524 0 1 -1
9476 95 1 0 8.783156036835816 11.342448119568594 17.635508968417064 0 1 -1
4642 47 1 0 7.515014727572407 11.741337042361915 16.35888630776114 -1 1 -1
7519 76 1 0 8.438254659661595 12.580570323870605 16.759301452471142 0 1 -1
6577 66 1 0 7.9285059208889805 10.400383418201198 16.109947332133952 0 1 -1
4645 47 1 0 8.902362786289359 12.253280712333442 16.01001737869117 -1 1 -1
6578 66 1 0 7.004404363754212 10.421127547070174 16.027522333276263 0 1 -1
6576 66 1 0 8.64414686859686 9.838828726203282 16.30139239093242 0 1 -1
6587 66 1 0 8.947525956649741 10.604807967148332 16.888000543624877 0 1 -1
9497 95 1 0 7.766265672374903 10.323257370159093 18.305591261659625 0 1 -1
1606 17 1 0 9.206048340064712 10.532424457431437 18.018426277052598 0 2 -2
6773 68 1 0 -9.090567201245918 15.658173935797597 17.078112995789233 0 1 -1
122 2 1 0 7.239892160615131 12.19600287674229 18.568199170154706 0 1 -2
6003 61 1 0 -7.971157405894214 15.97584641593284 16.506243737723004 0 0 -1
9735 98 1 0 -11.840547890297943 15.925323977247203 17.073248119565843 0 1 -1
9728 98 1 0 -12.082585013047625 15.954505070990532 18.13761966187411 0 1 -1
2248 23 1 0 9.52863417243503 15.449860380851256 18.97532287217976 -1 0 -1
3585 36 1 0 12.082764872397146 13.967671630477259 17.220841244112886 -1 1 -2
1604 17 1 0 10.377392324696796 10.003891711597067 19.012114821153453 0 2 -2
8851 89 1 0 13.815472314562868 14.853335298178486 18.786236606861706 -1 1 -1
1607 17 1 0 9.29270343327681 11.087404060216242 18.81560776095253 0 2 -2
9221 93 1 0 9.093733447556275 9.67937594676644 17.327427680095724 0 1 -1
1603 17 1 0 11.04172021151646 10.243171841428765 18.310271812038884 0 2 -2
4644 47 1 0 9.160811983173662 11.590967343555146 16.69118699331825 -1 1 -1
9481 95 1 0 10.94069752733802 10.309712887012314 17.305001055185855 0 1 -1
6562 66 1 0 10.675188485015969 10.175774048488934 16.310002980748113 0 1 -1
6561 66 1 0 9.72094076382194 10.022248805882596 16.517958324079068 0 1 -1
9482 95 1 0 10.68883323325855 11.063388585134174 17.83077486320371 0 1 -1
9477 95 1 0 9.738860632677046 11.45392578933561 17.882225554484535 0 1 -1
3581 36 1 0 10.093988292577396 11.720559474572887 16.940519922663405 -1 1 -2
7518 76 1 0 9.399400852901358 12.519401382062664 16.962643893493677 0 1 -1
7517 76 1 0 9.728624029968337 12.769301066218812 17.792577607548658 0 1 -1
7516 76 1 0 10.200360560517481 12.665867516430929 18.642953115176237 0 1 -1
9483 95 1 0 10.577013027812502 11.973820509768313 18.027281429189696 0 1 -1
9492 95 1 0 9.392836298710506 12.156181513223427 18.695248521992816 0 1 -1
3580 36 1 0 10.996602761079806 11.328266716103805 16.87770040788996 -1 1 -2
3582 36 1 0 10.306994947169837 12.701269188813903 16.842656301362396 -1 1 -2
1605 17 1 0 10.084721082039692 10.623808743186961 18.44072621102081 0 2 -2
9491 95 1 0 10.10546056669937 11.599316537360192 18.974558981014585 0 1 -1
3583 36 1 0 11.066171585315939 12.399188274650385 17.238853888292244 -1 1 -2
9478 95 1 0 9.973851816773323 10.826241413860805 17.14332372633961 0 1 -1
9479 95 1 0 10.11260889229995 10.011353085360843 17.659480296925004 0 1 -1
8857 89 1 0 9.610926437564107 14.492985044567538 19.031017425372927 -1 1 -1
6560 66 1 0 10.113938323906115 10.951906465258771 16.20056127142536 0 1 -1
7515 76 1 0 10.907635606682618 12.146643852922104 18.997146640101867 0 1 -1
9486 95 1 0 10.94157928197945 10.929735936715254 18.95414821173599 0 1 -1
9485 95 1 0 11.713307322490994 11.00706136048657 18.443787285115704 0 1 -1
5779 58 1 0 12.977889348561131 14.885303966359182 17.163941243273193 -1 1 -1
9002 91 1 0 13.479611875096214 9.94707022718658 16.705505556739404 -1 1 -1
318 4 1 0 12.789446798568154 9.914160267761137 18.94018340848708 0 1 -2
9484 95 1 0 11.496035527545022 11.77084197094082 17.92345733566186 0 1 -1
3579 36 1 0 11.754540354781966 11.080365787142263 17.39465237563776 -1 1 -2
323 4 1 0 13.36473131311508 11.29982649312003 17.674922505524485 0 1 -2
4652 47 1 0 13.936109751066844 11.944475247139223 17.105175450327536 -1 1 -1
9001 91 1 0 13.646398945394761 10.88858550766388 16.73461384026331 -1 1 -1
7508 76 1 0 12.229277416968507 12.416662694189949 18.392576394017887 0 1 -1
3541 36 1 0 13.580711707060058 11.849469972115129 16.165013588675055 -1 1 -2
6554 66 1 0 11.661138761904716 10.43120318732419 16.602374128532084 0 1 -1
4651 47 1 0 12.974541006617194 12.326367626701428 17.024801670500107 -1 1 -1
322 4 1 0 13.211286583879204 10.625717352032392 18.355192267498527 0 1 -2
3578 36 1 0 11.906991017582435 10.272576622335032 17.816853898989073 -1 1 -2
4650 47 1 0 12.705080885871162 11.490953370112283 16.859398209401146 -1 1 -1
3576 36 1 0 13.675044155649584 10.263078852488986 17.540854031981166 -1 1 -2
3577 36 1 0 12.743738969054832 10.524439957609633 17.40067521185388 -1 1 -2
4649 47 1 0 11.877491129315665 12.121356355863188 16.989049396403455 -1 1 -1
7505 76 1 0 13.64916517045005 11.556290573236108 18.729661087756487 0 1 -1
7507 76 1 0 12.461559313059695 11.715151908806046 17.84776387683 0 1 -1
7506 76 1 0 12.701484715409187 11.661598072989735 18.78708733773459 0 1 -1
8852 89 1 0 13.18673890541016 14.101956649576106 18.814661080926747 -1 1 -1
1601 17 1 0 11.909576151178037 10.01666172216725 18.77755379886395 0 2 -2
7503 76 1 0 13.798864063937302 12.32325450287289 18.16286431349124 0 1 -1
7502 76 1 0 13.45521343662439 12.487328401785145 19.064240450687553 0 1 -1
9827 99 1 0 12.431777465019387 13.050858831689368 17.573921871115523 -1 1 -1
3435 35 1 0 12.505741895803062 15.74834711770215 16.76257760299497 -1 1 -1
5798 58 1 0 12.10172523180496 14.601766460786846 17.894002750275426 -1 1 -1
1568 16 1 0 -11.168038910282528 12.774364432660054 17.059262369215624 0 1 -2
4896 49 1 0 -11.62714848028904 13.126952066347283 17.963955457535274 0 2 -1
7510 76 1 0 11.80275534483522 13.213552335316132 18.899467471979072 0 1 -1
9732 98 1 0 -12.342147863080736 14.82989822528532 18.359690926054718 0 1 -1
4900 49 1 0 -10.555650909688085 13.082626570144614 18.496487051098043 0 2 -1
5780 58 1 0 12.21458149726164 14.812019937475206 16.571442155001968 -1 1 -1
7351 74 1 0 -12.758617591165006 13.150229761800635 18.131961290201886 0 1 -1
1571 16 1 0 -12.398567217916131 14.077530285553951 16.670208339967083 0 1 -2
9734 98 1 0 -12.349551025214161 15.174711065984878 17.34015137205646 0 1 -1
1570 16 1 0 -12.230307663204181 13.972871337713439 17.64875261576156 0 1 -2
1569 16 1 0 -11.94652611862552 13.266911847896619 17.111024939492935 0 1 -2
9727 98 1 0 -11.40416793453028 15.290934055300752 17.884321921801615 0 1 -1
9726 98 1 0 -11.533809184131993 14.776879051671058 17.124051338680424 0 1 -1
9745 98 1 0 -11.316348822524729 14.658175139723589 18.613785444314573 0 1 -1
9746 98 1 0 -11.524700491264563 13.720210505294606 18.742253132850337 0 1 -1
9729 98 1 0 -11.74030530750726 15.51995579292872 18.921463337625454 0 1 -1
9744 98 1 0 -10.813655448443924 15.395655238120343 18.97148463958404 0 1 -1
6777 68 1 0 -11.109042329385371 14.395446190792388 16.262211445582203 0 1 -1
9747 98 1 0 -12.381260172669293 13.80885276258682 19.10351094875321 0 1 -1
9721 98 1 0 -10.839590714817518 15.602064884215615 17.23076098688782 0 1 -1
9725 98 1 0 -11.16778811502523 14.25060489437869 17.79980823142336 0 1 -1
8854 89 1 0 11.565824182485478 14.690671274827325 18.964153718579883 -1 1 -1
9719 98 1 0 -11.04798718016034 15.625790315073223 16.173852958692077 0 1 -1
9828 99 1 0 13.149782632206438 12.923543050493826 18.129291279125667 -1 1 -1
6776 68 1 0 -11.103811027583824 13.782193801515495 16.94585963772569 0 1 -1
9724 98 1 0 -10.438231154030932 14.2502885728553 18.45087896346091 0 1 -1
9723 98 1 0 -10.345367211433565 15.147891006404535 18.106335207230316 0 1 -1
5778 58 1 0 13.725912845483553 14.338992079437368 17.12921287637131 -1 1 -1
6778 68 1 0 -11.983974453943794 14.860746230907454 16.091551975440915 0 1 -1
7583 76 1 0 -9.78830908645375 12.959988328512154 16.50449756334288 0 1 -1
9742 98 1 0 -9.909216295279094 15.875768028906869 18.811428308275698 0 1 -1
5825 59 1 0 2.5874807174181154 15.967393516014315 19.03460772744546 0 1 -1
9720 98 1 0 -10.16696942630809 15.320812856173625 16.47769210723919 0 1 -1
7581 76 1 0 -9.414822977505274 14.672930275631678 16.671984178510524 0 1 -1
7628 77 1 0 -8.785192419106895 13.205159953907309 18.435177949387423 0 1 -1
7582 76 1 0 -9.846098222231578 13.850221498199613 16.811462902669675 0 1 -1
6774 68 1 0 -9.90413421883245 15.307178670201077 17.362757369127173 0 1 -1
1567 16 1 0 -10.448387450187388 13.38696285270121 17.474551543161066 0 1 -2
1566 16 1 0 -9.81142517811075 13.575375246327585 18.271640632242978 0 1 -2
1562 16 1 0 -8.79166375975773 13.476135942929771 16.43161139816621 0 1 -2
9743 98 1 0 -9.96424032106678 14.997596613840106 19.059297454720774 0 1 -1
6775 68 1 0 -10.522112881110768 14.579318515573947 17.078158350302388 0 1 -1
7627 77 1 0 -8.637761104236668 14.136509819213671 18.104800057152026 0 1 -1
1565 16 1 0 -9.687826800340792 14.311930539987422 17.67050226003098 0 1 -2
1564 16 1 0 -9.010514620356522 13.614578351406912 17.42338027493699 0 1 -2
1536 16 1 0 -8.98208157724679 14.855699898750071 17.563976136705808 0 1 -2
1535 16 1 0 -9.21439295452861 15.151073905723782 18.446858311003368 0 1 -2
1534 16 1 0 -9.218190583139144 14.286209185405365 18.875744936763432 0 1 -2
9715 98 1 0 -8.55611453447178 15.110848950379902 16.434763469101252 0 1 -1
1537 16 1 0 -8.326912607795546 15.273604868336813 18.084004243494956 0 1 -2
1563 16 1 0 -8.46745001850826 14.224181084261168 16.886661813689575 0 1 -2
7626 77 1 0 -8.065402420875028 13.502960238677126 17.715880916373703 0 1 -1
3546 36 1 0 12.93241018808369 14.004976155593337 16.655388884443585 -1 1 -2
7625 77 1 0 -7.8757915485232095 13.748572380377315 18.572096248785854 0 1 -1
7624 77 1 0 -8.086499940983987 14.61410942016036 18.7615924805311 0 1 -1
9830 99 1 0 13.270912783271356 13.21337176107718 17.112624134091796 -1 1 -1
7616 77 1 0 -5.6447118215311045 13.20311262071702 17.114273292067473 0 1 -1
7623 77 1 0 -7.656971484941118 14.611253724948849 17.952028669579 0 1 -1
9714 98 1 0 -7.622739562234832 14.847207206706337 16.33071446939013 0 1 -1
7160 72 1 0 -7.0160366067020785 14.115555499403897 16.067548328075215 0 1 -1
7619 77 1 0 -5.840423645688876 13.15918602954619 18.78473162766427 0 1 -1
1560 16 1 0 -7.37024164071915 13.060650727653533 17.247166444700802 0 1 -2
1538 16 1 0 -7.967207767781564 15.1420535859923 17.155253278873825 0 1 -2
7621 77 1 0 -7.110056974586858 14.370701804953145 18.75815359395266 0 1 -1
1559 16 1 0 -6.62986218463094 13.542413443432963 16.846169259249617 0 1 -2
1540 16 1 0 -7.048272597818473 15.228080870710423 17.360161471687086 0 1 -2
7622 77 1 0 -7.155043606081662 13.824844319545614 17.962795515620048 0 1 -1
1541 16 1 0 -6.820938963664327 15.314823671704538 18.34879005377666 0 1 -2
1542 16 1 0 -6.113719506988555 14.705438977003457 18.571472141535597 0 1 -2
9712 98 1 0 -6.513782682897369 14.382256709426382 17.51744550981235 0 1 -1
9713 98 1 0 -7.393324482266763 14.374142448639478 17.127458009155564 0 1 -1
9711 98 1 0 -6.081450421607908 15.193235843822261 17.740775374512573 0 1 -1
1539 16 1 0 -7.590462360580235 15.984560357954013 17.474445582178557 0 1 -2
6871 69 1 0 -6.065881477651835 13.719219338825367 17.918579536703618 0 1 -1
7511 76 1 0 12.41145961994691 13.697849867681965 18.325857837103452 0 1 -1
9710 98 1 0 -5.712436113725387 15.11748296857865 16.882699357229882 0 1 -1
6001 61 1 0 -6.521317807011056 14.787528148815213 16.453618357901497 0 0 -1
8979 90 1 0 12.727080043749968 15.499156901282246 17.98012921739167 -1 1 -1
7577 76 1 0 -7.23941650164017 13.028646478753778 16.268453534605776 0 1 -1
6002 61 1 0 -7.071153427369469 15.645194164389963 16.4920250301748 0 0 -1
1543 16 1 0 -5.536431081370297 14.481664616902155 17.76472461693426 0 1 -2
1558 16 1 0 -5.8819259752253865 14.127308688594727 16.83323377691506 0 1 -2
5475 55 1 0 -7.156878042735675 13.281219504800434 18.921130916226637 0 1 -2
1529 16 1 0 -6.124098061678851 15.761183010609862 18.93395984385503 0 1 -2
9829 99 1 0 13.177502423445468 13.782569765165334 17.797070849528012 -1 1 -1
7578 76 1 0 -7.756647574944497 13.711825029130107 16.564666173001683 0 1 -1
7163 72 1 0 -4.81230822632432 13.39806152976735 16.083310674376413 0 1 -1
2265 23 1 0 12.24905101534955 15.678354096910205 19.12915729579175 -1 0 -1
6867 69 1 0 -5.09770127920338 15.829988909099232 18.84322713084447 0 1 -1
1522 16 1 0 -4.013384728105297 15.71895700886213 18.283649565749755 0 1 -2
6869 69 1 0 -5.0561275538119395 14.884637941243062 18.894022411182185 0 1 -1
1526 16 1 0 -4.538618077358366 15.727320471275998 17.01184522116403 0 1 -2
1544 16 1 0 -4.814577720678411 14.857706433360123 17.22859172734094 0 1 -2
6872 69 1 0 -5.1437994318627 13.369082665460022 17.92738910547758 0 1 -1
6868 69 1 0 -4.8988634429712015 15.300641984744944 18.107316305665904 0 1 -1
1557 16 1 0 -5.40844852034487 14.123122548287968 16.004702372618354 0 1 -2
1545 16 1 0 -4.273129098669758 14.579530487308958 16.482698909590027 0 1 -2
7164 72 1 0 -4.89836538595266 13.802828782001992 16.90341655533742 0 1 -1
6873 69 1 0 -4.230634307868533 13.40704474769514 17.820361747258204 0 1 -1
7165 72 1 0 -4.007430833431329 13.591629839220197 16.818599264420854 0 1 -1
1546 16 1 0 -3.4580461493759636 15.09718161348978 16.532049575164763 0 1 -2
6875 69 1 0 -3.7306424709026356 14.694500745675413 18.253903936010214 0 1 -1
6874 69 1 0 -4.494553779332305 14.263867972624304 18.02405681974144 0 1 -1
6870 69 1 0 -5.371453181362313 13.980439963710733 18.71330625272517 0 1 -1
7166 72 1 0 -3.7900867499987427 14.343292621052857 17.355522911820515 0 1 -1
7691 77 1 0 -4.057449703002581 13.174235452253535 18.878962248924473 0 1 -1
1547 16 1 0 -3.663787879605767 15.327518308566972 17.485019351058494 0 1 -2
6876 69 1 0 -3.3766718296504106 13.826176847686416 18.19214613894448 0 1 -1
9709 98 1 0 -5.049562757197413 15.251330402559026 16.245321601707012 0 1 -1
574 6 1 0 -3.43572460284277 13.987333117798471 16.06218996580249 -1 1 -1
7168 72 1 0 -3.329273687220242 13.163075004561426 17.50651897568501 0 1 -1
71 1 1 0 0.12911388352097042 10.56756388315592 16.01731962628346 0 1 -2
7687 77 1 0 -4.402329070815762 14.153232807707948 19.007998228778284 0 1 -1
7554 76 1 0 -1.5240811471384834 13.970435096380754 16.18828860372388 0 1 -1
9292 93 1 0 -2.591500463663577 13.024572637593435 18.3071693983137 0 1 -1
7686 77 1 0 -3.470165395543903 14.311207081179774 19.08372856132742 0 1 -1
7172 72 1 0 -1.9013722736331857 13.107603155281774 16.540210088927733 0 1 -1
7549 76 1 0 -1.9159739551330368 15.389726198194245 16.413098679346383 0 1 -1
7685 77 1 0 -2.85182256642843 14.925422454340527 18.525876577209498 0 1 -1
1548 16 1 0 -2.875661465997263 15.756118915803807 17.162183804856795 0 1 -2
5781 58 1 0 11.923873342886466 13.97431008620449 16.32251850469936 -1 1 -1
9291 93 1 0 -2.8538028909377697 13.581432830652039 19.055924689743488 0 1 -1
7169 72 1 0 -3.0912462721506735 12.963660534205026 16.628698516229907 0 1 -1
9288 93 1 0 -1.947919406133181 13.461866537030183 19.05037713186008 0 1 -1
7170 72 1 0 -2.478380755133413 12.943588145198243 17.35721911131703 0 1 -1
6877 69 1 0 -2.393179921213749 14.05790993752094 18.26522277833822 0 1 -1
7167 72 1 0 -2.9966367449777813 13.943072085678459 17.089419411408876 0 1 -1
7682 77 1 0 -1.897447611825923 15.931315275379859 17.24033368661063 0 1 -1
6878 69 1 0 -1.581408993307221 14.479796315519568 18.413671609981748 0 1 -1
7551 76 1 0 -1.5493464693815326 14.688562279692253 16.924694500875034 0 1 -1
7550 76 1 0 -2.4745472850058903 14.66245633361963 16.633360921322005 0 1 -1
7552 76 1 0 -1.8928467223188488 13.869862343955202 17.28881782645214 0 1 -1
6879 69 1 0 -0.8192869030057643 14.378809044778023 17.879387455039982 0 1 -1
7683 77 1 0 -2.0514384719184964 15.233048881454028 18.003777600191636 0 1 -1
7684 77 1 0 -2.802471891053976 14.932781931829442 17.59484987354678 0 1 -1
7553 76 1 0 -1.043932339851679 13.802107059499777 16.993786396808318 0 1 -1
9285 93 1 0 -1.0348061380297153 13.56241674628693 18.25925237762477 0 1 -1
575 6 1 0 -2.4739627186484885 13.878601723465588 16.143666697766182 -1 1 -1
7547 76 1 0 -0.9317277400982942 14.743787463597855 16.24330835114882 0 1 -1
7681 77 1 0 -1.2255738617910001 15.408364757819953 17.50809007082174 0 1 -1
7770 78 1 0 -1.5226458477551112 15.165606905895903 19.09291459124234 0 1 -1
7680 77 1 0 -0.7745303643990429 15.328377120133265 18.289541089084125 0 1 -1
1553 16 1 0 -4.022637675509078 15.758088049194969 16.008360459509 0 1 -2
8980 90 1 0 13.247311875063332 14.693224567132194 18.028596276509273 -1 1 -1
7659 77 1 0 -0.22317071943717437 12.991270587475194 18.395033938008865 0 1 -1
9101 92 1 0 -0.056207584820295864 15.702868173711304 17.56931122526612 0 0 -1
5822 59 1 0 0.996684906383841 15.414158856134495 17.884534062424997 0 1 -1
7660 77 1 0 0.5420890690777291 13.12972348940407 17.820722235249903 0 1 -1
7662 77 1 0 -0.12367977751624792 13.183898580442854 16.65507769323888 0 1 -1
6880 69 1 0 -0.33661752554892566 14.390581905740857 18.67012448428407 0 1 -1
7174 72 1 0 -0.9514670572995012 13.195873818060956 16.181996084898707 0 1 -1
7679 77 1 0 0.08975827677728532 15.291415103079213 18.68313203608136 0 1 -1
9102 92 1 0 -0.2954672892123771 14.813986281716234 17.280838261981568 0 0 -1
7678 77 1 0 1.0102972796189533 14.891842463418703 18.91199063903874 0 1 -1
7546 76 1 0 -0.11311850377674659 14.232729299939429 16.448357970342418 0 1 -1
7543 76 1 0 0.34649135108505824 14.56695521898528 17.988763220947178 0 1 -1
7544 76 1 0 0.6792903404821029 14.26212113444484 17.179858556421443 0 1 -1
7661 77 1 0 -0.16829703156338383 13.755548261049576 17.458227718725283 0 1 -1
7663 77 1 0 0.7578845514964225 13.462118361654309 16.586741680322 0 1 -1
7545 76 1 0 0.6534798764142149 14.683592758899472 16.227978170325727 0 1 -1
7677 77 1 0 1.4285199931181243 14.653639788282483 18.104380149325394 0 1 -1
7541 76 1 0 1.044894866445727 13.215500246099895 18.92351783899573 0 1 -1
7542 76 1 0 0.6588383664481334 14.020003786235543 18.632704466758177 0 1 -1
7676 77 1 0 1.271902474259674 13.802104605950827 17.82993612367364 0 1 -1
8733 88 1 0 13.395680292776813 14.842551311819115 16.190525724212442 0 1 -1
7668 77 1 0 1.5935290628323227 14.303968621970945 17.13049245197424 0 1 -1
9103 92 1 0 -0.07658745536849842 15.305388448952867 16.563568479523735 0 0 -1
5821 59 1 0 0.7810536804669503 15.384782449679484 16.97389741904418 0 1 -1
9465 95 1 0 1.2941196445039385 13.053513075939062 17.20978708502183 0 1 -1
7666 77 1 0 1.5786833528690067 14.47385007642227 16.18472123055058 0 1 -1
7715 78 1 0 1.5622443829334145 15.750634039534084 18.95808441399783 0 1 -1
9466 95 1 0 1.7525558023105319 13.593286406144172 16.475794891385778 0 1 -1
8978 90 1 0 13.073324672626065 15.529715815166929 18.82777237240012 -1 1 -1
4633 47 1 0 2.584518305129926 12.970025772278325 16.083209997953944 -1 1 -1
5797 58 1 0 11.817857404952612 15.30664046285726 17.37155821195327 -1 1 -1
5820 59 1 0 1.8281368027914162 15.323810211013708 16.991094614855136 0 1 -1
5817 59 1 0 3.555572317369098 15.439938322214088 16.62032990807264 0 1 -1
7717 78 1 0 2.762582544692055 15.329629643884505 17.460427208140917 0 1 -1
4634 47 1 0 2.9593122449163722 13.147785724814959 16.942717348450124 -1 1 -1
7535 76 1 0 3.0533890091672937 12.936494109138188 18.786222709297725 0 1 -1
7716 78 1 0 2.086958714387647 15.490330391266236 18.159222690780844 0 1 -1
7534 76 1 0 3.891631502129602 13.205745361300735 18.500100276292702 0 1 -1
7509 76 1 0 11.403032999652435 12.750407623346351 18.090792511552294 0 1 -1
7667 77 1 0 2.4990029666424967 14.636209098006038 16.61281230600071 0 1 -1
7675 77 1 0 2.069140156977655 13.759435356701182 18.367909152326803 0 1 -1
7673 77 1 0 3.2836115200081153 14.444325526823668 17.12428038258727 0 1 -1
7674 77 1 0 2.3983273655332287 14.418490306532831 17.761620670981614 0 1 -1
5819 59 1 0 2.5231614573716303 15.711265095284688 16.550287886281982 0 1 -1
7669 77 1 0 2.1454262917202573 13.592892260479257 17.322492412308414 0 1 -1
7670 77 1 0 2.817533822280737 13.15951191600631 17.889216385175764 0 1 -1
7671 77 1 0 3.027537435752313 13.867387005243272 18.464869499912517 0 1 -1
6887 69 1 0 3.2038106169165737 15.663204040571316 18.380404860476403 0 1 -1
1610 17 1 0 7.33178092619513 11.326976562175666 18.938574565835907 0 2 -2
7672 77 1 0 3.5779883347154247 14.481736123243005 18.02276372514623 0 1 -1
7183 72 1 0 3.573231593167989 13.592598950388588 17.450930499926923 0 1 -1
9468 95 1 0 3.3754645313969682 13.857713529141542 16.293085655967676 0 1 -1
6886 69 1 0 2.7167098352141714 14.858480794260013 18.470459727195628 0 1 -1
5813 59 1 0 3.9741369618632554 14.658263302703574 16.578589322648643 0 1 -1
1978 20 1 0 4.746702795520999 12.51921998038542 19.093792068144772 0 2 -2
6885 69 1 0 1.969503085383197 14.744937416744733 19.002127642874346 0 1 -1
6889 69 1 0 3.740533382690888 14.943341045576627 18.975437917825893 0 1 -1
9826 99 1 0 12.285531299299926 13.144058361028993 16.65927352412189 -1 1 -1
3480 35 1 0 5.9685381791432555 12.925163592110687 16.928445486639102 -1 1 -1
7200 72 1 0 4.685607155069835 13.591406771722678 18.945844977899657 0 1 -1
6890 69 1 0 4.29518728143039 15.485355599913081 18.407337503659377 0 1 -1
7184 72 1 0 4.341618081770182 14.193037775457295 17.458551849562834 0 1 -1
9470 95 1 0 4.421813903882562 12.777112540405033 17.161268451135385 0 1 -1
64 1 1 0 -4.143805652603932 10.023129325701523 16.22774077112828 0 1 -2
9469 95 1 0 4.203570828367596 13.59344588525688 16.71497159852226 0 1 -1
5811 59 1 0 4.7413681801391085 15.427013518463419 16.624913218117385 0 1 -1
7530 76 1 0 5.464048752381089 13.235660690623652 18.535272115446325 0 1 -1
593 6 1 0 5.45688043578965 15.67498138469196 17.382769895283296 -1 1 -1
3479 35 1 0 5.155553758326253 13.372810531403521 16.990306056072786 -1 1 -1
7531 76 1 0 4.822055246936674 13.529168850355358 17.877385034725506 0 1 -1
7185 72 1 0 4.538849827567713 14.39401256025182 18.403347522846783 0 1 -1
5812 59 1 0 4.1558849494192955 15.28559553522484 17.34828658115872 0 1 -1
43 1 1 0 -2.7615003143367787 10.409925112194417 18.961095506983277 0 1 -2
595 6 1 0 5.514654918039188 15.221137572298861 18.23229644244973 -1 1 -1
596 6 1 0 5.16060717660913 14.618251395874921 17.530090028911175 -1 1 -1
597 6 1 0 4.949537269653053 14.311987891257125 16.631348917832003 -1 1 -1
5805 59 1 0 5.763706872696343 15.351447520866913 16.548529260096085 0 1 -1
598 6 1 0 5.756645761463243 14.141099883237978 17.033607842656032 -1 1 -1
7528 76 1 0 5.949273781643594 13.579977687634809 17.757979624299356 0 1 -1
6595 66 1 0 6.506937770963315 13.54098963562785 16.343742204712512 0 1 -1
7527 76 1 0 6.390402593292084 13.807489611031123 18.577177959929323 0 1 -1
8060 81 1 0 6.363444201402132 15.389615839621907 17.331523093366073 0 0 -1
6891 69 1 0 4.905239003630314 15.13918919621125 19.003370214791392 0 1 -1
2299 23 1 0 6.6651984174845715 14.896856076120883 18.798504011612774 -1 0 -1
7186 72 1 0 5.510156079363053 14.176341757789718 18.66482290501546 0 1 -1
2298 23 1 0 6.282825726776554 14.590444142448483 18.083204134053044 -1 0 -1
8061 81 1 0 6.545907641477427 14.663468513193354 16.76835220692101 0 0 -1
8059 81 1 0 6.493517231526692 15.731282114436066 18.228893464079242 0 0 -1
599 6 1 0 6.704672840200814 13.789640058589015 17.291715875685 -1 1 -1
6594 66 1 0 5.6274918932293865 13.361791081418676 16.07953932816228 0 1 -1
8737 88 1 0 11.692744985552846 15.384924690595366 16.14907420347499 0 1 -1
7523 76 1 0 7.88841645458043 13.35808555749949 17.36293208234251 0 1 -1
3482 35 1 0 7.227931945312125 12.766911357381074 16.34529872142878 -1 1 -1
5783 58 1 0 10.50688663477914 14.51240127284693 16.633867342066335 -1 1 -1
8062 81 1 0 7.2485609868013405 15.293678465500387 16.643929766807723 0 0 -1
600 6 1 0 7.399770139833297 14.399661236880238 17.2045388008469 -1 1 -1
8066 81 1 0 8.489353736765189 15.662845589418328 16.459466122621333 0 0 -1
7522 76 1 0 8.07254149162656 13.286890219682354 18.297208070064755 0 1 -1
8063 81 1 0 7.750455897595092 15.428488183995654 17.381926233540774 0 0 -1
7526 76 1 0 7.281539975529153 14.09908583670177 18.353299477429506 0 1 -1
3595 36 1 0 7.721159015262764 14.690311618250867 19.097197293139196 -1 1 -2
7521 76 1 0 8.887764180207398 13.579439103770204 17.774961380674533 0 1 -1
2296 23 1 0 7.482115332629757 15.763293620430606 18.30170636685776 -1 0 -1
8064 81 1 0 8.653984779158275 14.935818047771033 17.287661372450266 0 0 -1
6600 66 1 0 8.058106226125016 14.306793597706761 17.802517987068 0 1 -1
2297 23 1 0 7.1235262136937685 14.987201400786905 17.9523598575072 -1 0 -1
6599 66 1 0 8.38184633047798 14.179502731012997 16.877175074635005 0 1 -1
6598 66 1 0 7.8529864115461265 14.62649175832669 16.273018341648594 0 1 -1
3485 35 1 0 7.475402384468929 13.700374201652256 16.482982978725495 -1 1 -1
7520 76 1 0 8.979397567781138 13.353612765862636 16.84426344358632 0 1 -1
2246 23 1 0 8.204369141967781 15.138295382179722 18.26115338219863 -1 0 -1
3594 36 1 0 8.337864549560337 14.18039206988728 18.61061514768972 -1 1 -2
2295 23 1 0 8.050661966113339 15.794615763768277 19.05036500780508 -1 0 -1
2247 23 1 0 8.685082110452456 15.006536465825372 19.03643136616549 -1 0 -1
8861 89 1 0 7.129120965845388 13.134277999582514 18.98278251866609 -1 1 -1
3589 36 1 0 9.967291004501465 13.552851957452297 18.428432726714068 -1 1 -2
2266 23 1 0 11.78500799571885 15.399590636473757 18.386389913692767 -1 0 -1
8853 89 1 0 12.491511929625236 14.710965828459063 18.785257666416655 -1 1 -1
7692 77 1 0 -4.942752394529519 12.74478361708307 18.96214785875359 0 1 -1
9493 95 1 0 8.987896541311319 12.920408215364183 18.43748865299481 0 1 -1
8856 89 1 0 10.558902730068809 14.271363136912829 18.860415460363093 -1 1 -1
3587 36 1 0 11.064667370684877 14.845119383899661 17.87396511080682 -1 1 -2
5791 58 1 0 10.092148798280377 15.088660775806252 18.138072319468815 -1 1 -1
5790 58 1 0 9.459583305770824 15.588166225311362 17.750882537651712 -1 1 -1
3586 36 1 0 11.229430678527198 14.168753117776113 17.273045034807232 -1 1 -2
9265 93 1 0 3.902460949725839 9.741037968111671 18.93682610905167 0 1 -1
5800 58 1 0 10.89461362312743 13.348773562778812 18.678395445531216 -1 1 -1
9813 99 1 0 9.26348416715442 14.154682866195635 16.31789310765004 -1 1 -1
9814 99 1 0 9.648779401455826 13.282792072286949 16.156238529946215 -1 1 -1
3591 36 1 0 9.759268389742878 13.677190543728267 17.22821723787328 -1 1 -2
3592 36 1 0 9.565311162527514 14.57521323629048 17.301150707817854 -1 1 -2
3584 36 1 0 11.493130875411477 13.225630599975343 17.264451359475892 -1 1 -2
9812 99 1 0 9.367388200440047 15.06460858885274 16.59696614058165 -1 1 -1
5799 58 1 0 11.515611815289638 14.002196298004746 18.199820936509887 -1 1 -1
5796 58 1 0 10.997978554138541 15.315228913473625 16.86025566695696 -1 1 -1
5784 58 1 0 10.823666964504184 13.579376583811086 16.542924994556614 -1 1 -1
3593 36 1 0 9.063829445458843 14.479312650471499 18.05328837469406 -1 1 -2
3588 36 1 0 10.34687357600706 14.234776075608051 17.865381704881457 -1 1 -2
3590 36 1 0 10.546672602915784 13.236156233634361 17.662146247280795 -1 1 -2
5795 58 1 0 10.236425818482054 15.592778740508312 17.30672804490946 -1 1 -1
723 8 1 0 -9.745341523319986 12.876064166256386 19.125413670949026 0 1 -2
9281 93 1 0 -0.6132048087398179 12.002027796652465 19.124296646491505 0 1 -1
1521 16 1 0 -3.9982855508025885 15.130796060073946 19.084255732037413 0 1 -2
9779 98 1 0 -8.122210576490797 15.620755778833672 19.025056981658725 0 1 -1
7771 78 1 0 -2.398605135439974 15.600768331390757 18.96862287820832 0 1 -1
9286 93 1 0 -1.0644378499538192 13.13713847990942 19.11444222230741 0 1 -1
7512 76 1 0 12.786065665133851 13.273355622123093 19.129633370425744 0 1 -1
7620 77 1 0 -6.321596269179239 13.898149627887655 19.077844272294005 0 1 -1
7772 78 1 0 -3.3413994073607984 15.915135859847103 19.152349292617867 0 1 -1
7607 77 1 0 -7.5391238024960785 12.126864517524533 19.173428505798512 0 1 -1
9424 95 1 0 -11.996359366487612 9.795804412629021 16.285090500383156 0 1 -1
4636 47 1 0 4.075015882866975 12.098542163829787 16.024684342285497 -1 1 -1
77 1 1 0 4.077702263573279 10.866039838460232 16.024591463631072 0 1 -2
4638 47 1 0 5.530428297644274 12.244587988031045 16.176111015678206 -1 1 -1
6555 66 1 0 12.15794660762749 9.792864275163897 16.123542912489917 0 1 -1
3545 36 1 0 13.247631212412443 13.31691664584634 16.081680610904638 -1 1 -2
5782 58 1 0 11.276090143357127 14.521330376767636 16.048183062169436 -1 1 -1
5804 59 1 0 5.920866878212152 14.486254767250696 16.059092417699418 0 1 -1
9381 94 1 0 -7.524532892145061 10.180317712919303 16.101615780675726 0 1 -1
9467 95 1 0 2.457921196284044 13.944254855545658 16.01714829886081 0 1 -1
7177 72 1 0 1.420319051092811 12.78923935518341 16.030622223188725 0 1 -1
5143 52 1 0 10.89524650569674 11.738091744169335 16.03130969776354 0 1 -1
5466 55 1 0 -11.68675277024078 9.989287915735018 20.56840268899567 0 1 -2
5464 55 1 0 -12.684610696515039 11.225290309618778 20.072246247182356 0 1 -2
5459 55 1 0 -11.225172274247528 11.820463393484399 21.843529613599628 0 1 -2
5467 55 1 0 -11.35853150918499 10.428920177600238 19.840539202197313 0 1 -2
5460 55 1 0 -12.111580916223526 11.658332156152294 21.800501159196898 0 1 -2
1279 13 1 0 -10.827190776589845 9.781517371922938 20.390917516262054 0 1 -2
5468 55 1 0 -10.750397852143902 10.785577420092062 20.49168304311769 0 1 -2
4435 45 1 0 -11.885491012017114 10.48126621277818 21.328882349428763 0 1 -2
5465 55 1 0 -11.897571437959245 10.881769906875984 20.49240931101651 0 1 -2
5461 55 1 0 -11.847151489832122 11.711835074231585 20.91955604926212 0 1 -2
5463 55 1 0 -11.828978173548043 11.78388020327444 19.952435355626267 0 1 -2
4031 41 1 0 -10.65463763017469 10.505167217069252 22.165605610663867 1 1 -2
5458 55 1 0 -11.164920394375116 11.085466064019394 21.335369846224904 0 1 -2
8850 89 1 0 13.867872283977388 15.7778507352586 19.217848075727197 -1 1 -1
1961 20 1 0 7.999265938091373 9.70867671617794 20.487644123505405 0 2 -2
5457 55 1 0 -10.647359283731724 11.742379949606065 20.86486510360306 0 1 -2
5462 55 1 0 -12.309494463712308 12.490887793097029 20.523158795586127 0 1 -2
192 2 1 0 -12.292253369158182 10.252775751107599 19.78524808795757 0 1 -2
1507 16 1 0 -11.32213875300489 12.527568610134722 21.207117872016383 0 1 -2
4434 45 1 0 -11.133557069184183 9.896567984698821 21.461522810336426 0 1 -2
1341 14 1 0 -12.671157356270832 12.398466161141123 21.41786564763065 0 1 -2
720 8 1 0 -11.254834830110715 12.632855326508933 20.296478956953923 0 1 -2
4898 49 1 0 -11.640039846179924 12.88550377513922 19.440861703480095 0 2 -1
1506 16 1 0 -11.354037066206075 12.884007622476178 22.05823321408696 0 1 -2
721 8 1 0 -10.44231365494452 12.443059880384585 19.777788797469263 0 1 -2
7320 74 1 0 -10.137122965463353 10.837466085567339 19.436606440503052 0 1 -1
1280 13 1 0 -9.879646416880988 10.020772937078885 20.158954297977317 0 1 -2
5401 55 1 0 -10.03924723428761 10.318091043352736 21.00633974378787 0 1 -2
5469 55 1 0 -9.9109079082589 11.283848634603475 20.26722943049839 0 1 -2
1508 16 1 0 -10.42849847477624 12.547633189476088 21.5580560350413 0 1 -2
5455 55 1 0 -9.29908846462848 11.173626060791603 21.12564776795137 0 1 -2
5456 55 1 0 -10.14878609809908 11.27682009263085 21.530348841008138 0 1 -2
7319 74 1 0 -9.178384176930509 11.1855496532924 19.460451840917976 0 1 -1
5470 55 1 0 -9.255778126726131 11.964922982309755 19.991526046630636 0 1 -2
5471 55 1 0 -8.602390283179677 12.688449652649094 20.15940276850309 0 1 -2
1291 13 1 0 -8.16886244783618 10.464427965872858 20.606812851480043 0 1 -2
2937 30 1 0 10.774611270905599 9.839522792426964 20.71896032172239 0 2 -2
2836 29 1 0 -8.591825597345672 11.977654336808206 20.800708019790118 0 1 -2
2835 29 1 0 -8.691624655494532 11.181044448303094 20.291821965483386 0 1 -2
2837 29 1 0 -9.213219325419551 12.012814793386532 21.520524562139283 0 1 -2
2834 29 1 0 -8.011272817249257 11.886143945076913 19.953603391695815 0 1 -2
1509 16 1 0 -9.84895433324828 12.263930832169118 20.860656259807335 0 1 -2
5454 55 1 0 -8.792915320998084 10.34042693015651 21.427447512727973 0 1 -2
5452 55 1 0 -8.748942713529662 11.22998364383999 22.149535037689112 0 1 -2
5453 55 1 0 -8.265151473540017 11.124822495837435 21.26375097671036 0 1 -2
1290 13 1 0 -9.045525040224431 10.240030886685751 20.401466113334642 0 1 -2
7316 74 1 0 -8.36007619451799 10.627210915590119 19.463488671244633 0 1 -1
2823 29 1 0 -8.581984017316401 12.485262362568971 21.956450457776143 0 1 -2
1364 14 1 0 -9.692679249443334 10.50837742633017 22.067878375493727 0 1 -2
8860 89 1 0 7.084445463841234 13.965371315938501 19.292990250772007 -1 1 -1
722 8 1 0 -9.680519666899254 12.990478243594339 20.064450772880114 0 1 -2
7605 77 1 0 -7.63246739135364 12.726343311381147 20.912377868400064 0 1 -1
4433 45 1 0 -10.29449455532183 9.658929019623907 21.851331744948872 0 1 -2
2940 30 1 0 9.78901581967132 9.846509593574437 20.128055347560824 0 2 -2
2822 29 1 0 -8.524666688910804 13.09082330869447 21.191403819770073 0 1 -2
4437 45 1 0 -12.78712570517564 10.337288689061795 21.638374636960464 0 1 -2
1299 13 1 0 -5.279921978440842 10.073704791043252 20.30318606590051 0 1 -2
7606 77 1 0 -7.599740653370231 12.715580213797336 19.941074670159445 0 1 -1
7314 74 1 0 -7.469064152863308 10.03212852630794 19.75983335479797 0 1 -1
2833 29 1 0 -7.655343271378599 11.097137394727772 20.100223851150798 0 1 -2
2832 29 1 0 -7.502131232507307 11.771703058571177 20.902739202488064 0 1 -2
8887 89 1 0 -6.761666286178363 11.956671431056712 19.940472378060676 -1 1 -1
2831 29 1 0 -7.241919852445945 10.98609556081449 21.304520615060184 0 1 -2
2830 29 1 0 -6.7984905345744995 11.103778060711884 22.146501404675092 0 1 -2
8886 89 1 0 -6.601037006142876 11.225032815863187 20.52690170294653 -1 1 -1
7312 74 1 0 -6.492421371270973 10.41142330545193 21.185876886021493 0 1 -1
2825 29 1 0 -7.542983847411536 12.76944101509219 21.922493891975485 0 1 -2
1300 13 1 0 -5.990744370196294 10.661387103870336 20.12937869927429 0 1 -2
2826 29 1 0 -7.847016436307155 11.878793488955077 21.94891480298164 0 1 -2
7311 74 1 0 -5.768761814002045 11.079832064016957 21.055127832621807 0 1 -1
7313 74 1 0 -7.0329401693275635 10.288944302041429 20.523879234748424 0 1 -1
7603 77 1 0 -6.926333824290596 11.970344642917958 21.688571444316075 0 1 -1
8885 89 1 0 -5.916743009822555 11.899808940364963 20.483722615121344 -1 1 -1
7610 77 1 0 -5.8553132142035995 11.50795724876749 19.62618557924646 0 1 -1
7609 77 1 0 -6.774675233359891 10.953204875472894 19.655492329983247 0 1 -1
1292 13 1 0 -7.872351138821652 10.025858573768877 21.429697007669304 0 1 -2
7602 77 1 0 -6.056725773639071 12.382994735632618 21.476492999915443 0 1 -1
5447 55 1 0 -6.888040349612666 10.20304013124253 22.307327559444346 0 1 -2
7310 74 1 0 -5.999672401570495 11.499912600361577 21.820885102016376 0 1 -1
8888 89 1 0 -6.570054586592135 12.576146644987567 19.308474737087927 -1 1 -1
5446 55 1 0 -5.943082302744888 10.180562581745724 22.00360222745219 0 1 -2
8884 89 1 0 -5.7717081517187445 12.501304205676991 19.75255445453567 -1 1 -1
7645 77 1 0 -6.230318569563297 9.94901752597536 19.404942008626065 0 1 -1
7604 77 1 0 -6.725004892333693 12.494189510839002 20.872502728832817 0 1 -1
7315 74 1 0 -8.240380620447183 9.752343615943653 19.18590947115481 0 1 -1
5449 55 1 0 -7.768970330656143 10.783424325292378 22.170357409352142 0 1 -2
9314 94 1 0 -5.36259623991196 9.987776977783986 21.278537274055353 0 1 -1
9319 94 1 0 -3.190866741282848 9.890479026951814 20.860912267307874 0 1 -1
5441 55 1 0 -2.946037513470193 9.893445638548297 22.193142886740596 0 1 -2
9316 94 1 0 -4.410567949525685 9.820139491682747 20.842889807213147 0 1 -1
9317 94 1 0 -3.9994906317781194 10.606309335506673 20.4927438017597 0 1 -1
9315 94 1 0 -4.678734979352502 10.70629763598651 21.051886145115674 0 1 -1
8882 89 1 0 -4.925075025377677 12.497839734539923 21.17935596035928 -1 1 -1
5445 55 1 0 -5.0890168106709535 10.664575943791556 21.89374729222442 0 1 -2
7648 77 1 0 -5.016677890227441 10.929078557537165 20.00370482469676 0 1 -1
8880 89 1 0 -3.7940756646133256 11.487336910711084 20.52311607978649 -1 1 -1
8881 89 1 0 -4.718797897264132 11.694698521587217 20.627224063923798 -1 1 -1
7649 77 1 0 -4.130465557141344 11.42567788861487 19.71816603832936 0 1 -1
7650 77 1 0 -3.244317699989338 11.121560135575974 19.766941243265798 0 1 -1
9318 94 1 0 -3.397206808031962 10.793204612275076 21.1717616637157 0 1 -1
7309 74 1 0 -5.003627533292905 11.610596405488536 21.5258316398572 0 1 -1
7308 74 1 0 -4.035295929818446 11.597513884419602 21.610379643910733 0 1 -1
7651 77 1 0 -2.759854745194282 11.19733747525033 20.522108113897286 0 1 -1
7307 74 1 0 -3.4601095078734936 12.326713040235472 21.21808212679798 0 1 -1
7696 77 1 0 -4.039017975330285 12.475710402759205 19.634603754566093 0 1 -1
7647 77 1 0 -4.453007552222589 10.232223269374066 19.77695111542024 0 1 -1
1599 16 1 0 -3.587714198904157 10.081818481882957 19.283695475834996 0 1 -2
8879 89 1 0 -3.102608932432096 12.084477735654625 20.387636970180154 -1 1 -1
7126 72 1 0 -4.910432503177786 12.558254354014489 22.155138848448694 0 1 -2
2339 24 1 0 -3.862923609277299 9.901642253177972 21.661066226704147 0 1 -2
7646 77 1 0 -5.29526218059056 10.124934497718963 19.270640897933426 0 1 -1
9290 93 1 0 -2.972495569803579 12.736734675455278 19.470616910938862 0 1 -1
7697 77 1 0 -4.813429674448947 12.693059981062571 20.278227588947935 0 1 -1
8115 82 1 0 -3.322647156834007 11.511168903232264 22.19808149035662 0 1 -2
5444 55 1 0 -4.199752548697445 10.790910716085481 22.287124243579722 0 1 -2
191 2 1 0 -12.767261234003826 10.200807762560528 20.619916581458128 0 1 -2
7611 77 1 0 -4.946930891859258 11.860578303858588 19.63071605618284 0 1 -1
8113 82 1 0 -2.2400026694125934 10.589672452485436 21.13285419424342 0 1 -2
9320 94 1 0 -2.657853108098191 10.269835388970877 20.19123095976827 0 1 -1
7652 77 1 0 -1.869613249894119 10.994039347208652 20.213408505196732 0 1 -1
8694 87 1 0 12.691169445385317 15.852131901899476 20.016318334003557 0 1 -1
8878 89 1 0 -2.4516528064040823 12.638793728310393 20.710243181620754 -1 1 -1
3101 32 1 0 -0.6648100679500235 9.894820170569298 21.615528579524057 0 1 -2
8877 89 1 0 -2.427226988256235 11.995283872581556 21.45934998604322 -1 1 -1
9321 94 1 0 -1.9070303515119793 10.164276268636808 19.646390900451813 0 1 -1
8111 82 1 0 -1.3691841759766845 10.580412370862739 21.6541538242668 0 1 -2
3119 32 1 0 -0.9452988839608114 10.52546727747165 20.01772146910689 0 1 -2
8876 89 1 0 -1.5755375305957262 11.61680117569679 21.27656738447572 -1 1 -1
8112 82 1 0 -1.4274212728975098 10.273636045514566 20.761644073837488 0 1 -2
7653 77 1 0 -1.2586887589564313 11.435439463163615 19.614216133785504 0 1 -1
7654 77 1 0 -1.6261935876628595 12.012568286709536 20.276456414257726 0 1 -1
3118 32 1 0 -1.0324976006517357 11.2043917773779 20.68691583489833 0 1 -2
8875 89 1 0 -0.7328704876910255 11.992193184052908 21.73530261784454 -1 1 -1
45 1 1 0 -2.285561191616152 12.01905168849515 19.702946386670888 0 1 -2
8696 87 1 0 12.410907510425975 15.921372959667131 20.866507758772322 0 1 -1
8874 89 1 0 -0.7105973684456348 12.297436611747457 20.748299582181968 -1 1 -1
7304 74 1 0 -1.7197793957289473 12.710573593365618 21.287347180056393 0 1 -1
3120 32 1 0 -0.3037666657797171 9.865324641403145 20.314329135707943 0 1 -2
2338 24 1 0 -4.620831639980256 9.802097122018736 22.166762723260753 0 1 -2
50 1 1 0 -0.4192570035764529 9.720897882341857 19.34916165164732 0 1 -2
5439 55 1 0 -2.0641704223287896 10.193550130747887 22.079991900770636 0 1 -2
8114 82 1 0 -2.586579306498477 11.019604056690042 21.911747662398046 0 1 -2
1273 13 1 0 -12.082639166913175 9.663518769515399 22.15799827838758 0 1 -2
1812 19 1 0 6.36947615335254 15.980130446107989 20.67913128189548 0 1 -2
4436 45 1 0 -12.57902265988045 11.107983092968844 21.14100881104304 0 1 -2
8855 89 1 0 11.296435010249521 13.87829237665789 19.417709241629332 -1 1 -1
3117 32 1 0 -0.5239859327054042 11.03431440265417 21.488226491236446 0 1 -2
8872 89 1 0 -0.22012450071875378 11.677982147809225 20.007541954635023 -1 1 -1
8873 89 1 0 0.059186479756897725 11.680351967935866 20.96191148547219 -1 1 -1
3121 32 1 0 -0.04779343581604678 10.698878005867728 20.584561613952452 0 1 -2
3116 32 1 0 0.2843519808903032 10.897186824842873 21.946695101658445 0 1 -2
7656 77 1 0 -0.5029857682323566 12.529988205422107 19.892758585425376 0 1 -1
3115 32 1 0 0.34946677212620436 10.059924430424386 21.518072388864493 0 1 -2
3114 32 1 0 0.7699310123144087 10.161527984289867 20.66339582968294 0 1 -2
3122 32 1 0 0.09909005260495363 10.741407993534168 19.65066953559655 0 1 -2
3123 32 1 0 0.7728082899654947 11.30226840867943 20.00851614371185 0 1 -2
3124 32 1 0 0.8204241787521322 11.07702844436607 21.01242691131904 0 1 -2
9278 93 1 0 1.0651005824324145 10.232266860420133 19.752134887509392 0 1 -1
3125 32 1 0 1.7203504910289773 10.935118671955815 20.666763065928635 0 1 -2
8871 89 1 0 0.5825197968911109 12.242365496573871 20.270498282127917 -1 1 -1
3126 32 1 0 1.4556878452055546 10.44480220128205 21.466642672709494 0 1 -2
3143 32 1 0 1.0727430051539315 12.357313165692672 21.203841887888906 0 1 -2
8870 89 1 0 1.5023535318818038 11.960216303955985 20.370145022162966 -1 1 -1
2 1 1 0 1.087781788776585 12.195346376053221 19.261093239053388 0 1 -2
7657 77 1 0 0.1846706963022342 12.790556207035603 19.334009743802774 0 1 -1
3127 32 1 0 1.9826884762511465 10.254300583608662 22.23935575867136 0 1 -2
3144 32 1 0 0.6317680644922223 11.712713836154133 21.72106329794196 0 1 -2
7868 79 1 0 1.1263375423232027 15.672597041825014 21.899432980569145 0 1 -1
7796 78 1 0 0.5458554244620633 12.815334605115758 22.03151281911361 0 1 -1
7797 78 1 0 -0.3402987926018959 12.815067360739041 22.337183730038937 0 1 -1
2995 30 1 0 13.842930109447483 9.976718037579943 20.47051150053942 0 2 -2
3142 32 1 0 1.5318711454564458 11.570620765123653 21.40869851301685 0 1 -2
9273 93 1 0 2.2391344129152557 9.934059584561995 20.802595772563546 0 1 -1
9271 93 1 0 3.462214347663938 10.248204839416543 21.46111502314851 0 1 -1
8869 89 1 0 2.2769308979986675 12.322547951478896 20.740035042728884 -1 1 -1
9276 93 1 0 2.3901377206448355 10.43259052820268 19.952640653519936 0 1 -1
9275 93 1 0 2.5652597913345563 11.122877696525926 20.59171141518658 0 1 -1
9274 93 1 0 2.4371911567595053 10.613566857770612 21.385511680642974 0 1 -1
1984 20 1 0 3.53147719491745 10.813233689779219 19.954880718300736 0 2 -2
8868 89 1 0 3.247910454310084 12.17366699299012 20.939123169934945 -1 1 -1
3137 32 1 0 4.029558235161247 11.785676659395751 21.73089586968637 0 1 -2
3138 32 1 0 3.748052418074508 11.375964044553637 21.001144680008572 0 1 -2
3140 32 1 0 2.441104509777059 11.623828710474786 21.396848200544007 0 1 -2
3141 32 1 0 2.0102976892260216 12.23028178695202 21.887895626591675 0 1 -2
1985 20 1 0 4.426346579372819 11.161672868051705 20.201647928336673 0 2 -2
9270 93 1 0 3.9991332279901286 10.315096484944144 20.702324042019285 0 1 -1
4 1 1 0 2.5963117626282877 11.268074965752444 19.56313686738293 0 1 -2
5402 55 1 0 -9.37605026777759 9.690965097856676 21.37781377108631 0 1 -2
9272 93 1 0 3.133787496037014 10.059704600462528 20.57496275482268 0 1 -1
7537 76 1 0 2.246573467532862 12.276857196491216 19.689001319455613 0 1 -1
3 1 1 0 1.664778810296534 11.434794761520386 19.45083479439834 0 1 -2
1982 20 1 0 3.5256604388683783 11.784561659093901 20.092664636101993 0 2 -2
8867 89 1 0 3.8168950040321477 12.87758785483661 20.722672366646485 -1 1 -1
9266 93 1 0 3.2193476931909686 9.754422323355582 19.60456619299835 0 1 -1
8976 90 1 0 13.957751220865191 15.098832185201655 20.103097028624063 -1 1 -1
1983 20 1 0 4.055294051560246 11.479114576419605 19.33438645077272 0 2 -2
1956 20 1 0 4.585619080536375 10.164649410860527 21.670679482403468 0 2 -2
1981 20 1 0 4.301945608254989 12.315952666704202 20.056121642475045 0 2 -2
3139 32 1 0 3.2828271075929045 11.1681330567386 21.804882759425922 0 1 -2
4281 43 1 0 2.90818282245119 12.912872445976339 21.531279398748524 0 1 -2
7888 79 1 0 3.8620558058884633 12.697802997526015 21.928386645753456 0 1 -1
7197 72 1 0 3.1357359637048248 12.770829569620386 20.005228689927883 0 1 -1
1518 16 1 0 -5.7059145798120925 15.890633526780977 20.898637878316542 0 1 -2
2923 30 1 0 13.509153616570671 10.307097546479477 21.41576940475155 0 2 -2
8692 87 1 0 12.52422322349177 14.367987774393583 20.31182666543834 0 1 -1
2504 26 1 0 11.653769316880684 14.511629626763183 20.53125824056317 0 1 -2
9269 93 1 0 4.358452559017582 10.165332937547205 19.85034721482726 0 1 -1
1986 20 1 0 4.77257179175367 11.651695582847656 20.937510135850086 0 2 -2
127 2 1 0 6.169494856158067 10.088227946057984 19.37114955498339 0 1 -2
1953 20 1 0 5.237466217616941 10.108665126682855 19.26161789171838 0 2 -2
1987 20 1 0 4.82725257676595 12.358537118084106 21.51668195719541 0 2 -2
1954 20 1 0 5.167530298573926 10.376278321686101 20.169354862029742 0 2 -2
1975 20 1 0 5.332551960594429 11.327904804166112 20.302438557942295 0 2 -2
1974 20 1 0 6.006814096888341 10.813105118585257 19.943125425769527 0 2 -2
1973 20 1 0 6.095840061213558 11.19316064404613 20.815753268352946 0 2 -2
1972 20 1 0 5.7297761690920765 11.853571021138931 21.405446536256513 0 2 -2
1955 20 1 0 4.9065355717853905 10.587032632361458 20.98389499524146 0 2 -2
1957 20 1 0 5.392595150874733 9.714008351708078 21.568482364146924 0 2 -2
1958 20 1 0 5.830507666962344 10.262393846342603 21.006236140781006 0 2 -2
1971 20 1 0 5.736888595560309 10.904395067523629 21.668121294386097 0 2 -2
1980 20 1 0 5.1071589297514635 12.403020928681466 20.450978073666715 0 2 -2
1742 18 1 0 -6.483102614832991 15.812368006914728 20.003668542674223 -1 1 -2
1976 20 1 0 5.941290991077075 11.818747960974429 19.77460283474899 0 2 -2
1959 20 1 0 6.539396016432445 10.42304225425987 21.61824560952683 0 2 -2
126 2 1 0 6.380080981611403 9.938009199641165 20.323947896764793 0 1 -2
1990 20 1 0 6.513226741993886 12.586958954233609 21.50020113575136 0 2 -2
8864 89 1 0 6.097896327846584 12.462892126414381 20.58270687081177 -1 1 -1
1977 20 1 0 5.024590236198165 11.734544845247395 19.49722174661706 0 2 -2
8865 89 1 0 5.555326940884392 13.00163307649897 21.1006699164125 -1 1 -1
1968 20 1 0 6.7050730496080355 11.374362628712642 21.467081176581225 0 2 -2
1989 20 1 0 5.7763989549533115 12.858282578362314 22.038815170399253 0 2 -2
7852 79 1 0 -10.21048333800129 15.65660836892607 21.14430238560159 0 1 -1
2364 24 1 0 8.222743361138395 9.6859291195418 21.511915716021246 0 1 -2
123 2 1 0 6.834825371791457 12.059817971752622 19.40660461699534 0 1 -2
1965 20 1 0 7.76723784600285 11.097948330835715 19.958011276440256 0 2 -2
2359 24 1 0 7.250769807315269 9.881111622100985 22.04990848313514 0 1 -2
1609 17 1 0 7.8402590563089305 11.964390738201335 19.539222742846764 0 2 -2
1960 20 1 0 7.161371587739101 10.0044395536917 20.95448518315355 0 2 -2
124 2 1 0 6.9808409994299225 11.593789755414015 20.203762008768535 0 1 -2
125 2 1 0 6.9459926905239335 10.65134816573703 20.17258236499162 0 1 -2
1967 20 1 0 7.399148139141705 10.890724198677802 21.797348199693126 0 2 -2
1438 15 1 0 7.340194136534652 12.048048315125374 21.25640581680912 0 1 -2
1966 20 1 0 7.584712974562411 11.02982511734102 20.872568981083855 0 2 -2
2950 30 1 0 7.900666877603079 11.909199608361249 20.47607907675834 0 2 -2
2951 30 1 0 8.727052074114205 12.216767027040435 20.014026851109357 0 2 -2
2946 30 1 0 8.284630779371007 11.411495144451429 21.753979097646397 0 2 -2
4200 42 1 0 7.599710633496773 12.847736567741622 19.858981551559452 0 1 -2
2947 30 1 0 8.982809293178342 11.984101893434248 22.023111170780634 0 2 -2
2949 30 1 0 8.605929609180954 11.285270895178776 20.46209060446092 0 2 -2
8863 89 1 0 6.999763745127506 12.50279275664703 20.46377701381663 -1 1 -1
1963 20 1 0 8.41573183503439 10.300958479502846 19.912480315532854 0 2 -2
2945 30 1 0 8.482774480093529 10.594260691231085 21.35996877110579 0 2 -2
1439 15 1 0 7.0807092971530565 11.881350255169648 22.165007136288473 0 1 -2
1437 15 1 0 7.9280944466596885 12.355696113920672 21.93578182370215 0 1 -2
9313 94 1 0 -6.030202258776221 9.699014116005646 20.703518579013014 0 1 -1
1608 17 1 0 8.607487190318292 11.488687876788568 19.32122820823301 0 2 -2
2363 24 1 0 8.885967317426076 10.093804712723147 22.068292919498113 0 1 -2
9751 98 1 0 -10.484491305889907 15.961263508093484 19.5545321410821 0 1 -1
2948 30 1 0 8.929662382307079 11.864236334340216 21.051908674963258 0 2 -2
9489 95 1 0 9.110909565906212 10.85834475949655 19.76911892413102 0 1 -1
2941 30 1 0 9.013539736313327 9.841984205886346 20.71048433572068 0 2 -2
2944 30 1 0 9.233780333421727 11.06248676239051 21.616314096400224 0 2 -2
2955 30 1 0 10.145727034778979 11.984173153904816 20.497910592259196 0 2 -2
2956 30 1 0 10.650378139254677 11.494378276205008 19.92332970567528 0 2 -2
2957 30 1 0 11.184316863273434 10.920934749699956 20.53505280513687 0 2 -2
2939 30 1 0 10.302132052348231 10.622755469930338 20.33314984992274 0 2 -2
2938 30 1 0 10.9350239137686 10.014653864823627 19.775014481037694 0 2 -2
2000 20 1 0 11.202789011755595 12.450604311362392 20.47545696538556 0 2 -2
2954 30 1 0 10.01190294898738 12.585504003650112 19.73913274685796 0 2 -2
2930 30 1 0 11.402970501782956 10.110659057816 21.4834439042396 0 2 -2
1430 15 1 0 11.206995207223603 11.749966234854 21.514639394735077 0 1 -2
1431 15 1 0 10.23448919079252 11.599028275635035 21.400107369094687 0 1 -2
2942 30 1 0 9.637711308466887 10.191406362118158 21.363173082844206 0 2 -2
2943 30 1 0 9.496205317214141 10.969042511947855 20.684658374887135 0 2 -2
1415 15 1 0 10.725388343160223 10.790678211835505 21.52735700518368 0 1 -2
1432 15 1 0 9.737904534267408 11.530983446500713 22.28690155519776 0 1 -2
2961 30 1 0 11.808709133826067 11.68858578314503 20.713510503497737 0 2 -2
1414 15 1 0 10.212277340560146 10.6398912026802 22.334672663931627 0 1 -2
2513 26 1 0 11.192432222073258 12.767512582249076 21.990262917722703 0 1 -2
2931 30 1 0 10.543043242455337 9.818703116500599 21.92614173956469 0 2 -2
9490 95 1 0 9.56791392601053 11.725656368448936 19.743926839253234 0 1 -1
1434 15 1 0 9.879490900410389 12.483475342424942 21.60740689628861 0 1 -2
4197 42 1 0 9.409424912795455 12.91070329004142 20.536785776549465 0 1 -2
8639 87 1 0 13.563362868057062 15.990107992998734 20.227398025064296 0 1 -1
7513 76 1 0 12.51299983109367 12.378807786081673 19.281277568597975 0 1 -1
4194 42 1 0 12.007069537405503 13.630085632752449 21.035672031126964 0 1 -2
3000 30 1 0 12.06279531978609 9.892648075523667 19.700470812173382 0 2 -2
8397 84 1 0 12.568358723956447 10.128551416035194 21.599377798828545 0 1 -2
316 4 1 0 12.984685853724603 10.334606784666459 19.838999862969935 0 1 -2
2958 30 1 0 11.61223594053887 10.816354508030605 19.71568561958187 0 2 -2
8700 87 1 0 12.116886859095455 15.561993944085927 22.322929683381087 0 1 -1
2963 30 1 0 11.830361777128886 12.66102745527174 21.168561871521497 0 2 -2
2996 30 1 0 12.882506421246529 9.898821697565735 20.648156190336515 0 2 -2
317 4 1 0 13.53842518003821 9.668338942449637 19.518535834714804 0 1 -2
2997 30 1 0 12.727154354694047 10.93021977128113 20.977601751868747 0 2 -2
8684 87 1 0 13.445636755242113 12.032368740331387 21.41860048342503 0 1 -1
2924 30 1 0 13.588396316295874 11.174805700832152 21.79308939549543 0 2 -2
2964 30 1 0 12.53915258955686 12.768108224811952 21.7469382327373 0 2 -2
2998 30 1 0 11.976941453094035 10.413737605135468 20.659681842970592 0 2 -2
2960 30 1 0 12.285113769180633 11.287961183799627 20.030211988655136 0 2 -2
2962 30 1 0 12.407963727399657 11.9065996803933 21.332813823781585 0 2 -2
1420 15 1 0 12.014021052545349 10.914868411881294 21.653784639732677 0 1 -2
8685 87 1 0 12.949275657949425 11.97577974099106 20.6266944141355 0 1 -1
7501 76 1 0 13.287615249240421 11.742649731450896 19.592605053284025 0 1 -1
1429 15 1 0 11.833838980322962 12.076911029155166 22.27479091560518 0 1 -2
315 4 1 0 13.646192624684222 10.843339674967904 20.37889816460818 0 1 -2
8691 87 1 0 13.034567207862185 15.079728424090794 20.70862261300325 0 1 -1
8681 87 1 0 13.534636628793109 12.721536347010268 20.069518339166912 0 1 -1
8686 87 1 0 12.25567819145068 12.58405948656143 20.346443560149932 0 1 -1
2539 26 1 0 13.87908210316165 15.89594801626281 21.5636272943567 0 1 -2
8687 87 1 0 11.946151671269948 13.381517376203972 19.935036634123257 0 1 -1
9767 98 1 0 -11.871270796706096 15.77843198574639 20.54912744375442 0 1 -1
2559 26 1 0 12.024226525485695 14.511566474774407 22.187537406120136 0 1 -2
9999 100 1 0 -12.516077877301917 13.349485309640642 22.004326368645607 0 1 -1
729 8 1 0 -12.524355585157357 13.124933121753322 19.8902497292087 0 1 -2
728 8 1 0 -12.369150430998108 14.037202023509202 20.15251000788023 0 1 -2
2606 27 1 0 -12.15475301921017 15.215641051375174 22.22821036996954 0 1 -2
9769 98 1 0 -12.122967947145158 14.560854459187357 21.537109920116908 0 1 -1
9770 98 1 0 -12.444994636077784 15.011302722837122 20.78831097115239 0 1 -1
727 8 1 0 -11.61912266304545 13.50912519208779 20.32252682805357 0 1 -2
717 8 1 0 -12.075867506633696 13.581260995490505 21.143761552871258 0 1 -2
9768 98 1 0 -11.849907919348205 15.532448640891717 21.431043027025776 0 1 -1
9771 98 1 0 -11.63305381427399 14.39857148187443 20.830660832909743 0 1 -1
726 8 1 0 -10.932707874159872 14.143634400979304 20.45437508791406 0 1 -2
718 8 1 0 -11.102434613093818 13.458656492690203 21.240027408351345 0 1 -2
9749 98 1 0 -10.791798194577117 14.413027668920353 19.443672643728895 0 1 -1
9772 98 1 0 -11.00964932975348 15.116258313018594 20.865136285750726 0 1 -1
9773 98 1 0 -10.24781441522572 14.57556371734197 20.987369024657603 0 1 -1
9748 98 1 0 -11.647671933185203 14.12883008893882 19.643965063159577 0 1 -1
725 8 1 0 -10.720408358955737 13.510580765175403 19.80120305723351 0 1 -2
719 8 1 0 -10.488796592425413 13.008624840327075 20.68460264085718 0 1 -2
1501 16 1 0 -11.66741492572765 13.85838420950892 22.106292543820636 0 1 -2
7137 72 1 0 -11.1106770767694 14.527051413878759 21.702426424578107 0 1 -2
9750 98 1 0 -10.461760474806646 15.097098107627826 20.05484893593647 0 1 -1
9766 98 1 0 -12.434483551486776 15.900620722132382 19.787073273412446 0 1 -1
9730 98 1 0 -11.509320608035106 15.106191759313308 19.75460974158738 0 1 -1
1510 16 1 0 -9.452877252804399 13.08115387589745 21.140218038603194 0 1 -2
9752 98 1 0 -9.58852957084126 15.763468299624792 19.847680637299682 0 1 -1
7136 72 1 0 -10.815828225072554 15.353370931376489 21.91387863577419 0 1 -2
2501 26 1 0 12.811514127263528 13.671912515596105 22.030255019606162 0 1 -2
8199 82 1 0 -8.805976872139333 15.155784351129526 22.325526201011428 0 1 -2
5474 55 1 0 -7.985834392550098 13.385528051536717 19.379745499007875 0 1 -2
8195 82 1 0 -9.936869501286935 13.679489927342495 21.94247618047428 0 1 -2
7853 79 1 0 -9.233365571058151 15.817322360856267 21.559322158772567 0 1 -1
2821 29 1 0 -8.378644009505386 13.94645157538476 21.187954628748855 0 1 -2
9775 98 1 0 -9.559369261614414 14.649123922460944 19.847735099037386 0 1 -1
1512 16 1 0 -9.890729988687529 13.763159627075154 20.476532990102832 0 1 -2
9774 98 1 0 -9.470506687365486 15.08823126782968 20.767363126575205 0 1 -1
1511 16 1 0 -9.373472357838336 14.116530112169357 21.212897023728253 0 1 -2
1513 16 1 0 -8.978821177138068 13.495324398657926 20.47137307194499 0 1 -2
1514 16 1 0 -8.022538226192562 13.737347403484911 20.259981367237078 0 1 -2
2820 29 1 0 -8.715772713267395 14.497814767584321 20.542417222602857 0 1 -2
9776 98 1 0 -8.714643258945003 15.086325520345618 19.579186706615246 0 1 -1
9777 98 1 0 -8.569514649976124 15.492736413164623 20.46313896003613 0 1 -1
8200 82 1 0 -8.739776325795475 14.939767330369916 21.445872042416525 0 1 -2
7133 72 1 0 -8.260645055229597 14.242207817924534 22.000607122958385 0 1 -2
7854 79 1 0 -8.34160283844296 15.916664768566203 21.390405898347048 0 1 -1
7135 72 1 0 -9.985611202639124 14.882269518250013 21.947666536866386 0 1 -2
7134 72 1 0 -9.246107723607096 14.340461669125759 22.074478702317638 0 1 -2
1533 16 1 0 -8.529526845067654 14.191190812783667 19.6072874808195 0 1 -2
9778 98 1 0 -7.777700424250317 15.670753211363287 19.865215846623137 0 1 -1
5473 55 1 0 -8.911760454351851 13.307186246055803 19.52212091522364 0 1 -2
8373 84 1 0 6.1793178522733605 9.703579168353151 22.135358569751148 0 1 -2
1744 18 1 0 -6.714690910476433 15.98968562061808 20.956435872135877 -1 1 -2
8883 89 1 0 -5.659836789447697 12.817229938576457 20.671447173356846 -1 1 -1
2819 29 1 0 -7.900018779365487 14.616872840534871 20.809759214721304 0 1 -2
7855 79 1 0 -7.866720893046465 15.151835870897035 21.93662284648017 0 1 -1
514 6 1 0 10.963318684520075 15.890289341013734 21.316505187540244 -1 1 -2
1532 16 1 0 -7.716021488988977 14.718396868983397 19.604401429479683 0 1 -2
1531 16 1 0 -6.83947825518221 14.911487185252955 19.642523119905846 0 1 -2
2818 29 1 0 -7.5435741726250845 15.495939388317677 20.82818587073848 0 1 -2
1515 16 1 0 -7.37320560033883 13.677711516099091 21.041703290191847 0 1 -2
2965 30 1 0 13.43067703690528 12.892943369909005 21.95727573838535 0 2 -2
8680 87 1 0 13.757483695098067 13.318267847178959 19.363821194249795 0 1 -1
2817 29 1 0 -6.913802427249972 15.054143722303458 21.408331482881938 0 1 -2
5476 55 1 0 -7.110870439135514 13.679645899951748 19.77323053151426 0 1 -2
2812 29 1 0 -6.052738091367254 14.31501625056681 21.180974131017436 0 1 -2
1516 16 1 0 -6.9291668381729945 14.409162081169336 20.560411950973986 0 1 -2
5477 55 1 0 -6.451055062784457 13.127683132517094 20.10102172603777 0 1 -2
2814 29 1 0 -6.684012590115262 13.166287280361134 21.85891951582981 0 1 -2
2813 29 1 0 -6.423658642009614 13.422097239176356 20.968703387477426 0 1 -2
2815 29 1 0 -6.321187225085473 13.981776710877163 22.153950522437974 0 1 -2
1517 16 1 0 -6.187874798976764 15.134890545362392 20.63918271849039 0 1 -2
1530 16 1 0 -5.8818725967641265 14.988966117939544 19.50443745136775 0 1 -2
5479 55 1 0 -5.903261131042334 14.24832620522092 20.109826711025995 0 1 -2
2807 29 1 0 -5.319132083597362 14.184032023005468 21.743324240459927 0 1 -2
4193 42 1 0 12.78310747911178 13.133492223996209 20.82501591235623 0 1 -2
7306 74 1 0 -3.295221392188301 13.263558135144885 21.322799118116173 0 1 -1
5478 55 1 0 -5.508147119279407 13.42825284255779 19.84482074025425 0 1 -2
7699 77 1 0 -3.379198848385382 12.924609002465914 20.397501191769262 0 1 -1
7698 77 1 0 -4.127936545950952 12.874709601468794 20.895293568033793 0 1 -1
2503 26 1 0 12.23168457001978 14.843241278673553 21.202006252238053 0 1 -2
7601 77 1 0 -5.607625971083834 13.223720537718142 21.6458904614817 0 1 -1
7859 79 1 0 -4.425692412739918 15.82932101494242 22.1775406175455 0 1 -1
603 7 1 0 -3.6610070371415375 15.622650226919927 20.548049574178282 -1 1 -2
1519 16 1 0 -5.505192337545097 15.738523219259132 19.934793897621006 0 1 -2
2811 29 1 0 -5.322431503685071 14.911007438878684 20.714134701138725 0 1 -2
7858 79 1 0 -5.171643990703381 15.233009875869946 22.08240284559394 0 1 -1
5480 55 1 0 -5.308923089061759 13.827169904280694 20.772309353327348 0 1 -2
2808 29 1 0 -4.545175971222848 14.750507780877712 21.57317097575739 0 1 -2
7125 72 1 0 -3.97246888115507 12.650849691420541 21.981345055444926 0 1 -2
5481 55 1 0 -4.647649886455687 13.569770940234733 21.397646196861054 0 1 -2
7689 77 1 0 -4.504323214827361 13.634149330677305 20.088354949320887 0 1 -1
2810 29 1 0 -4.501395804799506 14.48995879028789 20.598132032964696 0 1 -2
2809 29 1 0 -3.740525094640743 14.861374832814313 21.093423947874896 0 1 -2
4299 43 1 0 -3.0689213445543615 15.212493411449099 19.65894066507604 0 1 -2
4300 43 1 0 -3.563453981196167 14.511935386022 20.134375096809375 0 1 -2
7688 77 1 0 -4.97511784449956 14.394061797677107 19.762946245097904 0 1 -1
7700 77 1 0 -3.733721974147869 13.762162065213214 20.71796918021798 0 1 -1
1520 16 1 0 -4.586018097079689 15.298012243333588 19.795654546735893 0 1 -2
602 7 1 0 -4.366378421129863 15.575884824543017 21.12218260262506 -1 1 -2
5482 55 1 0 -3.9388812086865137 13.995345044380365 21.812966458455392 0 1 -2
7690 77 1 0 -3.617221579849172 13.516249609872599 19.673793188733654 0 1 -1
7765 78 1 0 -3.3017974531569347 14.828721359177734 22.208858979208966 0 1 -1
1808 19 1 0 4.317722529673826 15.784212437110924 21.165577726400684 0 1 -2
8977 90 1 0 13.07418894364967 15.039351006473648 19.68085776378029 -1 1 -1
7305 74 1 0 -2.5928872348106538 12.876387035851764 21.779162116002 0 1 -1
7655 77 1 0 -1.285122256850249 12.855831203129032 20.213001504803614 0 1 -1
7782 78 1 0 1.0116037967967308 15.985970212671864 20.69820034776876 0 1 -1
9287 93 1 0 -1.1820214514299376 14.093551612534743 19.177699182191493 0 1 -1
7701 78 1 0 -1.5883708574640032 15.742414203210465 21.10605463227433 0 1 -1
7762 78 1 0 -1.6352817544277816 15.762187713253727 22.23165908941653 0 1 -1
4297 43 1 0 -2.715415262496144 14.62255200455389 20.560645585269878 0 1 -2
7768 78 1 0 -2.6854698075941705 14.048344058186093 19.853608219704874 0 1 -1
7303 74 1 0 -1.8089227171821758 13.627994420731564 21.697480591270477 0 1 -1
7861 79 1 0 -3.4864108521837043 15.545124199842192 21.627807503832145 0 1 -1
7766 78 1 0 -2.932997204246261 14.147781819014996 21.512602184133584 0 1 -1
9694 97 1 0 -1.1224761274150836 15.71869686330231 19.8168122051344 0 1 -1
9731 98 1 0 -12.274466461901932 14.722826167888371 19.33678210154624 0 1 -1
7862 79 1 0 -2.518508868493127 15.477175164339249 21.59482995708335 0 1 -1
7702 78 1 0 -2.447650548925022 15.81810365263474 20.693882777470165 0 1 -1
4298 43 1 0 -2.15439016571462 15.157165188667143 19.974699590878 0 1 -2
7863 79 1 0 -1.9356058947972201 14.800133035943459 22.02819647492168 0 1 -1
7769 78 1 0 -2.30858769712804 14.600306916549544 19.182892098189477 0 1 -1
4296 43 1 0 -2.016871725184048 14.65712552452858 21.100637009109278 0 1 -2
7767 78 1 0 -2.640922116559638 13.64814439092686 20.70716007141361 0 1 -1
4295 43 1 0 -1.1126733964056772 14.27942611709494 21.16249646969799 0 1 -2
4291 43 1 0 -1.6035277805377142 14.25596409420174 20.077185658166222 0 1 -2
4294 43 1 0 -1.6066823938908001 13.573694156685917 20.709391261829545 0 1 -2
9289 93 1 0 -2.108146084559662 12.935907382126581 19.792811128753282 0 1 -1
4290 43 1 0 -1.2367742701965447 15.032378670528946 20.495112065132144 0 1 -2
4292 43 1 0 -0.743112529344355 13.756932591289996 19.95592627536388 0 1 -2
7865 79 1 0 -0.8010378932320386 15.242747148896136 21.444930549379556 0 1 -1
4289 43 1 0 -0.8277365662361298 14.853485513110021 19.59758607530431 0 1 -2
7864 79 1 0 -0.880925203567914 14.602344341417613 22.108632611171927 0 1 -1
1801 19 1 0 1.9525271468559815 15.981892386783027 19.79928609306465 0 1 -2
4192 42 1 0 13.651514758786586 13.399502418384731 21.127814744940025 0 1 -2
1 1 1 0 1.4298178354110664 12.777705954987656 19.8480907779675 0 1 -2
7795 78 1 0 1.4336007063090506 13.050450868596801 21.795956276370458 0 1 -1
7800 78 1 0 -0.9017088616274123 13.409468310189636 21.878306001957146 0 1 -1
7867 79 1 0 0.19895757430779248 15.518950231922865 22.103906894128126 0 1 -1
7780 78 1 0 0.008241305048777292 15.895162869862787 19.88979676524681 0 1 -1
4293 43 1 0 -0.6495806901994428 13.410926972778853 20.865116375368977 0 1 -2
9696 97 1 0 -0.1576067354203765 15.838391623374005 21.185646960609468 0 1 -1
7866 79 1 0 -0.633424173598403 15.83857832429457 22.273282615873413 0 1 -1
7798 78 1 0 -0.13204335446749838 12.757558105961582 21.40772828450754 0 1 -1
7783 78 1 0 0.6221640052855211 15.269066482139024 21.10084166768049 0 1 -1
7799 78 1 0 0.008812990017156963 13.682808934471304 21.526300259568224 0 1 -1
6881 69 1 0 -0.09861134668716076 13.714498322093142 19.224417115401295 0 1 -1
6882 69 1 0 0.2642916811054121 14.572089293457939 19.452023843925325 0 1 -1
7791 78 1 0 0.24810231529626314 14.507230315655953 22.081587013488065 0 1 -1
6883 69 1 0 0.688563092621779 13.723847064149748 19.63663995074781 0 1 -1
7792 78 1 0 -0.16675299266903743 14.639986068063417 21.211993450190647 0 1 -1
7793 78 1 0 0.7201548413231169 14.249864856804273 21.199726744565726 0 1 -1
7794 78 1 0 1.432530365866274 14.028906776294615 21.83349877938459 0 1 -1
4288 43 1 0 -0.23400164812882096 15.019477873616939 20.315426053737458 0 1 -2
4287 43 1 0 0.15334588765688473 14.194013194179409 20.381659581122353 0 1 -2
4286 43 1 0 0.22073220457175147 13.246278562758773 20.309646448445204 0 1 -2
4285 43 1 0 1.0232394252811154 13.401164041663513 20.85371408286413 0 1 -2
7784 78 1 0 0.7608917406180478 14.924322453186125 20.21132843037832 0 1 -1
7781 78 1 0 0.9241431571448437 15.847100405578065 19.731898238651087 0 1 -1
4284 43 1 0 1.3465760593939269 14.144161884876482 20.314836694253938 0 1 -2
6884 69 1 0 1.4985746299364262 13.99296114399914 19.266185379504186 0 1 -1
7786 78 1 0 1.8530497885063149 15.422644312928831 20.6603345412472 0 1 -1
7787 78 1 0 1.4945052430985157 14.97647154608625 21.42031464529066 0 1 -1
5495 55 1 0 -6.109124955743589 15.970918598883692 21.881205326962387 0 1 -2
7198 72 1 0 3.9169150168735136 13.050291218604505 19.53666920284897 0 1 -1
1803 19 1 0 3.608351522439566 15.770551150712302 20.261146353818866 0 1 -2
1802 19 1 0 2.6888809275418613 15.689187188798694 20.344975639959475 0 1 -2
7878 79 1 0 2.9348624779848507 14.214528312737595 19.345871856640656 0 1 -1
4283 43 1 0 2.013755357928904 14.148458835764627 20.940724188728662 0 1 -2
8690 87 1 0 13.569342156729402 14.256366528873013 20.559771726365554 0 1 -1
7883 79 1 0 3.23252082898971 13.695181126866014 22.09632885027529 0 1 -1
7880 79 1 0 2.110765328709487 13.41785564313792 20.088053629268536 0 1 -1
7881 79 1 0 1.92567311755292 13.249181711995663 21.102435015096162 0 1 -1
8689 87 1 0 13.049604217510439 13.697609832307965 20.018579345669643 0 1 -1
7785 78 1 0 1.628162778754401 15.026956770506619 19.842265603091715 0 1 -1
7882 79 1 0 2.378169232873276 13.832758290331537 21.724545039701518 0 1 -1
4282 43 1 0 2.7560595620677457 13.63420022402866 20.82596463648702 0 1 -2
7875 79 1 0 2.8010923471822675 14.643957786886915 20.51915562796696 0 1 -1
7877 79 1 0 2.777085270744207 15.17806417901961 19.540476204296176 0 1 -1
7879 79 1 0 2.197176975901458 14.355107112977791 19.899907630552924 0 1 -1
7876 79 1 0 3.5572685452155 14.887460602945087 19.954598689569664 0 1 -1
7874 79 1 0 2.5451380220607103 15.070210549567816 21.283843455653518 0 1 -1
7873 79 1 0 3.1135590150883257 14.377180448048854 21.393100922108353 0 1 -1
7196 72 1 0 3.378560506633953 13.715032946804655 20.09981551686509 0 1 -1
7886 79 1 0 3.847426071346728 13.664483998842964 21.42865254464482 0 1 -1
7199 72 1 0 3.9302772566024906 13.976808809387308 19.279629630816753 0 1 -1
7871 79 1 0 3.883525104927191 15.445905608880597 21.84055035775735 0 1 -1
7870 79 1 0 2.955538461527887 15.453353633931496 22.163188997902758 0 1 -1
7538 76 1 0 2.298851777808661 13.16112033246104 19.217990521060656 0 1 -1
7872 79 1 0 3.5723807090778834 15.07415778983603 20.941435447048704 0 1 -1
2536 26 1 0 13.813120762732552 14.924591519395861 21.29859825285424 0 1 -2
7869 79 1 0 1.9527450516075469 15.473816697450303 22.19854091508586 0 1 -1
1788 18 1 0 6.292434488462234 15.825793886979032 19.574059228627643 -1 1 -2
1979 20 1 0 5.529583990628421 12.76320004817897 19.632844457512626 0 2 -2
8866 89 1 0 4.688475305537722 13.288756354324734 20.937377136938764 -1 1 -1
6896 69 1 0 5.412879756250774 15.522030531861404 20.18065991972292 0 1 -1
7195 72 1 0 4.2141429214084845 14.091445160358035 20.442559158548573 0 1 -1
7887 79 1 0 4.383979193316058 13.409646347532723 22.14850575826531 0 1 -1
7194 72 1 0 4.795328291854645 13.47881556065088 20.055593817603405 0 1 -1
6895 69 1 0 4.522108028324716 15.451175038164687 19.76479412212364 0 1 -1
1810 19 1 0 5.0671002919342705 15.283780002108575 21.88091917533942 0 1 -2
1811 19 1 0 5.698484066817059 15.776967480040021 21.338316278049124 0 1 -2
6892 69 1 0 4.669726258553496 14.50722366084299 19.623381525461646 0 1 -1
6894 69 1 0 4.726550632949031 14.948616691693807 20.60655480901471 0 1 -1
1991 20 1 0 6.301198071618952 13.545220568554605 21.554480258564645 0 2 -2
1794 18 1 0 6.329408275997849 14.9820085817332 20.282389239626916 -1 1 -2
1795 18 1 0 6.462051280199709 15.106199307298828 21.193969022663875 -1 1 -2
6893 69 1 0 5.387986873256743 14.396677879606681 20.18753879860127 0 1 -1
1796 18 1 0 5.553782309685108 14.905447842115464 21.04687744417471 -1 1 -2
1797 18 1 0 4.984376501574776 14.149935513277313 21.020186716640293 -1 1 -2
7193 72 1 0 5.7261497949351 13.492530455160754 20.299136664350215 0 1 -1
7192 72 1 0 6.585171987355572 13.323376534547126 20.6445627633502 0 1 -1
7191 72 1 0 6.202254038076866 14.235016656919633 20.828518259702278 0 1 -1
7187 72 1 0 5.715394752918396 14.831576921299717 19.406990542821305 0 1 -1
1798 18 1 0 5.516534011025623 14.057012590008876 21.769361933152553 -1 1 -2
7188 72 1 0 6.085391910479736 13.944086173590154 19.51558901791296 0 1 -1
7885 79 1 0 4.3807378977370846 14.390341623735289 21.730901720272477 0 1 -1
1800 18 1 0 6.400598627212094 15.477956697112708 22.166478728134848 -1 1 -2
1992 20 1 0 6.499364507909373 14.397218771398109 21.801898797894175 0 2 -2
2300 23 1 0 7.000438024768833 15.135317970085644 19.66778155812704 -1 0 -1
2537 26 1 0 12.989244285790818 15.24748904778162 21.636034982254554 0 1 -2
2294 23 1 0 8.831768180060081 15.690593674171957 19.55022333822727 -1 0 -1
1436 15 1 0 8.170509514196954 12.652405551035706 20.999238426463926 0 1 -2
4198 42 1 0 8.592155978685504 13.257209027868358 20.088477111993917 0 1 -2
8862 89 1 0 6.514279722479468 12.941205616370521 19.671492188179055 -1 1 -1
523 6 1 0 8.121377781486899 15.680232801762168 21.746834645176655 -1 1 -2
229 3 1 0 8.906070854325975 15.431930821619751 22.17538777348801 0 1 -2
2557 26 1 0 13.625044226756522 14.13525166781307 21.933558645974898 0 1 -2
522 6 1 0 8.732718152764932 15.242750765411847 21.239788903605618 -1 1 -2
1749 18 1 0 -7.141216475553897 15.877907451236267 21.920997609750003 -1 1 -2
4199 42 1 0 7.763678045185255 13.389066834648801 20.590319425974837 0 1 -2
8693 87 1 0 12.129580239588915 15.095622922212751 19.842744454282183 0 1 -1
7189 72 1 0 6.837073833143926 14.202304741106335 20.0898864018504 0 1 -1
1793 18 1 0 7.287107613495937 15.042239098237264 20.63688995034088 -1 1 -2
7190 72 1 0 7.128681023274876 13.961229156787251 21.010747509442538 0 1 -1
2572 26 1 0 7.482313348746754 14.683857886312785 21.59837600137284 0 1 -2
1994 20 1 0 7.464014737807453 13.107090323460937 21.563618562415183 0 2 -2
3596 36 1 0 7.882486880000258 14.422245289584811 19.972454122878897 -1 1 -2
1792 18 1 0 7.270183968872853 15.64137543121731 21.33916743462514 -1 1 -2
2571 26 1 0 8.397262312948126 14.687032399469867 21.891852194722524 0 1 -2
1995 20 1 0 8.166150820460164 13.732711979836886 21.45765242017813 0 2 -2
3597 36 1 0 8.206153713692764 14.484039753876164 20.840424117942455 -1 1 -2
3599 36 1 0 8.0941645278325 15.408440119530278 20.074202928595902 -1 1 -2
3598 36 1 0 8.771740649878303 14.69357392866525 20.05451693090893 -1 1 -2
1435 15 1 0 8.955428271666637 12.881391295579164 21.458863424778986 0 1 -2
8858 89 1 0 8.892778313230846 13.883621070274383 19.358913138759135 -1 1 -1
1996 20 1 0 8.910225385224237 13.767685823684388 20.914588303347536 0 2 -2
2567 26 1 0 8.906762587800788 13.706197848820164 21.98692868041068 0 1 -2
1993 20 1 0 7.138452151753722 13.765263983815188 22.14920653846614 0 2 -2
8688 87 1 0 12.314805903020332 14.033596030372852 19.466544348274944 0 1 -1
8859 89 1 0 7.9738654504341895 13.604320880873116 19.27390811770993 -1 1 -1
2264 23 1 0 11.52616532482044 15.914181015428305 19.62416654389754 -1 0 -1
2509 26 1 0 9.38770335830019 14.589422226472314 20.81289192597793 0 1 -2
2259 23 1 0 10.037604749892196 14.641414867770836 20.001493109370635 -1 0 -1
724 8 1 0 -9.985536658065783 13.835238073036864 19.24724957801103 0 1 -2
4195 42 1 0 11.231902159138542 13.500066802369435 20.6121495489541 0 1 -2
2561 26 1 0 11.881862261392065 13.530122183813752 22.017033463853085 0 1 -2
2511 26 1 0 9.72510226347607 13.588671277677882 21.525991938060976 0 1 -2
2262 23 1 0 11.411876319106298 15.461114477569307 20.5839264328912 -1 0 -1
2512 26 1 0 10.708416737816513 13.40815408338078 21.438425196244303 0 1 -2
2507 26 1 0 10.430403634749503 14.519906936960565 21.639224210501908 0 1 -2
2510 26 1 0 10.188024635087615 13.974781333685643 20.763733146234244 0 1 -2
518 6 1 0 9.98216197997613 15.572520055094325 21.104581668411793 -1 1 -2
1997 20 1 0 9.50829369020789 13.816159351321776 20.054597893418332 0 2 -2
515 6 1 0 11.197189694920347 15.19772612044506 21.841005950566764 -1 1 -2
2505 26 1 0 10.830104718284694 14.153898901515527 20.10912708540742 0 1 -2
1998 20 1 0 10.274149057979574 13.616213188243114 19.531279419543136 0 2 -2
2953 30 1 0 9.444968232243752 13.105122391501368 19.229053532112317 0 2 -2
2261 23 1 0 11.068268727344744 14.953847670366034 19.74710434549064 -1 0 -1
517 6 1 0 9.910220620130925 15.342944719024434 22.065468310314984 -1 1 -2
2560 26 1 0 11.386359940997682 14.257032101667841 21.508168003510896 0 1 -2
4196 42 1 0 10.363690658536012 13.085040450762252 20.45667168996941 0 1 -2
2293 23 1 0 9.373401306621307 15.570483049193347 20.320567267252343 -1 0 -1
1999 20 1 0 10.9932309096666 12.945692873857304 19.685771580455953 0 2 -2
2258 23 1 0 10.363435999930278 15.525102496314728 20.088166504847422 -1 0 -1
2502 26 1 0 12.930024391159442 14.271234954174702 21.350362036129013 0 1 -2
2508 26 1 0 9.461516566753325 14.493809110467105 21.72114030338627 0 1 -2
2506 26 1 0 10.741254349754552 14.793437206467551 20.7515738787218 0 1 -2
7851 79 1 0 -10.916920423878373 15.98474751139658 20.5163244902286 0 1 -1
8110 82 1 0 -0.7629561521068737 10.84533452918326 22.31673037221762 0 1 -2
3128 32 1 0 1.3722392085130473 11.015253892519397 22.335511954325025 0 1 -2
3132 32 1 0 3.758918290944191 9.809519715810465 22.176167688897095 0 1 -2
2959 30 1 0 12.370505868497641 10.863897220855964 19.18750731141688 0 2 -2
7514 76 1 0 11.711997313282335 12.020304067009778 19.542160023017956 0 1 -1
1969 20 1 0 6.215449384434159 11.4564081572403 22.301371248526976 0 2 -2
3136 32 1 0 4.698438370985418 11.178855097919188 21.978968283280683 0 1 -2
9487 95 1 0 10.07907493804413 10.802464403251891 19.45777876553923 0 1 -1
1416 15 1 0 11.139961259859525 10.53676201170455 22.330892018674955 0 1 -2
2925 30 1 0 13.535525896125641 10.440818683284974 22.347075839787884 0 2 -2
128 2 1 0 7.109069433133104 10.063972527967035 19.453806273671177 0 1 -2
2816 29 1 0 -7.220994135535319 14.228282860845653 21.86463448108752 0 1 -2
1964 20 1 0 7.988473385714837 10.630310589246415 19.18405159532047 0 2 -2
44 1 1 0 -2.4161616929577256 11.234806922992073 19.287533898113765 0 1 -2
7324 74 1 0 -12.10099059797563 11.070309814540591 19.231304427799472 0 1 -1
7322 74 1 0 -10.991737286212803 11.41043434661793 19.770980373148603 0 1 -1
1283 13 1 0 -9.245344729673684 9.811524167639607 19.279677268671417 0 1 -2
7353 74 1 0 -12.555544158419082 12.110645258264292 19.38095961165648 0 1 -1
1342 14 1 0 -12.301898508325865 12.504717620817916 22.285775549768815 0 1 -2
7884 79 1 0 3.592932769688918 14.493572705663123 22.317008881882106 0 1 -1
2562 26 1 0 11.039815354579993 13.835807659284779 22.270745782709607 0 1 -2
4041 41 1 0 -8.966943202074528 13.35982485710816 22.300509901999046 1 1 -2
2564 26 1 0 10.224147852499136 13.218865337714881 22.322886695203152 0 1 -2
7122 72 1 0 -2.5530409409139807 13.81665325724128 22.280826065850633 0 1 -2
7788 78 1 0 1.1224945711658059 14.815857124334766 22.253360334889358 0 1 -1
4280 43 1 0 2.4472997882941936 13.136336212870143 22.326461067073645 0 1 -2
7889 79 1 0 3.077085556860263 12.227143673358817 22.20601121633264 0 1 -1
7857 79 1 0 -6.133468452799605 14.970434183475124 22.088841707670287 0 1 -1
3149 32 1 0 -1.571589947774056 12.396628359964122 22.17076688943809 0 1 -2
3150 32 1 0 -1.6410677806064538 11.411663267058058 22.23392749135929 0 1 -2
4040 41 1 0 -9.659702598563197 12.73259008591328 22.064526590046427 1 1 -2
6104 62 1 0 13.051479439257491 12.02466482511103 22.304248225537627 0 1 -2
2838 29 1 0 -9.61154915599958 11.611842709654065 22.297760433130573 0 1 -2
5472 55 1 0 -8.632582743906404 12.491529183648751 19.245245634237705 0 1 -2
9277 93 1 0 1.8808321550857503 10.450819732334041 19.192120314408292 0 1 -1
9488 95 1 0 9.440856881043867 10.122775250747443 19.320399103942524 0 1 -1
2952 30 1 0 8.599545153794942 12.71861332344388 19.224045071818026 0 2 -2
321 4 1 0 13.556295725641647 10.595342524971626 19.20803348951821 0 1 -2
46 1 1 0 -1.5478672932068847 12.385236241547467 19.21427659896291 0 1 -2
6888 69 1 0 3.484042553686951 15.797406805713642 19.270176025125203 0 1 -1
1612 17 1 0 6.521122659515768 11.195307793048368 19.268016033980995 0 2 -2
2260 23 1 0 10.313975325911972 15.12541149375717 19.190906204772958 -1 0 -1
1582 16 1 0 -10.126987910563312 11.824311850236501 19.198234281687007 0 1 -2
6023 61 1 0 -11.900695569000606 17.204208130340838 11.338615290337769 0 0 -1
5996 60 1 0 -11.556324891963339 18.467520858206058 10.665784626084442 0 1 -1
619 7 1 0 -11.835270297322417 16.19403180386677 11.70720439435933 -1 1 -1
5995 60 1 0 -11.170771396152853 17.958759010213473 11.331019089420952 0 1 -1
6022 61 1 0 -11.066288290297043 16.84871238321051 11.508018385729846 0 0 -1
2114 22 1 0 -12.150443500139252 18.205279108348517 11.5542622511525 0 0 -1
618 7 1 0 -11.64317107748749 16.822314236516746 12.381331414760044 -1 1 -1
5997 60 1 0 -12.389392028226034 17.929909399198568 10.705222745996362 0 1 -1
9799 98 1 0 -10.695951917754677 16.488812096095153 10.451702758433768 0 1 0
5994 60 1 0 -10.43587649113805 18.383613202961136 10.817184832251547 0 1 -1
9798 98 1 0 -11.641122834931712 16.420720920686072 10.654523519609008 0 1 0
9797 98 1 0 -12.506286562552363 16.672584132492833 10.704651836441139 0 1 0
2115 22 1 0 -11.501426639178584 17.80803903420994 12.29532635359385 0 0 -1
2631 27 1 0 -10.355653686104814 17.899694571089917 12.01905711105907 0 1 -1
5998 60 1 0 -12.408514586066982 18.68718496695653 10.022596085625036 0 1 -1
2632 27 1 0 -10.658132180706838 18.644580648636108 12.611691261419555 0 1 -1
9794 98 1 0 -11.363869570694108 17.488151514307873 10.539451898317285 0 1 0
6024 61 1 0 -12.57221395969559 17.329318146648284 11.973417729426862 0 0 -1
2310 24 1 0 -10.840066902407134 18.653125001729514 9.944666639913809 0 0 -1
6080 61 1 0 -11.50721140966104 18.73227825346205 12.18894530399784 0 0 -1
6081 61 1 0 -12.37721018197328 18.557177947761154 12.40959088965424 0 0 -1
9796 98 1 0 -12.48882221029754 16.69952968652923 9.736142486273216 0 1 0
620 7 1 0 -12.780007031880888 16.294116934246233 11.598888759940811 -1 1 -1
2613 27 1 0 -10.47483624721163 17.39106621004285 9.803871585321577 0 1 -1
6038 61 1 0 -12.119530976686203 19.16573917185125 10.85657189250793 0 0 -1
2532 26 1 0 13.756405417923197 16.11355936373471 9.917471730086465 0 1 -1
5982 60 1 0 -12.733288386141027 20.548752018459368 9.847613342858011 0 1 -1
5117 52 1 0 7.192916288073491 16.206251283223523 11.989686466028127 0 1 -1
1155 12 1 0 13.954322165888815 19.81556282772225 10.52102690700627 0 0 -1
5993 60 1 0 -10.459559569188379 18.76249210352482 11.683721897846647 0 1 -1
2311 24 1 0 -9.940765234801539 18.905788855003827 9.932865388061613 0 0 -1
6021 61 1 0 -10.188854697175382 16.80426694344887 11.821508590319711 0 0 -1
2615 27 1 0 -10.157779806637903 17.474930161010583 11.078564177936322 0 1 -1
2614 27 1 0 -9.807616107911134 17.804538921730305 10.27212023658387 0 1 -1
2619 27 1 0 -9.008388264097366 18.04599347341125 10.767551492346845 0 1 -1
2618 27 1 0 -8.65252851655671 17.24543354936022 11.150958290232747 0 1 -1
2630 27 1 0 -9.473419162535011 17.87364846948416 11.586579957860156 0 1 -1
5990 60 1 0 -9.583228057181147 18.73396520670814 11.00872660869762 0 1 -1
5992 60 1 0 -9.66025450418912 18.623619435638936 12.190832094186518 0 1 -1
2629 27 1 0 -8.570895944725887 18.0846265878339 11.682341420306797 0 1 -1
2617 27 1 0 -9.166356753396974 17.00621943732675 11.9348382532516 0 1 -1
2611 27 1 0 -9.010466167488449 16.041485218523047 10.052681806251437 0 1 -1
613 7 1 0 -8.69152023593604 16.11871706180556 11.599495568887214 -1 1 -1
615 7 1 0 -9.77778534891369 16.329673812845037 12.65763771060001 -1 1 -1
2616 27 1 0 -9.502631951579362 16.83599977507115 10.994164604707942 0 1 -1
2621 27 1 0 -8.807966484055783 18.99334468835057 10.309979551158452 0 1 -1
2628 27 1 0 -8.052348570000174 17.830405968199223 12.471050308126332 0 1 -1
2622 27 1 0 -8.363194723878406 18.235823586657133 9.949660536438872 0 1 -1
6047 61 1 0 -8.723258869052632 18.840073479744902 12.389590035556072 0 0 -1
2118 22 1 0 -9.732719646970482 17.345310908637256 12.65064027632131 0 0 -1
1910 20 1 0 -8.794910605165729 17.37203755332873 9.957737982857836 0 1 -1
611 7 1 0 -8.27107411271638 16.67791252239544 10.302418232168652 -1 1 -1
1753 18 1 0 -8.174844937506409 16.880231397268567 11.913368074575422 -1 1 -1
2620 27 1 0 -8.20342741204438 18.5803687601165 10.913464687155479 0 1 -1
614 7 1 0 -8.915927015614223 16.10110049068913 12.449286595929902 -1 1 -1
2612 27 1 0 -9.679302482055508 16.805203753017715 10.002592392758173 0 1 -1
6048 61 1 0 -7.839954863296282 18.970128929702202 12.79735491385794 0 0 -1
2624 27 1 0 -7.971546055138084 17.659056170114418 10.576738582091089 0 1 -1
2623 27 1 0 -7.727345762217848 17.5415080883874 9.6534829800393 0 1 -1
2625 27 1 0 -7.359306873072682 18.314042964182054 10.389878234765906 0 1 -1
1754 18 1 0 -7.450997488481822 17.5754058825573 11.596033642741903 -1 1 -1
1755 18 1 0 -7.119503452796909 17.437585490804196 12.446165969601921 -1 1 -1
5497 55 1 0 -6.033089876875144 16.75972465345788 10.346016233627891 0 1 -1
1752 18 1 0 -7.764171251905307 16.66979539910862 11.088156753541483 -1 1 -1
5498 55 1 0 -6.654005090988271 16.748455062305123 11.023117692692585 0 1 -1
5499 55 1 0 -6.855479126657368 17.61883439573399 10.702238109929418 0 1 -1
661 7 1 0 -6.108361348780204 16.55187780013853 12.515558354054638 -1 1 -1
1756 18 1 0 -6.354990149663763 17.367666256132715 11.89213387273297 -1 1 -1
6059 61 1 0 -6.408589766624226 18.352184454462737 11.676593876389392 0 0 -1
610 7 1 0 -7.308062955561313 16.78877314058054 10.177918714127891 -1 1 -1
5500 55 1 0 -6.288231532950718 18.351605438840068 10.524163308055057 0 1 -1
1321 14 1 0 -7.254796472655414 16.57408811122035 12.160943079155965 0 1 -1
2627 27 1 0 -7.674150029912633 18.55614785740589 12.039258052902808 0 1 -1
1760 18 1 0 -6.101396453791282 16.2987232666828 11.563177950153596 -1 1 -1
1757 18 1 0 -5.881780994045451 17.478489186618535 11.118810654730325 -1 1 -1
2123 22 1 0 -5.941599425976522 17.91575565910606 12.628874432281485 0 0 -1
6060 61 1 0 -6.736743800824709 18.663119240024535 12.438621850448776 0 0 -1
2626 27 1 0 -7.203362541446209 18.37192590756201 11.283207180990455 0 1 -1
6058 61 1 0 -5.695428058900413 18.77664710976225 11.153152136594269 0 0 -1
1322 14 1 0 -7.923635704903398 16.003421715961032 12.412258407301215 0 1 -1
6061 61 1 0 -6.775770332679695 19.336595936463937 11.720879256937671 0 0 -1
5416 55 1 0 -7.856679414133488 19.289661111809913 9.997659419795948 0 0 -1
2320 24 1 0 -5.508631968895795 18.730386610177263 9.858952024783127 0 0 -1
2171 22 1 0 -5.7917443330842895 18.986233853039906 12.286093738250578 0 0 -1
5496 55 1 0 -6.564498667309441 16.006262671572216 10.052893574292632 0 1 -1
1917 20 1 0 -5.746867381557584 17.795383684810187 9.718506984649233 0 1 -1
237 3 1 0 3.886947504338977 16.095511519302775 10.955269354842809 0 1 -1
1759 18 1 0 -5.503764018312529 16.893014198498378 11.883319122846151 -1 1 -1
1762 18 1 0 -5.142053184857647 16.598456880669595 10.967228283309666 -1 1 -1
1758 18 1 0 -5.387018141108823 17.923441767826063 11.79990906064581 -1 1 -1
1764 18 1 0 -4.206353390246013 16.59331423717704 10.296115396129228 -1 1 -1
6057 61 1 0 -5.137709813934756 18.09513406151289 10.778203486059073 0 0 -1
1763 18 1 0 -4.887231842359628 17.271859556274904 10.309243965113577 -1 1 -1
5195 52 1 0 -3.721963677306828 17.486812147470484 11.965144854720004 0 0 -1
1920 20 1 0 -4.480709971183915 18.90218131906832 10.366391297420996 0 1 -1
5194 52 1 0 -4.029950763001576 18.329655455142543 12.271859829981208 0 0 -1
5193 52 1 0 -4.925635181043522 18.628370020351433 12.558669428403105 0 0 -1
700 7 1 0 -3.543328429047138 16.82437277495388 11.102784275908512 -1 1 -1
5196 52 1 0 -4.604237025848507 17.362295661737452 11.7130404843838 0 0 -1
5494 55 1 0 -5.405458013843604 16.122989681473943 9.825043493675906 0 1 -1
6056 61 1 0 -4.7334029028923705 18.77759145275517 11.319250613033025 0 0 -1
6054 61 1 0 -3.194243980343648 19.029303988227966 12.0498804425657 0 0 -1
1919 20 1 0 -4.55337467064227 18.10341659092807 9.923271222009646 0 1 -1
1765 18 1 0 -3.804665191352454 17.386083777984012 9.849786048952055 -1 1 -1
5197 52 1 0 -4.234028300484447 17.631587676259095 10.90051687649892 0 0 -1
667 7 1 0 -4.379677933922856 16.426162238939387 11.905223062697623 -1 1 -1
6055 61 1 0 -3.749116759034644 18.820070052254543 11.349578015922463 0 0 -1
5198 52 1 0 -3.2806168559172857 17.71555341388735 11.149911241057815 0 0 -1
5120 52 1 0 6.021903183693897 16.034559075442672 11.531194005142291 0 1 -1
5192 52 1 0 -4.358835833305193 19.326324591418402 12.090754094191844 0 0 -1
674 7 1 0 -3.3240576433933864 16.671427205160246 12.290239982329872 -1 1 -1
1922 20 1 0 -3.3951240812988335 18.171714051128877 10.386527498220255 0 1 -1
2126 22 1 0 -4.828319344143796 17.596894674678666 12.64814703360535 0 0 -1
699 7 1 0 -3.1884468922019362 16.184849039692548 10.478348481144373 -1 1 -1
238 3 1 0 3.1068477580970164 16.24560643873378 11.348604327440333 0 1 -1
696 7 1 0 -1.1982170000859007 16.184977563375053 11.807284606020087 -1 1 -1
697 7 1 0 -1.6518604998574702 16.211546912093656 10.984323873043037 -1 1 -1
675 7 1 0 -2.4042854377378973 16.158443760056795 12.175231225999918 -1 1 -1
698 7 1 0 -2.5239004662784943 16.465591604097547 11.018672184521023 -1 1 -1
7754 78 1 0 -2.6260579877587222 17.351963168813683 10.380394110500076 0 1 0
7756 78 1 0 -2.296373821787741 17.64905190493302 11.187402368552892 0 1 0
7757 78 1 0 -1.8996362906086688 17.854824133624337 12.047114022459684 0 1 0
2007 21 1 0 -1.1107854355583289 17.536981315501755 12.388150380595683 1 0 -2
7758 78 1 0 -1.6704554368366047 17.029428310643002 11.557624755686268 0 1 0
5199 52 1 0 -2.839085979202773 18.030351531153137 11.919509489324488 0 0 -1
255 3 1 0 -1.788137576495723 18.306339666036415 10.742164159975253 0 1 -1
7760 78 1 0 -1.140070208029707 16.50335181420813 10.328833154835571 0 1 0
7761 78 1 0 -2.004675012035989 16.534857026347154 9.952291914866093 0 1 0
5200 52 1 0 -2.5933903742873063 17.27594852365347 12.450018237235804 0 0 -1
5295 53 1 0 -2.2604732723862124 18.85407961078722 11.846977259344916 0 0 -1
2006 21 1 0 -1.7187909118731461 16.91304497776587 12.788823722817972 1 0 -2
7755 78 1 0 -1.6798702868976694 17.290005011176177 10.488351618655742 0 1 0
249 3 1 0 1.0713395705734925 16.14179492381656 11.027609288009495 0 1 -1
7759 78 1 0 -0.8146927765975498 16.883300232012154 11.158742854810688 0 1 0
3639 37 1 0 -0.5958313122805858 18.649727928035226 12.003957386094633 -1 1 -1
3640 37 1 0 -0.901205476151544 17.810834517711726 11.546035573055075 -1 1 -1
256 3 1 0 -2.7193489476973447 18.661444050708145 11.016499143232707 0 1 -1
695 7 1 0 -0.4833828811653209 16.39134919663705 12.37668776930526 -1 1 -1
3642 37 1 0 -0.8307155156760366 17.51952256384937 10.201418783673116 -1 1 -1
2132 22 1 0 -0.748991506814841 19.321395884093036 12.675032450528374 0 0 -1
254 3 1 0 -0.8246625510062096 18.330947393809513 10.761951536833436 0 1 -1
1923 20 1 0 -2.505382714510377 18.348444712157246 10.013082804648496 0 1 -1
8371 84 1 0 4.703858247134935 22.251299011761194 9.860976110273368 0 0 -1
2197 22 1 0 5.434902458814054 20.5994608232585 9.732533609705754 0 0 -1
2367 24 1 0 9.244363873474846 21.715394617665027 9.777808061966006 0 0 -1
2008 21 1 0 -0.286044036424034 17.22413766557216 11.970361925114794 1 0 -2
692 7 1 0 0.7621502838231251 17.73743177926071 12.453537932090189 -1 1 -1
250 3 1 0 0.17359394036747844 16.22355680226604 11.482010951640422 0 1 -1
251 3 1 0 0.5134990934029311 16.96540115656315 10.950505581937065 0 1 -1
3638 37 1 0 -0.04717082288084917 18.51338372223958 11.258336693641757 -1 1 -1
252 3 1 0 0.6399291145677761 17.61738139431592 10.280744309089744 0 1 -1
3637 37 1 0 0.44818468823896396 17.738499888051056 11.594861087084803 -1 1 -1
3636 37 1 0 1.0534893851222886 18.172717686337055 11.012828386225818 -1 1 -1
2009 21 1 0 -0.11433606550459885 17.997886260090137 12.563319695651263 1 0 -2
691 7 1 0 0.7099463980530025 16.956478688268525 11.865386451407323 -1 1 -1
272 3 1 0 0.4515935457084783 18.791544937139633 12.093928544502091 0 1 -1
253 3 1 0 0.07207490349787626 18.397119304617405 10.309167103432387 0 1 -1
244 3 1 0 1.4772247617455392 17.28964497311708 10.990069004857304 0 1 -1
3641 37 1 0 -0.1792564830169976 17.601144892572567 10.93369443071926 -1 1 -1
273 3 1 0 1.3487820269817519 18.3521958650302 11.88861369469964 0 1 -1
243 3 1 0 1.897673494712123 17.503540823106874 10.159109136369784 0 1 -1
3644 37 1 0 0.5426043589717509 16.417630730851528 9.857173849262411 -1 1 -1
3643 37 1 0 -0.19730425181075795 16.87847603961699 10.108035823614978 -1 1 -1
3645 37 1 0 1.3651879079665399 16.664417219402736 10.204977407526673 -1 1 -1
5290 53 1 0 1.6069976464014033 19.191965323412333 10.617731320932418 0 0 -1
271 3 1 0 1.0861113963831102 19.258037918026144 12.580642153798312 0 1 -1
5291 53 1 0 0.9665025086120487 19.09613553543023 11.30498995366089 0 0 -1
549 6 1 0 1.586688808856513 17.471082003165783 12.656301235713098 -1 1 -1
690 7 1 0 1.0120878205541235 16.637435714446255 12.735529012504893 -1 1 -1
3635 37 1 0 2.0423932124826045 18.195021618606095 11.141016557537936 -1 1 -1
245 3 1 0 1.9057771268015689 16.716396356475848 11.686503021887734 0 1 -1
274 3 1 0 1.9093964963922971 19.111669055280245 11.93586331174617 0 1 -1
3647 37 1 0 2.7182669925867007 16.234588405467797 10.131739247822425 -1 1 -1
4604 47 1 0 3.754750589348646 16.613433058941748 11.872918700814534 -1 1 -1
3646 37 1 0 2.1563959846719047 16.62424046231441 10.757868121487013 -1 1 -1
239 3 1 0 3.6628730341635922 17.020272464166194 11.021785924061948 0 1 -1
5041 51 1 0 8.73688903518249 22.099153598967437 12.71253759580549 0 0 -1
546 6 1 0 2.278834330841832 17.691839208982316 11.955385965086816 -1 1 -1
3633 37 1 0 2.894266951331387 17.176575174224105 10.18294751613342 -1 1 -1
242 3 1 0 1.6983830032325002 18.376781043544455 10.288324379350259 0 1 -1
3634 37 1 0 2.6400094447563465 17.524212992532334 11.115823983750627 -1 1 -1
241 3 1 0 2.6554413540265607 18.366353534417968 10.405633792068532 0 1 -1
276 3 1 0 3.6166258530152255 18.947273314068084 12.394176137305427 0 1 -1
535 6 1 0 3.342288664306473 17.83128306104903 11.821756472012162 -1 1 -1
240 3 1 0 3.530607844474858 17.855653439941662 10.52466959006517 0 1 -1
3648 37 1 0 3.6870143109211 16.496949661830957 9.980674800819303 -1 1 -1
275 3 1 0 2.74319720761782 18.620067613307185 12.185750079496483 0 1 -1
300 3 1 0 3.173913015788024 18.56329845069314 11.2825436631776 0 1 -1
9202 93 1 0 4.226634806600185 18.01259435421251 9.680210546892164 0 0 0
1325 14 1 0 -9.68040859393092 16.008282318987565 11.358333660420104 0 1 -1
547 6 1 0 2.8326328483443373 16.973281321420387 11.97883533467453 -1 1 -1
3649 37 1 0 4.452472903500329 17.05707433584128 9.772706523678455 -1 1 -1
9800 98 1 0 -10.825430202253425 16.03097659248674 11.261775456091135 0 1 0
534 6 1 0 4.202918103659574 17.765438497043426 11.385258449100885 -1 1 -1
2318 24 1 0 -6.774191470518107 19.14918687884324 10.047927775039149 0 0 -1
4963 50 1 0 12.940210557098276 17.995984142984348 9.691119728990813 0 1 -1
532 6 1 0 4.6053551149931415 16.733826723458765 11.20836364439076 -1 1 -1
531 6 1 0 4.6198525068180345 16.299498646058648 10.31240486092692 -1 1 -1
2587 26 1 0 13.901632052052264 16.382347635976988 10.942027145297713 0 1 -1
4605 47 1 0 4.696578318400807 16.65111456262278 12.13611122316313 -1 1 -1
527 6 1 0 6.3077268871211345 16.628109524435384 9.912141356994052 -1 1 -1
530 6 1 0 5.336690122731756 16.84030404922041 10.06284488824123 -1 1 -1
533 6 1 0 4.823869783868542 17.410512738562872 10.65187781496582 -1 1 -1
528 6 1 0 5.828124022977228 16.251708310160957 10.667886492733773 -1 1 -1
9204 93 1 0 5.224829377023575 18.392335917810044 10.187234233618668 0 0 0
9203 93 1 0 4.316542645521384 18.449395538080744 10.550397634686426 0 0 0
3689 37 1 0 5.550341518533294 19.081534631960054 11.830810420515842 -1 1 -1
3651 37 1 0 5.982170719018708 17.682753342743165 10.036616751989197 -1 1 -1
3687 37 1 0 4.482707056092149 18.63023565434203 11.83725656827919 -1 1 -1
3686 37 1 0 5.062323492924147 18.240552342372293 11.10880752528089 -1 1 -1
3685 37 1 0 5.1166484605781655 17.56479828556214 11.765835249958341 -1 1 -1
3683 37 1 0 5.812198184995445 17.257050448907933 11.0690353619791 -1 1 -1
3688 37 1 0 5.217432627687646 18.3461576838576 12.294882043227256 -1 1 -1
3684 37 1 0 5.990800691445642 17.904917705312272 11.764724634326361 -1 1 -1
3682 37 1 0 6.6192196428648415 16.766888202444456 10.962529638650734 -1 1 -1
3679 37 1 0 6.196170286521927 18.130202474028316 10.819930355353025 -1 1 -1
8611 87 1 0 6.301324046713145 18.915372066770956 10.137862433644218 0 1 0
4932 50 1 0 5.7058002902697815 16.789407980823928 12.011530154077576 0 1 -1
3678 37 1 0 6.9453996301259195 17.969135251407394 10.292662697430258 -1 1 -1
537 6 1 0 4.287331577119971 17.544728331541897 12.227920216847963 -1 1 -1
6113 62 1 0 12.935211007255795 22.225833666479545 11.634314904243185 0 0 -1
3690 37 1 0 5.709720330812818 19.129967272931182 10.889598305748798 -1 1 -1
4933 50 1 0 5.715933188530215 17.47771876590521 12.612171461076374 0 1 -1
1170 12 1 0 6.371286977457288 18.699599269818044 12.232344822364091 0 0 -1
1169 12 1 0 6.499434819017303 19.229078298431013 11.41494283234974 0 0 -1
525 6 1 0 7.917702260635075 16.15031368622403 9.866250747004122 -1 1 -1
3400 34 1 0 8.11553505426992 17.4650042980856 10.010276093943187 -1 0 -1
5116 52 1 0 7.590420195607319 16.56120151487074 11.174147481063873 0 1 -1
3681 37 1 0 6.802877805786391 17.293132544072265 11.697232157415968 -1 1 -1
5115 52 1 0 8.155203073047446 16.69432144328936 11.907286111261056 0 1 -1
3680 37 1 0 6.911149099952702 18.214380550840843 11.552929525408508 -1 1 -1
3655 37 1 0 7.439575782214373 17.493814571095918 11.060181447474962 -1 1 -1
3397 34 1 0 8.454113828445038 16.62308518043355 10.65415661706186 -1 0 -1
6164 62 1 0 -1.171682456436466 22.11722148842304 11.421718413000445 0 0 -1
3654 37 1 0 7.267205715343717 16.984482165099237 10.257089341394257 -1 1 -1
3396 34 1 0 8.448339935036252 17.481102937220662 10.95999361753877 -1 0 -1
3656 37 1 0 7.607329958253423 17.766575907871697 11.977107969682203 -1 1 -1
1163 12 1 0 7.8795027179881885 18.342809893928912 11.280205725297067 0 0 -1
3399 34 1 0 9.083169187141326 17.382144252589164 10.117847078982049 -1 0 -1
8614 87 1 0 7.821365137734464 18.377177575561802 10.27482255637631 0 1 0
8613 87 1 0 7.193849687827004 18.92351194968593 10.770327215772406 0 1 0
3394 34 1 0 8.642752521073113 17.99513568390206 12.240035494444072 -1 0 -1
1162 12 1 0 8.913016795177143 18.467504957719633 11.482525602097567 0 0 -1
3657 37 1 0 7.660031579273436 18.767072776992507 12.156023181307727 -1 1 -1
3674 37 1 0 8.853563811260354 18.32703383404924 10.061659816365843 -1 1 -1
3395 34 1 0 8.95613201795734 17.27636310441111 11.707585302794037 -1 0 -1
4937 50 1 0 7.553375488365695 16.835172222152373 12.710110959313004 0 1 -1
2579 26 1 0 8.880720840058114 16.434146426764514 12.42666978962299 0 1 -1
1165 12 1 0 8.214465952281902 19.52042749811217 11.819949316012899 0 0 -1
1164 12 1 0 8.310765997028174 19.122105179760446 11.033591174082828 0 0 -1
8615 87 1 0 8.295763823599053 19.146498655517547 9.852007166155463 0 1 0
8490 85 1 0 7.117862919441599 22.325913715242677 12.473791040010951 -1 0 -1
1171 12 1 0 6.787998323568495 17.73606917704837 12.512116941520578 0 0 -1
1346 14 1 0 -11.889161135915993 22.27137234905353 11.301049447926417 0 0 -1
2530 26 1 0 12.867202901587564 16.218787052341714 10.51088670607327 0 1 -1
8621 87 1 0 9.311363129744876 19.13887433616249 10.591210194020476 0 1 0
3398 34 1 0 9.364509714835279 16.874647291902857 10.836531668572041 -1 0 -1
2581 26 1 0 10.025297726996332 16.403741225953112 12.189227037225141 0 1 -1
3673 37 1 0 9.35037257131064 17.95067821141178 10.853709197134826 -1 1 -1
5000 50 1 0 10.22633509291277 17.472589603529965 11.094796536817467 0 1 -1
2580 26 1 0 9.302983624400628 16.368772618209558 11.61458594729611 0 1 -1
3672 37 1 0 10.125389134892671 18.04767941821568 10.20295402726394 -1 1 -1
1826 19 1 0 10.81053293745427 17.134753053167117 10.37527804369108 0 1 -1
2582 26 1 0 10.66712512839753 16.521814193767675 11.534722692497786 0 1 -1
4999 50 1 0 10.49978234712842 18.13521373124946 11.713156442190549 0 1 -1
4998 50 1 0 9.68343900788712 18.281192670533777 12.256447492146723 0 1 -1
1827 19 1 0 10.914227452566283 17.715225425370605 9.679616937780246 0 1 -1
4957 50 1 0 10.601572980810928 18.476857331610404 12.624361470709859 0 1 -1
4997 50 1 0 9.974124378291453 17.42963339391905 11.994999210139238 0 1 -1
1160 12 1 0 10.57394306922761 18.705334920040862 10.746253385152142 0 0 -1
1161 12 1 0 9.82144968280928 18.571406748329416 11.335679237564367 0 0 -1
4960 50 1 0 11.295565054337573 18.183711392427107 10.600123228801712 0 1 -1
1825 19 1 0 10.208454672862175 16.495998612399468 10.737393932279295 0 1 -1
510 6 1 0 11.325999577969757 16.231822908991532 10.342204629193187 -1 1 -1
3661 37 1 0 10.230037479540893 19.37245873628904 12.360761645446452 -1 1 -1
2583 26 1 0 11.304125634211111 17.404768460708226 11.350053587139843 0 1 -1
1824 19 1 0 9.679688258205314 16.1036955871605 9.974370499734036 0 1 -1
4959 50 1 0 11.45844703136568 18.333040773985147 11.523050844972223 0 1 -1
4939 50 1 0 9.330966262538833 17.40338713828917 12.804777260540494 0 1 -1
4996 50 1 0 10.890062362888564 17.323956003051805 12.439530845721219 0 1 -1
3669 37 1 0 11.086078602594423 18.819159487688978 9.886221102504946 -1 1 -1
1159 12 1 0 11.375652117229894 19.24120607418096 11.067012592240811 0 0 -1
3392 34 1 0 9.115332195254961 19.026169210049897 12.361514670154735 -1 0 -1
5067 51 1 0 12.53342822365418 20.097353871575113 12.333519844475074 0 0 -1
1157 12 1 0 12.568159403379855 19.375129488674673 11.587568044333977 0 0 -1
246 3 1 0 2.390909466410692 16.013857767651594 12.06477776416317 0 1 -1
2543 26 1 0 13.602416327977586 18.704639094395233 9.769333957006976 0 1 -1
4958 50 1 0 11.498545725597054 18.09981052916821 12.392260844920866 0 1 -1
4995 50 1 0 11.382067181731099 16.50670983260302 12.48622096983306 0 1 -1
4991 50 1 0 11.96894935937911 16.453094915477998 11.767702066213444 0 1 -1
2586 26 1 0 13.31453457449284 16.168208656190494 11.683181014647388 0 1 -1
4992 50 1 0 12.62234181032727 16.419911772910154 12.432858513109277 0 1 -1
8814 89 1 0 13.6602013854273 18.083985066800206 10.558082709407318 -1 1 0
4965 50 1 0 13.408984403660892 17.091331596962924 10.690295623792611 0 1 -1
2584 26 1 0 11.992219077301215 16.906963788302946 10.936809890885144 0 1 -1
4962 50 1 0 12.481078413274126 17.756098006180046 10.55009749064842 0 1 -1
2585 26 1 0 12.824044947746394 16.893807184460528 11.465283458486223 0 1 -1
3668 37 1 0 12.00280961178462 18.74059613614417 10.127415309663647 -1 1 -1
8813 89 1 0 13.47693069003903 17.776336598147992 11.462455421869329 -1 1 0
4961 50 1 0 11.71247413320675 17.48366118906002 10.094081391329537 0 1 -1
3667 37 1 0 12.282379994644796 18.554734043621444 10.981105672634293 -1 1 -1
2544 26 1 0 13.229232495000815 18.904229895033385 10.582934958963277 0 1 -1
2545 26 1 0 13.986574861200143 18.978640073342017 11.271742956349216 0 1 -1
4989 50 1 0 12.864781832230094 17.38667409347762 12.50888380353898 0 1 -1
4990 50 1 0 11.965389151996572 17.274160378083728 12.224017958177427 0 1 -1
3666 37 1 0 12.585738972095626 17.855838332161966 11.54496112010152 -1 1 -1
1158 12 1 0 12.167285427086608 19.455438705675448 10.761517302250468 0 0 -1
8699 87 1 0 12.148768955756474 16.54035041998914 9.737787636798453 0 1 0
3664 37 1 0 12.440957126752888 18.271470056156 12.312274856268589 -1 1 -1
3665 37 1 0 13.171045025262536 18.612195019125814 11.801100481108627 -1 1 -1
4964 50 1 0 12.973623558886462 17.01456573320531 9.876894426774308 0 1 -1
2108 22 1 0 -12.481570693496705 21.054727012415825 10.809397366874794 0 0 -1
5066 51 1 0 13.400162387422078 20.372711971265634 11.975319991799202 0 0 -1
2638 27 1 0 -12.73594270129964 19.88146898295024 10.587359911556774 0 1 -1
6037 61 1 0 -11.710080876627023 19.566179212313706 10.053768357654727 0 0 -1
1347 14 1 0 -11.140830908415412 22.025169606036044 11.804087118479762 0 0 -1
2111 22 1 0 -12.550533514830818 19.535816218035244 12.346786584488532 0 0 -1
3663 37 1 0 11.93249332236072 19.069826437891592 12.148859832960845 -1 1 -1
2107 22 1 0 -11.973166594083448 21.659367825544745 10.348989532295365 0 0 -1
2637 27 1 0 -11.879479785847016 20.3984741609342 10.396431684016644 0 1 -1
2636 27 1 0 -11.063596799863923 20.093531039687115 10.7727172911377 0 1 -1
6039 61 1 0 -11.890008944067391 19.641557282306998 11.660687094632719 0 0 -1
2635 27 1 0 -11.012954558497324 19.172850828277994 11.034621750824726 0 1 -1
6040 61 1 0 -11.483728483209426 20.40873186118302 12.044309899957572 0 0 -1
5408 55 1 0 -11.481650563054616 20.986966256633252 11.01671627075022 0 0 -1
5409 55 1 0 -10.795533274566246 20.964742942943204 11.76209723784866 0 0 -1
4387 44 1 0 -12.383455244901267 20.536956970090394 11.66541975897944 0 0 -1
5407 55 1 0 -11.120822217969003 21.193355300569046 10.097829788392078 0 0 -1
4388 44 1 0 -12.109658533629773 21.39175856199759 11.925786341358512 0 0 -1
6041 61 1 0 -10.74910928845388 20.648067557428632 12.644882885454493 0 0 -1
6079 61 1 0 -11.214348025703716 19.601741668637995 12.557308658120354 0 0 -1
4389 44 1 0 -11.420861477674393 21.396717730224115 12.511522863747897 0 0 -1
5411 55 1 0 -10.395307822983874 20.52642166723303 10.225807582547061 0 0 -1
1348 14 1 0 -11.027312805093178 22.057388781691053 10.869192720685085 0 0 -1
2633 27 1 0 -10.261829404704166 19.541810888528886 12.471078856200904 0 1 -1
4386 44 1 0 -12.24329721947575 20.610856518433906 12.59037836419277 0 0 -1
2634 27 1 0 -10.60417422004485 19.834505284623667 11.620853411960473 0 1 -1
4391 44 1 0 -10.475306290222434 21.69584696967383 12.532248464685246 0 0 -1
1270 13 1 0 -10.33661992573936 21.60626351808457 9.897667641391198 0 0 -1
5986 60 1 0 -11.204491149348595 20.26503686460321 9.703936957374083 0 1 -1
6046 61 1 0 -8.68095246123567 19.18168501274651 11.477483272024312 0 0 -1
5991 60 1 0 -9.755505024374788 19.39219967037282 11.671549130093286 0 1 -1
3375 34 1 0 11.747391841365673 20.976249583762026 11.814603806258535 -1 0 -1
1355 14 1 0 -10.00372445448759 22.186008931572843 11.808004680274054 0 0 -1
5410 55 1 0 -10.46913125746304 21.193674094485953 10.886223029284064 0 0 -1
2330 24 1 0 -9.010169424560042 20.52125735784561 10.201336128819223 0 0 -1
1358 14 1 0 -9.44947272805016 22.063200953851222 10.952480584288688 0 0 -1
2331 24 1 0 -9.63321500242353 21.233795365844898 10.2892057290919 0 0 -1
4392 44 1 0 -9.565445247112578 21.641085818169017 12.509677858040197 0 0 -1
5988 60 1 0 -9.595334430944126 19.775711992277095 9.817328274536203 0 1 -1
1356 14 1 0 -9.801490358742289 21.292846007634225 11.63712537706722 0 0 -1
1357 14 1 0 -8.93472495746838 21.91098105455405 11.776666048654487 0 0 -1
6042 61 1 0 -9.85238721483537 20.515932931675813 12.368061315771458 0 0 -1
6043 61 1 0 -9.179785796746465 20.14549592530419 11.810974709968795 0 0 -1
5989 60 1 0 -10.053037656289636 19.51597430527589 10.704739415175721 0 1 -1
5413 55 1 0 -9.161126867030413 19.747841975322153 10.908146574095312 0 0 -1
5412 55 1 0 -9.789733121527593 20.46465019029869 10.95083074034433 0 0 -1
5414 55 1 0 -8.178111792339184 19.776501458537652 10.694239142729497 0 0 -1
2332 24 1 0 -8.993815874920397 21.142591634564646 11.003738979197378 0 0 -1
2333 24 1 0 -8.780728344626356 21.723820749475365 10.268509673603258 0 0 -1
6065 61 1 0 -8.047653903197329 20.06499759620298 12.631123289389077 0 0 -1
6044 61 1 0 -8.280270090062917 20.24229638966718 11.504832816819402 0 0 -1
2370 24 1 0 11.689619980370964 21.164183596583662 10.145530281437937 0 0 -1
4393 44 1 0 -8.911466858552597 21.002011009192227 12.186852911539503 0 0 -1
6067 61 1 0 -9.354253340125606 19.554601547976254 12.556450933452279 0 0 -1
2329 24 1 0 -8.203356283269626 20.71545012298857 10.613956659204494 0 0 -1
5417 55 1 0 -7.3128116189453145 19.265794892669692 10.839062843455883 0 0 -1
5415 55 1 0 -8.227685049799629 20.073930690288446 9.836082344039946 0 0 -1
2325 24 1 0 -6.2561708784977785 19.62043276188435 10.843806299532487 0 0 -1
6181 62 1 0 -8.032257244457139 21.87426601142854 10.746314936984026 0 0 -1
4394 44 1 0 -8.177163264254794 21.26483027349205 11.619531938458472 0 0 -1
6045 61 1 0 -7.8138210798643355 19.456194434998288 11.750834887410388 0 0 -1
6182 62 1 0 -7.682938753121012 22.247349573515358 11.546950292781226 0 0 -1
4423 45 1 0 -6.013737062973798 21.050886232762423 9.803363526071957 0 0 -1
6375 64 1 0 -12.515543127914132 22.286546080196565 12.31353057416344 0 0 -1
2334 24 1 0 -7.943476544559939 21.498687429709083 9.844432609899904 0 0 -1
5418 55 1 0 -7.3267462452544665 20.13045519763522 11.205047972384913 0 0 -1
9199 92 1 0 -7.300025070803662 21.50323972239215 11.901046956160974 0 0 -1
2335 24 1 0 -7.087483249884382 21.918493762637652 10.148251492865196 0 0 -1
9200 92 1 0 -7.426789433188594 20.557893759146186 12.068465424577736 0 0 -1
2326 24 1 0 -6.6854695657054135 20.36024274651892 10.479495082024112 0 0 -1
2328 24 1 0 -7.379961174709023 20.75709381204588 10.063159395120543 0 0 -1
5419 55 1 0 -6.549789603233585 20.54959440405854 11.40438132795776 0 0 -1
6180 62 1 0 -7.379726330152208 21.254793350264784 10.970007166885878 0 0 -1
5420 55 1 0 -5.703995278078846 20.642059340672922 10.901551353827319 0 0 -1
6062 61 1 0 -7.07614307391961 19.67003326318591 12.539998659525436 0 0 -1
6179 62 1 0 -6.462913099471729 21.304091394578645 10.781998936242452 0 0 -1
9198 92 1 0 -6.489614786294409 21.932693863244587 11.865199699101963 0 0 -1
2173 22 1 0 -6.234337535388389 20.146327364333814 12.188134250535708 0 0 -1
2174 22 1 0 -6.45655009230547 21.028859522574198 12.336801332343175 0 0 -1
6178 62 1 0 -5.613191657195238 21.748419264606024 10.55578170537459 0 0 -1
3371 34 1 0 13.30411910107657 20.548364883928556 10.855112896503588 -1 0 -1
4395 44 1 0 -7.969207803943667 21.264935176477195 12.624122423134049 0 0 -1
6184 62 1 0 -6.875088067243611 22.21975974260725 12.708036351477084 0 0 -1
8483 85 1 0 12.05797916318815 21.068359801281783 12.735348600965787 -1 0 -1
5063 51 1 0 13.77744230870406 21.01588284656423 12.541395012159107 0 0 -1
4422 45 1 0 -5.516627913467852 20.25736776319441 9.924607150302863 0 0 -1
5421 55 1 0 -4.949213938686746 21.187590481945065 11.045530513638315 0 0 -1
2324 24 1 0 -5.585054294216907 19.75154249176594 11.532484126192863 0 0 -1
2341 24 1 0 -3.033372110703917 21.7902728425141 10.092060727249162 0 0 -1
2323 24 1 0 -5.177189553423147 19.576837194924682 10.74661776938823 0 0 -1
2180 22 1 0 -4.189060793891516 19.70944044886704 11.078277414365223 0 0 -1
9197 92 1 0 -5.6733511480907595 21.769767672372303 11.439762346557151 0 0 -1
9196 92 1 0 -4.940058160744287 21.97494193572533 12.049819831361855 0 0 -1
2181 22 1 0 -3.570213722621295 19.279104885029845 10.533480823532269 0 0 -1
2179 22 1 0 -3.3097386519370797 20.060608601490912 11.132501635456823 0 0 -1
5423 55 1 0 -3.7361160490358465 21.065889333145815 10.528372689840847 0 0 -1
2178 22 1 0 -4.02160162407691 20.555637549645077 11.437053773641354 0 0 -1
2177 22 1 0 -4.82827575868295 20.35743294713656 11.891401951391227 0 0 -1
5422 55 1 0 -4.535774788008931 20.51687483984138 10.540865200992242 0 0 -1
6176 62 1 0 -4.527739127194547 21.975192851694707 10.462343459205234 0 0 -1
6175 62 1 0 -3.628193761514794 22.04917643798212 10.85216750171234 0 0 -1
6177 62 1 0 -4.958750510327193 21.34413002957004 10.03123005469798 0 0 -1
6174 62 1 0 -4.205225152114593 21.639005315750275 11.545327868971963 0 0 -1
2176 22 1 0 -5.5246603303490005 21.0351279681868 11.976280764746175 0 0 -1
5191 52 1 0 -3.658732442227997 19.89976576882248 11.90992722935489 0 0 -1
5189 52 1 0 -4.575441167648139 21.128304254978772 12.398183952822123 0 0 -1
2170 22 1 0 -5.222830374788974 19.70273704924014 12.549400894906864 0 0 -1
6172 62 1 0 -3.2325995940087378 22.016354404713827 11.88556722803626 0 0 -1
5188 52 1 0 -3.6216305277119503 21.116488477576333 12.044979181547902 0 0 -1
5187 52 1 0 -2.9190094335026373 20.90426781780531 11.44826951429504 0 0 -1
5424 55 1 0 -3.2585884627176096 20.261427049809956 10.19722713004806 0 0 -1
2322 24 1 0 -4.576934260804364 19.777975444169194 9.992579201991147 0 0 -1
6183 62 1 0 -7.7963900630917085 22.34321483440075 12.469694580274885 0 0 -1
5296 53 1 0 -1.7020581009202047 19.559498075695572 12.190048384940084 0 0 -1
6168 62 1 0 -2.5597856634056573 22.227920729068018 12.656550488992488 0 0 -1
2186 22 1 0 -0.533665241045032 19.689710141438816 10.174573026375668 0 0 -1
2342 24 1 0 -2.238113900268832 21.77015901755062 10.516833338571239 0 0 -1
5294 53 1 0 -1.424341509399028 18.99058962673824 11.422150645633035 0 0 -1
2182 22 1 0 -2.7324162055651584 19.365589991839755 10.063331501908031 0 0 -1
6169 62 1 0 -1.7642979074829057 21.979725276026443 12.20361201182411 0 0 -1
266 3 1 0 -2.080220780192848 20.473128087484703 12.604189300683036 0 1 -1
5184 52 1 0 -1.0978768148704035 20.9234235183606 12.304568669619105 0 0 -1
257 3 1 0 -2.0043073632585298 19.254941462349393 10.706869502600693 0 1 -1
5186 52 1 0 -2.5457539290094484 21.301346897063947 12.205095840826676 0 0 -1
258 3 1 0 -2.348203959524284 20.06178289238254 11.07207135469434 0 1 -1
259 3 1 0 -2.608197843695569 19.93625168918833 11.963939486693986 0 1 -1
9201 93 1 0 3.3955037914992268 18.46898819560435 9.810679931387327 0 0 0
5425 55 1 0 -2.594812181423354 20.849810885766118 10.527744937309745 0 0 -1
5426 55 1 0 -2.156196143609984 20.12402388873832 10.048298615758299 0 0 -1
6170 62 1 0 -2.0235476680762208 21.559787219453163 11.360872122982792 0 0 -1
2344 24 1 0 -1.2976327284354614 21.582606179801324 10.42710109608716 0 0 -1
5427 55 1 0 -1.7615344402236026 20.788087015897567 10.745045905589953 0 0 -1
267 3 1 0 -1.7328847494121948 20.450549281337032 11.726539512838302 0 1 -1
5183 52 1 0 -1.0067335445106718 21.184104678206147 11.356760224379137 0 0 -1
2185 22 1 0 -1.2912319129043084 19.163747425663658 10.025764362029971 0 0 -1
5428 55 1 0 -1.2187470664446227 19.938094724589178 10.703896716908396 0 0 -1
8354 84 1 0 -0.5503351100322895 22.120251264082388 10.682584935091457 0 0 -1
268 3 1 0 -0.9301588575723283 20.040129628918294 11.813295490307548 0 1 -1
2345 24 1 0 -0.6309219902665415 20.852247009837928 10.346819318318966 0 0 -1
2371 24 1 0 12.466089023202464 21.25243224085022 10.700621833105519 0 0 -1
8350 84 1 0 1.409561915900925 21.9030620079256 11.932028575579542 0 0 -1
269 3 1 0 -0.11824947428098653 19.576279765314332 11.734012449374422 0 1 -1
6163 62 1 0 -0.4704673436756046 21.868447842235447 12.037682732060725 0 0 -1
5293 53 1 0 -0.6388806560922404 19.175915547897326 10.924804192012935 0 0 -1
2188 22 1 0 0.31467543000696985 19.28535868416532 9.858332386351227 0 0 -1
8357 84 1 0 1.1261984440898942 21.618219381140847 10.982113818725727 0 0 -1
5182 52 1 0 -0.2380098821692851 20.838975315118482 11.848063059802621 0 0 -1
8355 84 1 0 0.005625243736892216 21.468857835258827 11.124020868432309 0 0 -1
5292 53 1 0 0.25753480684840113 19.456569615825657 10.829724926540123 0 0 -1
5429 55 1 0 -0.3112579734712284 20.205062051536174 11.073327085413679 0 0 -1
2347 24 1 0 1.0593865630174744 19.97285715218215 10.290679946772102 0 0 -1
5430 55 1 0 0.5987464594279555 20.44982395349495 11.137856151697129 0 0 -1
5431 55 1 0 0.6746237671786002 20.959463669188246 10.340548565321305 0 0 -1
2346 24 1 0 0.13678954954971267 20.222052794432734 9.970506345918093 0 0 -1
270 3 1 0 0.7215548389475117 19.940233371664977 11.98944059636317 0 1 -1
5179 52 1 0 0.5996054523473475 21.383056094094076 11.92225993497847 0 0 -1
5436 55 1 0 -0.2676220160136822 21.59017283423384 9.93885150328575 0 0 -1
5180 52 1 0 0.49809416043237853 20.676075265294187 12.659480891251903 0 0 -1
6162 62 1 0 0.00018386740729958717 21.81681343463118 12.824739655114747 0 0 -1
8358 84 1 0 1.4670348954313823 22.144874490005414 10.27102835416979 0 0 -1
2133 22 1 0 0.17987833980212997 19.51029678879093 12.732443459990186 0 0 -1
2348 24 1 0 1.7960805386337189 19.99959983702272 9.665194214229851 0 0 -1
8351 84 1 0 0.6216508198508048 22.28908902257328 11.602919232642128 0 0 -1
8356 84 1 0 0.48161124485008067 22.255163206516418 10.698524289462236 0 0 -1
1272 13 1 0 -11.184191586293643 22.17972038372522 9.73216671002641 0 0 -1
5285 53 1 0 1.4585196706427563 20.64920915929498 11.776777956088052 0 0 -1
5287 53 1 0 1.4817405366140068 19.92001782537354 11.231812158653154 0 0 -1
5181 52 1 0 -0.39452002617279547 20.380336826519816 12.673382690457817 0 0 -1
289 3 1 0 2.9390914338636076 21.969131552830838 11.49316212908456 0 1 -1
5284 53 1 0 1.732857443407429 20.010874430701442 12.44387056531782 0 0 -1
5289 53 1 0 2.4839353195883813 19.018829080567194 10.990497721265783 0 0 -1
283 3 1 0 3.274712281708009 19.646102898323733 11.547855848422692 0 1 -1
290 3 1 0 3.7379278414579247 21.740015815926597 11.148077713872969 0 1 -1
5286 53 1 0 1.52923658933965 20.726531010782388 10.784121895633367 0 0 -1
293 3 1 0 2.965912749522486 22.097785680621854 9.975978925049503 0 1 -1
288 3 1 0 2.0680080413279835 21.826389576007177 11.122415916150393 0 1 -1
299 3 1 0 3.5235172355363282 19.24047080105746 10.723645517116864 0 1 -1
284 3 1 0 2.8231872724274236 19.551455043588163 12.444447502697408 0 1 -1
298 3 1 0 3.279101541827373 20.16475732481654 10.528739257316632 0 1 -1
287 3 1 0 2.422321511183915 20.935417951125434 11.200258110714682 0 1 -1
286 3 1 0 2.11970515774777 21.33281030261216 12.041099644317578 0 1 -1
5288 53 1 0 2.3914320104990416 19.98583446587709 10.96875768091508 0 0 -1
294 3 1 0 2.978700123870336 21.44497727913543 10.605056347787144 0 1 -1
296 3 1 0 3.8853770697979577 20.93310739394665 10.501320540003583 0 1 -1
285 3 1 0 2.4936301453243797 20.399782239822773 12.174820768143164 0 1 -1
297 3 1 0 4.0803109842184 20.132144586091137 10.002534146762704 0 1 -1
295 3 1 0 3.8538841872624765 21.766320290000156 10.089219574390086 0 1 -1
6134 62 1 0 4.124621242375802 21.992900383208795 11.934624871129955 0 0 -1
1401 15 1 0 3.431095557701987 20.67023101655289 11.337905809231591 0 0 -1
6135 62 1 0 3.427506296281816 21.339816798482406 12.14141650498231 0 0 -1
282 3 1 0 3.69203854390069 20.165714302285824 12.188256181971404 0 1 -1
1943 20 1 0 2.7463021384439443 20.68426247675207 9.942759941267532 0 1 -1
3692 37 1 0 4.088131813264017 19.96759886019676 11.020276581779664 -1 1 -1
2927 30 1 0 13.12483213403798 22.326364942306668 9.955139751315416 0 1 -1
2191 22 1 0 2.713384097177441 19.6888488878893 10.050301428862367 0 0 -1
1942 20 1 0 1.9836173291970152 21.352566112914662 9.96421664014651 0 1 -1
3691 37 1 0 4.829874630653613 19.20612905768428 11.116153684002034 -1 1 -1
4092 41 1 0 6.18170887514195 21.97139406150793 12.70755801882521 1 0 -1
8610 87 1 0 5.408671805291448 19.2465749292803 9.67967171758249 0 1 0
6137 62 1 0 4.398239073111686 21.081555185709504 12.440497954254873 0 0 -1
6138 62 1 0 4.94211589534612 20.312490802764316 12.622770338386903 0 0 -1
2194 22 1 0 4.561093057219022 19.34433656821549 10.265592616191254 0 0 -1
5035 51 1 0 6.716879875954977 19.688720417412515 12.365693916079156 0 0 -1
6133 62 1 0 5.056503303666435 21.80609526438865 11.69728108232372 0 0 -1
1402 15 1 0 4.355303884887647 20.942402023374566 11.407141992084467 0 0 -1
5036 51 1 0 5.744333935823391 19.86136446798496 12.310908066758874 0 0 -1
1404 15 1 0 6.046186750855558 21.323827785625824 11.805989602976343 0 0 -1
2354 24 1 0 4.612151182965356 21.32927736695025 9.659371511987478 0 0 -1
6145 62 1 0 5.443646620451133 21.20952013024374 12.809348209060918 0 0 -1
2355 24 1 0 4.740924758322166 21.601694335528485 10.70929987750415 0 0 -1
1403 15 1 0 5.2810599018968745 20.82588978744933 11.701852692931825 0 0 -1
2356 24 1 0 5.4551837145810325 21.00458650461816 10.79225021023711 0 0 -1
2196 22 1 0 5.740158738126109 19.94831403392051 10.371666049260387 0 0 -1
3693 37 1 0 4.6985524180755895 19.992967290297493 11.693079243756873 -1 1 -1
3694 37 1 0 5.611124862190955 19.94940803038932 11.365594012160214 -1 1 -1
2195 22 1 0 4.859025627611718 20.26851257402911 10.555273456030363 0 0 -1
3695 37 1 0 6.500553466520383 20.340739810438023 11.348158222081533 -1 1 -1
1925 20 1 0 -0.6694069760887977 18.35888365607567 9.711679895679953 0 1 -1
5037 51 1 0 6.465548961498111 20.598710565294816 12.42468560226228 0 0 -1
1405 15 1 0 6.708728670165463 21.937244014754935 11.665821296352746 0 0 -1
3696 37 1 0 6.552796773030025 20.62389622298925 10.39340732675637 -1 1 -1
2357 24 1 0 6.245032259849502 21.555663595154122 10.751396831732748 0 0 -1
280 3 1 0 4.766168312391564 19.402387129561255 12.505637730671747 0 1 -1
5185 52 1 0 -1.8183602518147044 21.3117948948953 12.808251358580087 0 0 -1
3361 34 1 0 13.083052794361627 21.298669542287826 11.73946716377461 -1 0 -1
8489 85 1 0 7.9197620138527505 22.186249801938537 11.991948651019547 -1 0 -1
6119 62 1 0 9.279954816446708 22.010223507790563 10.793438391937187 0 0 -1
1406 15 1 0 7.354602791518225 22.30871154247113 11.071840031811087 0 0 -1
1168 12 1 0 7.296295091661769 19.760549314629372 11.473622043237693 0 0 -1
2358 24 1 0 6.843566571828873 22.018709713521922 10.089219813209787 0 0 -1
5038 51 1 0 7.027773752638364 21.33392264776078 12.346918143262194 0 0 -1
8612 87 1 0 6.659081124637741 19.666467227460075 10.49815385837926 0 1 0
1167 12 1 0 7.407139963528426 20.538464973597033 11.98588432978618 0 0 -1
5003 51 1 0 7.2383250842846785 21.40866166665019 10.644927837645302 0 0 -1
8618 87 1 0 8.111453169642438 20.44833231661932 11.500271516360574 0 1 0
8616 87 1 0 7.7401963614080636 19.765476770240817 10.409552427700117 0 1 0
8619 87 1 0 8.661541635052597 20.01927571196363 10.893835267805342 0 1 0
8617 87 1 0 7.398878463844852 20.538601893817578 10.883032250084677 0 1 0
3697 37 1 0 7.37536657099065 20.631650444001497 9.877915299089036 -1 1 -1
3698 37 1 0 8.223978482413546 20.97778859257685 10.333658605808562 -1 1 -1
5004 51 1 0 7.677041957212499 21.357740102544135 11.622089570050921 0 0 -1
5005 51 1 0 8.567632850229696 21.368238469674715 12.083689286241006 0 0 -1
5001 51 1 0 8.822935084618997 21.222172818080058 11.134118001432848 0 0 -1
5006 51 1 0 8.209009237753879 20.793423202791708 12.748022003571498 0 0 -1
1166 12 1 0 7.681999645897029 19.75463109067954 12.55230090031209 0 0 -1
3391 34 1 0 8.740483223862167 19.87423857206158 12.550155813857794 -1 0 -1
8377 84 1 0 8.257404983103793 21.968115487512293 9.824998686755178 0 0 -1
5002 51 1 0 8.13711571206963 21.773313682871546 10.879032993972276 0 0 -1
3699 37 1 0 9.127279524807548 20.759473725171084 10.234751433603765 -1 1 -1
8620 87 1 0 9.212984701380687 19.49004628652761 11.48735332971713 0 1 0
5010 51 1 0 9.210666707620291 20.98207903245502 12.716809974640896 0 0 -1
4401 45 1 0 8.463421104646422 20.273131614286875 9.785251642456169 0 0 -1
3372 34 1 0 12.580940880539682 20.432282512006235 11.451538366875692 -1 0 -1
1156 12 1 0 13.325392233063386 19.665184743640076 11.164503320413564 0 0 -1
3671 37 1 0 10.028079409799055 18.935916822881516 9.861340889823067 -1 1 -1
8487 85 1 0 9.526272261942264 21.785435095773092 11.963407731392952 -1 0 -1
3374 34 1 0 11.16346556547321 20.339420263612716 12.25646153697949 -1 0 -1
6116 62 1 0 10.936599704482322 21.93703835878585 11.3781848907497 0 0 -1
3386 34 1 0 10.20927131119128 20.855590124153125 12.757571015055566 -1 0 -1
3377 34 1 0 10.514338979835177 20.676130242560916 10.48828678483379 -1 0 -1
3384 34 1 0 9.040070942658083 20.53241559933982 11.749958520710912 -1 0 -1
2369 24 1 0 10.823125497663614 21.686651124219594 10.078131293528001 0 0 -1
3378 34 1 0 10.122070950450848 20.108861319099596 9.792938049041094 -1 0 -1
8484 85 1 0 11.15004857841636 21.282801060093483 12.488206820211943 -1 0 -1
3383 34 1 0 9.528872480330644 20.25269934705115 10.992706002627829 -1 0 -1
3662 37 1 0 11.056307376208444 19.350756827213758 12.00922959147398 -1 1 -1
3380 34 1 0 11.41317786905108 20.199911411180775 10.550721301743886 -1 0 -1
8622 87 1 0 9.25201018805759 19.771207365437903 9.888474412779363 0 1 0
5044 51 1 0 10.385701842505298 21.977060743417432 12.522790906385882 0 0 -1
2368 24 1 0 9.989390423427842 21.43092625178727 10.335775325310466 0 0 -1
8485 85 1 0 10.611018828664118 21.020842029925404 11.747148710317065 -1 0 -1
3379 34 1 0 10.59213221170015 19.633181151045868 10.398756015374184 -1 0 -1
3381 34 1 0 10.89242629119314 20.127827462600987 11.382395193608836 -1 0 -1
8486 85 1 0 9.809032465913361 21.21448241627097 11.307820936341276 -1 0 -1
3385 34 1 0 9.936690943134856 20.285312931047372 11.97850529309355 -1 0 -1
3382 34 1 0 10.161705328337728 19.53310261943782 11.36238321375891 -1 0 -1
3373 34 1 0 11.807325895291417 19.948302214476097 11.662001451336023 -1 0 -1
8482 85 1 0 12.330430501280027 21.72469775108339 12.172545992656946 -1 0 -1
260 3 1 0 -3.067912888563571 20.384409622816726 12.674264439281917 0 1 -1
2373 24 1 0 13.798877541907753 21.200119126302077 10.175019420335094 0 0 -1
7801 79 1 0 12.695516174475912 19.44172962331556 9.900031620339908 -1 1 0
3362 34 1 0 13.986337017111495 21.719570970079133 11.71413243246644 -1 0 -1
7802 79 1 0 12.337753968315287 20.26759118172842 10.17121628644008 -1 1 0
1185 12 1 0 13.687930732387386 19.42321963848807 12.0961396552376 0 0 -1
6115 62 1 0 11.853155263504227 21.86327220061938 11.134646509312523 0 0 -1
2372 24 1 0 12.888377453291412 21.310570156877738 9.87566278127469 0 0 -1
3376 34 1 0 11.242463564468146 21.01835891912232 10.987995893445182 -1 0 -1
2928 30 1 0 12.22224138532578 22.019416231528123 9.84008700665994 0 1 -1
3360 34 1 0 13.275541930374857 21.751694945479528 10.885655021100666 -1 0 -1
8481 85 1 0 13.202127039672064 21.912413487649836 12.504354647067508 -1 0 -1
9195 92 1 0 -4.147607278618887 22.00794298035222 12.649253741427414 0 0 -1
2119 22 1 0 -8.947007360976066 17.902692055907806 12.727763497658723 0 0 -1
1184 12 1 0 12.896943793310758 19.166330057964192 12.598479803983501 0 0 -1
673 7 1 0 -4.107355387515746 16.766258744470747 12.75147355579893 -1 1 -1
4603 47 1 0 3.7481999713327667 16.191606135627538 12.674470201716277 -1 1 -1
3418 35 1 0 13.82760129769548 17.213782385117753 12.539661335326372 -1 1 -1
4935 50 1 0 6.66577890264249 16.484157049617497 12.780787193212477 0 1 -1
277 3 1 0 4.351722793556025 18.517900808276714 12.802100913766647 0 1 -1
6053 61 1 0 -3.5320486692446327 19.470103791419167 12.822944128510924 0 0 -1
6195 62 1 0 -8.719160212514392 21.996097777551462 12.73659694497783 0 0 -1
5068 51 1 0 11.816574485261917 19.884873508204087 12.806226153654151 0 0 -1
5278 53 1 0 1.944272052422379 18.396615523290542 12.76345331251784 0 0 -1
2175 22 1 0 -5.798303294352723 21.51744284628458 12.764971686865705 0 0 -1
8806 89 1 0 13.46848722595908 18.209918975198846 12.771175032437496 -1 1 0
548 6 1 0 2.259406874098284 16.744395134502028 12.67300708891988 -1 1 -1
5190 52 1 0 -4.070779397401445 20.428026954435985 12.563852739056713 0 0 -1
5297 53 1 0 -2.405995629574255 19.441604571738505 12.815303926424603 0 0 -1
617 7 1 0 -10.768375407855238 16.874870231481584 12.606249234250262 -1 1 -1
2163 22 1 0 -0.9981465599608246 21.82821505054622 12.810281355472544 0 0 -1
2130 22 1 0 -2.3768818208790297 18.423864698599033 12.73230139756349 0 0 -1
2131 22 1 0 -1.430482837201346 18.725951492799176 12.646615541246955 0 0 -1
5178 52 1 0 1.0108541184137252 21.677601119814344 12.793795295282647 0 0 -1
5176 52 1 0 2.755417816621174 21.939894011468006 12.559600611345362 0 0 -1
2374 24 1 0 13.414189391036796 20.476892938921885 9.773043763758643 0 0 -1
2313 24 1 0 -9.293686829371904 18.35287562090476 9.74583449661161 0 0 -1
1924 20 1 0 -1.6267801691591348 18.277953227126886 9.662741876072992 0 1 -1
3677 37 1 0 7.1745269982550575 18.774508637784812 9.74727572097752 -1 1 -1
1921 20 1 0 -3.8568266809890446 18.71779926286799 9.708119827877866 0 1 -1
9795 98 1 0 -12.08527593792951 17.625546029990794 9.833165288443496 0 1 0
9793 98 1 0 -11.420532319195436 16.93961685558397 9.787162550757238 0 1 0
2343 24 1 0 -1.7804660518602216 21.96843318330598 9.689287659595117 0 0 -1
4415 45 1 0 -1.7185158979789215 21.011874835464628 9.801320923230278 0 0 -1
5435 55 1 0 0.6243674416356146 21.866215055318293 9.739886719224536 0 0 -1
2190 22 1 0 2.0332700259146836 19.11356073937077 9.72267849100917 0 0 -1
2193 22 1 0 3.763985648971076 19.328847122111945 9.77268987737336 0 0 -1
2700 27 1 0 -11.885201475061494 17.504957874687687 13.896320559371775 0 1 -1
8774 88 1 0 -12.184537533591886 17.97822590642276 14.911889607076956 0 1 -1
652 7 1 0 -11.36977631960468 16.753833802253546 14.13743842397616 -1 1 -1
653 7 1 0 -10.70224752270683 17.473700117184578 13.99478845219836 -1 1 -1
8773 88 1 0 -11.317595758338028 17.650537441641735 14.770719046438547 0 1 -1
2699 27 1 0 -12.323393213190426 18.175980758347748 13.351366398757559 0 1 -1
6235 63 1 0 -11.446601172956004 18.62655352747093 15.540702432703467 0 0 -1
6082 61 1 0 -11.710780338423229 18.918323573829124 13.069056615613885 0 0 -1
6769 68 1 0 -11.245804534259028 16.600159593588643 15.098565794686973 0 1 -1
650 7 1 0 -12.213583469317843 17.03119955486181 14.84790403567974 -1 1 -1
6075 61 1 0 -11.695246888451955 18.46245251678249 14.122071394623143 0 0 -1
6074 61 1 0 -10.730691051105907 18.47325079975925 13.939714508859268 0 0 -1
6766 68 1 0 -11.549505637662621 17.680237653296068 15.694817480238118 0 1 -1
6018 61 1 0 -11.032877136080131 16.16046293681195 13.1820801935123 0 0 -1
6780 68 1 0 -12.538987849746796 16.357614722007703 15.385754315267995 0 1 -1
3467 35 1 0 1.3032388532197192 16.39104259078878 14.484231742953597 -1 1 -1
651 7 1 0 -12.072431072199407 16.173602110487373 14.549354859635462 -1 1 -1
904 10 1 0 -10.62376292898545 18.61520024563621 15.903576801467615 0 1 -2
3426 35 1 0 13.554177399325514 16.13903390691374 13.910420666667642 -1 1 -1
2116 22 1 0 -11.240804825826787 18.03148792374199 13.136298973514934 0 0 -1
2698 27 1 0 -12.352049089594216 17.241289179692554 12.972959040469616 0 1 -1
902 10 1 0 -10.66612966547103 18.506607341058317 14.914013797043431 0 1 -2
3390 34 1 0 9.564880073789993 20.112065530397615 12.954773802165395 -1 0 -1
2696 27 1 0 -12.369080191789411 16.721118411610103 13.759487268469744 0 1 -1
6237 63 1 0 -12.420646353909108 19.200593121099118 15.765253523474016 0 0 -1
6236 63 1 0 -11.918748557384149 19.248546340556288 14.990992011840017 0 0 -1
3460 35 1 0 5.254467633878818 16.1049339528865 13.944795872270003 -1 1 -1
6770 68 1 0 -10.602783335925213 16.368329581235393 15.775542152867473 0 1 -1
6073 61 1 0 -10.211070872438098 19.190417271068647 13.474863384866012 0 0 -1
903 10 1 0 -9.821624385854964 18.567972557906486 15.349072072071495 0 1 -2
2117 22 1 0 -10.301335507053388 17.90484092956902 13.129240103667074 0 0 -1
8772 88 1 0 -10.682149196889856 17.428294154588848 15.415496234200731 0 1 -1
6072 61 1 0 -9.35204107048863 18.67528621486438 13.280283126851543 0 0 -1
654 7 1 0 -10.072986458125811 17.748337263753918 14.715927897032566 -1 1 -1
8771 88 1 0 -9.8529372499364 17.011045321720438 15.350721412864678 0 1 -1
8770 88 1 0 -9.244817647161408 17.811911694493418 15.224581090360235 0 1 -1
655 7 1 0 -9.419631554872845 17.129489284316612 14.333353573322306 -1 1 -1
6071 61 1 0 -9.404496502302301 17.811322871949585 13.678713866030236 0 0 -1
6006 61 1 0 -8.87071707323674 16.945570196260466 15.301947961426155 0 0 -1
6070 61 1 0 -8.877218685496715 18.21363780082625 14.334402712040921 0 0 -1
6015 61 1 0 -10.42297735525049 16.750239588089716 14.492162448459952 0 0 -1
6083 61 1 0 -12.571544414187741 19.16153388397014 13.208984353460796 0 0 -1
6069 61 1 0 -8.526989784380753 19.054176556010148 14.063370406187687 0 0 -1
8769 88 1 0 -8.356791883555253 17.673057869085717 14.880510596719043 0 1 -1
5238 53 1 0 -9.735189966784029 18.860153860988692 14.404248145824585 0 0 -1
6005 61 1 0 -8.262234281166409 16.848633649747047 15.999661989905018 0 0 -1
568 6 1 0 -3.774388295189267 16.030139291551144 14.602923348330682 -1 1 -1
2120 22 1 0 -8.412697296926833 18.26749334814228 13.390266887733077 0 0 -1
656 7 1 0 -9.320954544895706 16.83831010892451 13.475572463448055 -1 1 -1
616 7 1 0 -10.206459854780546 16.793492773268397 13.442195290959727 -1 1 -1
658 7 1 0 -8.394206189524779 17.34363034290257 13.691567124069506 -1 1 -1
6007 61 1 0 -9.291487501593622 16.105896712092786 14.917128667084235 0 0 -1
6013 61 1 0 -8.70841321343353 16.392217044602333 14.202736672731177 0 0 -1
6014 61 1 0 -9.65776283666353 16.232783924319897 14.019551451257385 0 0 -1
4985 50 1 0 13.734242632728797 18.357106913952776 14.999248518520979 0 1 -1
7201 73 1 0 13.888489701486002 20.171240206805006 14.379682975737826 -1 0 -1
6012 61 1 0 -7.773659593508665 16.602943357673208 14.207968002424415 0 0 -1
5882 59 1 0 -7.486362657493741 19.07343510847608 15.67220922969513 0 1 -1
7600 76 1 0 -7.289254275926587 17.435912366577043 14.290011857860511 0 1 -1
2121 22 1 0 -7.483906538894541 18.039417699389915 13.360247628907171 0 0 -1
8768 88 1 0 -7.647715069753829 17.169438236143677 15.165149643285256 0 1 -1
3271 33 1 0 -6.743287428819847 18.377390148603098 14.10260886199151 0 0 -1
8766 88 1 0 -6.197877750400341 16.551515828273565 15.646852808392337 0 1 -1
3270 33 1 0 -5.751688163336074 18.052125534406954 14.07836115737312 0 0 -1
8767 88 1 0 -6.717322805993783 17.263762303060563 15.107528270640222 0 1 -1
2122 22 1 0 -6.576663444651288 17.846539127208757 13.297032230401948 0 0 -1
7599 76 1 0 -6.334579153690161 17.29146601815545 14.078021900872374 0 1 -1
7597 76 1 0 -7.070747897683965 16.28862583608528 14.79875428921179 0 1 -1
7598 76 1 0 -6.203736865775707 16.494573939776025 14.579783838619552 0 1 -1
9670 97 1 0 -6.093194246922092 18.19328530880929 15.01537571615062 0 1 -1
3272 33 1 0 -7.680158734495425 18.44280864619455 14.34176663478042 0 0 -1
9669 97 1 0 -6.509630277889403 18.686951517963656 15.698358819050554 0 1 -1
662 7 1 0 -5.804947227378236 16.35079840247341 13.487308637241291 -1 1 -1
6049 61 1 0 -7.028680056468828 19.01243060499074 13.253947043687834 0 0 -1
660 7 1 0 -6.659062294140848 16.898034317353005 13.185941266270472 -1 1 -1
3273 33 1 0 -7.132069373916479 18.137053675495757 15.063610278193208 0 0 -1
6004 61 1 0 -7.464861875650271 16.369654618494074 15.764567507983642 0 0 -1
3274 33 1 0 -6.691540138874844 18.982207957777963 14.851510815048227 0 0 -1
6051 61 1 0 -5.253399931020256 19.177114555422865 13.404916400667299 0 0 -1
6050 61 1 0 -6.109762382544015 18.74734940063209 13.33020253101561 0 0 -1
6011 61 1 0 -8.024321979836579 16.101231595068107 14.964009689564481 0 0 -1
659 7 1 0 -7.606204587163307 16.964681489403052 13.14621736414753 -1 1 -1
564 6 1 0 -5.6247507276480295 17.193048741176746 15.030634779566562 -1 1 -1
5883 59 1 0 -8.385076322559586 18.855862722272413 15.582125422110067 0 1 -1
563 6 1 0 -5.210497900490889 17.165519772521904 14.0871415118494 -1 1 -1
9704 98 1 0 -4.795394214584963 16.2715696553307 13.873520358824205 0 1 -1
3269 33 1 0 -5.182170767337191 18.200670106024894 13.326166419597829 0 0 -1
3268 33 1 0 -4.67029382453563 17.997205395474026 14.070977724655329 0 0 -1
562 6 1 0 -4.373417379955811 17.25990810116749 13.55089699194337 -1 1 -1
561 6 1 0 -3.629843333704013 17.646672431422747 14.110096961225555 -1 1 -1
9703 98 1 0 -4.111648765577646 16.88333114669371 14.300327354123246 0 1 -1
565 6 1 0 -4.979630631592879 16.5664843387906 14.773281564675818 -1 1 -1
3267 33 1 0 -4.496577786661616 18.970473950449016 14.281862405858801 0 0 -1
9113 92 1 0 -4.1175361959521375 18.46521192827969 15.02225795383357 0 0 -1
8763 88 1 0 -4.548950336734663 17.58912389958581 14.950833960077873 0 1 -1
560 6 1 0 -3.490540694540181 16.82984307236307 13.60109836436723 -1 1 -1
9114 92 1 0 -5.074863854738758 18.487266019993303 14.873451200891267 0 0 -1
8764 88 1 0 -4.88268590711365 17.162977516262167 15.686596232108549 0 1 -1
2127 22 1 0 -4.189957121178269 18.075939282478735 13.12410434005999 0 0 -1
3266 33 1 0 -3.7723761085908336 18.562130443756548 13.944978031929992 0 0 -1
8762 88 1 0 -3.6142682460927666 17.44937007638231 15.140370316953984 0 1 -1
566 6 1 0 -4.200544274666067 16.439998421739958 15.37005783613057 -1 1 -1
2128 22 1 0 -3.423553917191967 17.608927575760774 12.860411825723041 0 0 -1
6052 61 1 0 -4.298158969010668 19.139068748122504 13.258533946689642 0 0 -1
9112 92 1 0 -3.9824710936436123 18.056313631957025 15.830500558539256 0 0 -1
9147 92 1 0 -3.4805331932187187 18.890908910418588 15.737268200765286 0 0 -1
9702 98 1 0 -3.2025375192334558 16.775151090235873 14.480400494275077 0 1 -1
8761 88 1 0 -2.9499288861538417 16.768938261092305 15.432538501925176 0 1 -1
2129 22 1 0 -3.2967221749966065 18.49535701458941 13.00995460930231 0 0 -1
5282 53 1 0 2.395977859409161 21.063296469192863 12.905153566935605 0 0 -1
9115 92 1 0 -5.477491283477972 19.27303303686155 15.292570810522806 0 0 -1
9671 97 1 0 -5.50222052669867 18.089440828134528 15.780949511663685 0 1 -1
6557 66 1 0 11.2457989207096 22.27405417491822 15.68875407450463 0 0 -1
3265 33 1 0 -3.1066112417734963 18.306985018071742 14.719990497246844 0 0 -1
7951 80 1 0 -1.9629520704834995 16.233000319039956 13.562104642308132 -1 1 -1
570 6 1 0 -2.4090891674206922 16.246021516910226 14.707910861186557 -1 1 -1
9701 98 1 0 -2.535739375875133 17.426690438272814 14.544033139623872 0 1 -1
559 6 1 0 -2.550449088613558 17.060715249767885 13.409316629129114 -1 1 -1
558 6 1 0 -2.6924350926354705 17.9527851308192 13.576529669658582 -1 1 -1
3245 33 1 0 -1.4509444288777242 18.632813702499657 13.869229609204723 0 0 -1
3243 33 1 0 -2.102073863106007 18.29999912181616 15.389699628902532 0 0 -1
557 6 1 0 -1.7712412591303721 17.76627410217287 13.341825438673261 -1 1 -1
3264 33 1 0 -2.6422459811742414 19.078590651785348 15.004679576967817 0 0 -1
8760 88 1 0 -2.143984608931019 17.21035263806047 15.38950294721779 0 1 -1
8759 88 1 0 -1.3054545969971159 16.768126865341372 15.203887420673967 0 1 -1
555 6 1 0 -0.7838665599981418 16.839619869742034 14.316298715483992 -1 1 -1
3244 33 1 0 -2.061218338897442 18.17670394169661 14.43112386937246 0 0 -1
556 6 1 0 -1.6707127348655924 17.095426012063857 14.022733860646518 -1 1 -1
3246 33 1 0 -0.9017417314543774 17.955223982645457 14.27475260942198 0 0 -1
5300 53 1 0 -2.8188004230695523 19.686107193323174 13.675470109495176 0 0 -1
2005 21 1 0 -0.8888135270763371 16.654803286326718 13.199452186052172 1 0 -2
3261 33 1 0 -1.625958826056964 19.088520166686465 14.789950279840081 0 0 -1
9110 92 1 0 -2.9198811236007884 17.817815889940352 15.72392392996424 0 0 -1
7958 80 1 0 -7.532742216770818 16.02512283796574 13.374409520635822 -1 1 -1
3260 33 1 0 -0.8622990576744627 18.642389381069833 15.304516907773642 0 0 -1
2011 21 1 0 -0.6663681259354082 18.58028365107804 13.330090865703871 1 0 -2
8758 88 1 0 -0.3407235446264725 16.712991885002754 15.178578856996914 0 1 -1
3242 33 1 0 -1.2878758370402323 17.87345412758775 15.57874002415109 0 0 -1
3259 33 1 0 -0.5056713083704505 18.94419955346465 14.418794229600532 0 0 -1
3247 33 1 0 -0.35748933795667703 17.7781459193629 14.973450464578164 0 0 -1
4396 44 1 0 -7.117444875175073 21.01512548510313 13.004616755141214 0 0 -1
2010 21 1 0 -0.6457244811507916 17.644183051859486 13.280497751898226 1 0 -2
6017 61 1 0 -10.736939772956847 16.044214074894292 14.04730836452207 0 0 -1
7949 80 1 0 -0.14387523705766192 16.207788141021194 13.704182089562515 -1 1 -1
7948 80 1 0 0.8212126929522441 16.262044005669615 13.65125232635363 -1 1 -1
2012 21 1 0 0.017007404071730292 19.12899136153476 13.631577915741548 1 0 -2
8756 88 1 0 0.8522102725552756 17.198629916656508 15.38013990251859 0 1 -1
3253 33 1 0 1.6411419451428912 19.53326177415035 14.223155338771603 0 0 -1
3248 33 1 0 0.5355717844183374 17.714409767067316 14.680497502717024 0 0 -1
552 6 1 0 1.1512022892197589 17.21878166121197 14.162546620584616 -1 1 -1
5264 53 1 0 0.5113211094479997 18.298418037470547 15.418074215988554 0 0 -1
5273 53 1 0 1.5680853437821423 18.52699354474477 15.769589566866845 0 0 -1
553 6 1 0 0.36806640299179527 16.787520774085365 14.565226964592586 -1 1 -1
554 6 1 0 -0.032546682783197056 17.213394138912683 13.890461762146089 -1 1 -1
551 6 1 0 1.1514805377354556 18.125773126574515 13.954702225526939 -1 1 -1
8755 88 1 0 1.772392258191621 16.977890493919368 14.995848456897324 0 1 -1
7947 80 1 0 1.6761417794351736 16.623861339223478 13.538823506718913 -1 1 -1
3249 33 1 0 -0.01958581647263813 18.20716172737439 14.006880604744545 0 0 -1
3250 33 1 0 0.5026535179326981 18.338803546325494 13.177249240401949 0 0 -1
5272 53 1 0 1.3579829096451945 18.12376026105887 14.868005727590816 0 0 -1
4601 47 1 0 4.641983315772453 16.046793459221313 12.973526298180703 -1 1 -1
693 7 1 0 0.7646457624276071 17.418362294842815 13.351922628253469 -1 1 -1
550 6 1 0 1.8663065467017468 17.663957991212335 13.49390422069037 -1 1 -1
3257 33 1 0 0.99358042590144 19.209039926774793 15.261689770474618 0 0 -1
3251 33 1 0 1.0452792706869225 19.082301377540244 13.595246490550362 0 0 -1
8757 88 1 0 0.33687463406307394 16.62798917907169 15.908701719281687 0 1 -1
3258 33 1 0 0.4691599796299535 18.946145220497357 14.547120175569958 0 0 -1
5263 53 1 0 -0.21887780140613344 18.047371384330795 15.945591960778877 0 0 -1
581 6 1 0 1.1045699052432365 16.22962073806356 15.389325681152858 -1 1 -1
694 7 1 0 0.060702121368478856 17.017171811159464 12.872223285441489 -1 1 -1
4094 41 1 0 7.417969193577864 22.16768548797578 14.006837916799807 1 0 -1
5271 53 1 0 1.7819232348089926 17.621354802589458 15.654673405588706 0 0 -1
5274 53 1 0 2.021072887974544 18.859540982548236 14.934739821407085 0 0 -1
8754 88 1 0 2.2383235452602666 16.316738251456336 15.444134125773124 0 1 -1
8753 88 1 0 2.7364921166894636 17.134913390222486 15.366679900376266 0 1 -1
4925 50 1 0 2.7257146940634254 17.271249338505072 13.896339613182437 0 1 -1
4923 50 1 0 3.5661434640979515 16.86754137539821 13.977162698678669 0 1 -1
4926 50 1 0 2.1874499474517535 17.75095658039046 14.517081293689106 0 1 -1
4924 50 1 0 3.0871239289812493 16.783603044601648 13.197770883723116 0 1 -1
4927 50 1 0 3.2645530653268935 17.646769933181933 14.639275650647317 0 1 -1
5277 53 1 0 2.0298974610483818 18.530975419205234 13.728160551299613 0 0 -1
4922 50 1 0 3.0966816833667004 16.456675674822918 14.731265802605332 0 1 -1
2144 22 1 0 3.6692621912835186 18.001946512322117 15.643647690519584 0 0 -1
4928 50 1 0 4.181896162470533 17.517135076762894 14.805933628640233 0 1 -1
542 6 1 0 3.6424430670050008 18.498347969726517 13.783335615503404 -1 1 -1
3468 35 1 0 2.2114094980897097 16.167900601081648 14.256506156960013 -1 1 -1
5275 53 1 0 2.753308987422084 18.23914238421211 15.189203605721291 0 0 -1
4921 50 1 0 4.046993713132796 16.322532319131184 14.874485290368739 0 1 -1
4093 41 1 0 6.544104366183888 22.324086245961922 13.528570602977222 1 0 -1
5276 53 1 0 2.8284986519687063 18.48561256229216 14.319291777397256 0 0 -1
541 6 1 0 4.08897548153492 18.50201863147941 14.596152321830559 -1 1 -1
2143 22 1 0 3.9291774363517504 18.907340916163122 15.44685010669069 0 0 -1
8752 88 1 0 3.663430707661547 17.01734149355982 15.687954490186252 0 1 -1
544 6 1 0 2.9216763202134803 18.586475059956697 13.187320749994633 -1 1 -1
8775 88 1 0 -12.749817540815613 18.69582232481819 14.95526869825786 0 1 -1
3459 35 1 0 6.156605013316973 16.116730994805476 13.774188398983627 -1 1 -1
6198 62 1 0 -9.0509164675633 22.321759414882784 14.238666739689254 0 0 -1
8099 81 1 0 13.339257007327049 19.52958450066857 15.006239081344127 0 0 -1
5064 51 1 0 12.997433015274396 20.97701323572948 13.055187806901394 0 0 -1
4602 47 1 0 4.1618409144297495 16.907184837525392 13.102369626246816 -1 1 -1
278 3 1 0 4.852552960940617 19.00741799185617 13.528748921896291 0 1 -1
4930 50 1 0 5.047867934010185 16.88587554694778 13.3068822276589 0 1 -1
4914 50 1 0 5.205555585338043 18.08920808852305 14.768288618682746 0 1 -1
4920 50 1 0 4.962123275811297 16.56614699926944 14.791814838018903 0 1 -1
4929 50 1 0 4.559077138524081 17.01769202579516 14.110461708804731 0 1 -1
4919 50 1 0 5.575464079586105 17.198920460803812 14.305297622525574 0 1 -1
540 6 1 0 4.3865583208853565 17.966734521074752 13.81205171357868 -1 1 -1
4918 50 1 0 6.411926474890148 17.735675757294032 14.337289068798006 0 1 -1
4913 50 1 0 5.7160758408874095 18.70362911469134 15.262135346851334 0 1 -1
4917 50 1 0 6.223493912702889 17.743023207071026 15.338410226282146 0 1 -1
4916 50 1 0 5.443582285336895 17.82469588461183 15.848732640756745 0 1 -1
8751 88 1 0 4.6063138428171015 17.03292554232148 15.49720622706659 0 1 -1
1172 12 1 0 6.303480998968137 18.33053207878615 13.096231855206607 0 0 -1
4915 50 1 0 4.59497668551538 18.083284822049862 15.511026658557022 0 1 -1
8749 88 1 0 6.389730502254363 16.794506257060036 15.058363452150175 0 1 -1
4934 50 1 0 6.008544595274447 17.031038741824386 13.381252485668453 0 1 -1
8750 88 1 0 5.540646634117756 16.89112009347148 15.440778084047416 0 1 -1
539 6 1 0 5.305187489454081 18.196386226283863 13.655002076232538 -1 1 -1
3456 35 1 0 7.547772338729562 16.178718203109515 14.854639459056376 -1 1 -1
5031 51 1 0 5.903486941776048 18.72359695866193 14.244138914502138 0 0 -1
5030 51 1 0 5.0396864171255125 19.018138511190212 14.582880437796657 0 0 -1
5033 51 1 0 6.506362146164552 19.116312712610352 13.655765168198556 0 0 -1
590 6 1 0 4.369512380539188 16.021788230696302 15.822746250747898 -1 1 -1
5640 57 1 0 13.24769454839451 21.935962793495623 14.7785235477762 -1 0 -1
538 6 1 0 4.912590350133044 17.750108842089375 12.952315263173283 -1 1 -1
7259 73 1 0 13.05759060445892 20.301555280187223 15.384606634213577 -1 0 -1
8075 81 1 0 7.0198628627310065 18.385566985167927 14.702551681477768 0 0 -1
4936 50 1 0 6.923409393596604 17.168389206545662 13.370855384657476 0 1 -1
8748 88 1 0 6.8325076736724135 16.67682922426031 14.214695778742028 0 1 -1
3417 35 1 0 13.362317711176985 16.62813865330442 13.124502518006818 -1 1 -1
3450 35 1 0 9.291294384090111 16.295946772636714 14.601655081260882 -1 1 -1
3451 35 1 0 8.468925248973413 16.683502395041256 14.428368871125445 -1 1 -1
8072 81 1 0 7.729279518815964 18.40051481424634 15.401486883751922 0 0 -1
8747 88 1 0 7.444215853397669 16.01259562360422 13.881947297053499 0 1 -1
1173 12 1 0 7.070285119598527 18.231345355130593 13.79578392633349 0 0 -1
8746 88 1 0 8.193108386672105 16.534695346074084 13.483074031025623 0 1 -1
8076 81 1 0 7.921429259356351 18.271823294042743 14.35324425998893 0 0 -1
1174 12 1 0 7.693941848550217 17.971194106808817 13.04707143374668 0 0 -1
1175 12 1 0 7.756863278741665 17.42946388220827 13.847141634259383 0 0 -1
3658 37 1 0 8.216766601775657 18.86866749091012 12.91074861083473 -1 1 -1
1176 12 1 0 8.61550108622971 17.71739494459335 13.695922343800955 0 0 -1
8074 81 1 0 7.194970860813516 17.448170390755216 14.867102657051422 0 0 -1
8073 81 1 0 8.107021440852616 17.522521616620562 15.185695865097147 0 0 -1
3452 35 1 0 8.435694408356753 16.554476825497005 15.324511485713682 -1 1 -1
3455 35 1 0 7.564412520277813 16.839940520846852 15.634110811422055 -1 1 -1
8084 81 1 0 8.610399649702899 18.45389290058902 15.284737505363612 0 0 -1
5034 51 1 0 7.10117085491013 18.97760300305607 12.881785062149376 0 0 -1
3448 35 1 0 8.883541482095545 17.58894780563205 14.559399463026757 -1 1 -1
8082 81 1 0 8.808995015859114 18.47932261104134 14.232055703631708 0 0 -1
8041 81 1 0 9.100580856766737 17.72597323949499 15.681119005996928 0 0 -1
8071 81 1 0 7.118797348809238 17.75443292321262 15.848885742433884 0 0 -1
3449 35 1 0 9.317243369772616 17.022757767106366 13.884197768939329 -1 1 -1
8085 81 1 0 9.47978193023264 18.86830198477943 15.371805555932639 0 0 -1
3412 35 1 0 9.849696796839297 16.124048452774844 13.892616219888234 -1 1 -1
3447 35 1 0 9.572916491834391 18.11976848385151 14.773417242023356 -1 1 -1
4940 50 1 0 10.16478121165705 17.6980441278938 13.178876207861514 0 1 -1
3407 35 1 0 10.500691553463 16.759119345595597 14.725140255324398 -1 1 -1
4941 50 1 0 10.257350287866743 17.475716605045605 14.169901763742438 0 1 -1
3406 35 1 0 10.587612454865415 17.634569399918693 15.123972908952055 -1 1 -1
1177 12 1 0 9.523674844293037 18.020467924117565 13.805307053651426 0 0 -1
1178 12 1 0 10.286459915114872 18.57912371134845 13.669540902343282 0 0 -1
3446 35 1 0 9.68181615897857 17.160673234067765 14.84281551279459 -1 1 -1
3413 35 1 0 9.959285925435267 16.712334950222527 13.093100268831067 -1 1 -1
3414 35 1 0 10.710837854342316 16.612393128222568 13.629812577280878 -1 1 -1
3405 35 1 0 9.976729651692406 18.13275232327754 15.63814858303255 -1 1 -1
1180 12 1 0 11.180882783553251 18.540920780337256 14.215511617760848 0 0 -1
2158 22 1 0 1.588334676754588 22.297428283537457 14.108035868958542 0 0 -1
3445 35 1 0 9.921763196344067 16.457835284566812 15.47826830836334 -1 1 -1
1179 12 1 0 10.406270498998701 18.545917446875762 14.61368713294463 0 0 -1
8086 81 1 0 10.340001213801266 19.136549464349446 15.711676799418576 0 0 -1
6186 62 1 0 -7.126804846649649 22.329088400256133 14.081182531736708 0 0 -1
3402 35 1 0 11.03565999883644 18.4087672060906 15.246733485834481 -1 1 -1
4942 50 1 0 11.216819594769852 17.532160179805338 14.342637916109043 0 1 -1
3393 34 1 0 8.95401402137836 18.382327309603777 13.11834386275834 -1 0 -1
3443 35 1 0 10.581614263914322 16.96644986872569 15.831928641883062 -1 1 -1
1181 12 1 0 11.12474278414276 18.90293306442706 13.376973924354642 0 0 -1
4956 50 1 0 11.132686632372454 17.97729155350101 13.274589667871115 0 1 -1
4950 50 1 0 11.562385438179511 17.06230795757027 15.231606171705263 0 1 -1
8092 81 1 0 12.607817299293991 20.029652163447402 14.397579438640026 0 0 -1
8081 81 1 0 9.58507413606727 19.010317415687197 14.242389696042437 0 0 -1
5639 57 1 0 12.99502457712272 21.980350337525174 15.689077733923884 -1 0 -1
5043 51 1 0 9.622642755808329 21.947173925551922 13.082173435852178 0 0 -1
3415 35 1 0 11.490146406008542 17.099948931812783 13.255520720096051 -1 1 -1
4948 50 1 0 12.373975187735645 16.497887356814765 14.999530690928783 0 1 -1
4949 50 1 0 11.533069547209301 16.10401611350359 15.137558348363417 0 1 -1
4955 50 1 0 12.106523723603868 17.863990767012048 13.433288631788969 0 1 -1
4987 50 1 0 13.462884302733823 18.051895993473067 14.122200124192156 0 1 -1
6566 66 1 0 11.56166686379418 21.48459411533264 14.908706954488885 0 0 -1
279 3 1 0 5.571358896856527 19.036263270427945 12.864774588186474 0 1 -1
4988 50 1 0 13.059282735692396 17.4747595476383 13.41908085658861 0 1 -1
4951 50 1 0 12.026594275666064 17.878778831659996 15.404065437122785 0 1 -1
3427 35 1 0 13.845021365616343 17.104935924562874 13.927268502577547 -1 1 -1
3428 35 1 0 13.27498925226886 16.927737907642232 14.704812769531213 -1 1 -1
4943 50 1 0 11.543617275129911 16.63792497881323 14.185608166262284 0 1 -1
4954 50 1 0 12.208158966631782 18.14581814636238 14.37903843639614 0 1 -1
3416 35 1 0 12.43597109141944 16.77174658935088 13.398016163737369 -1 1 -1
4953 50 1 0 12.387227599410757 17.265975086920733 14.270686271017476 0 1 -1
4952 50 1 0 12.87165534545504 17.7422884039536 14.9148906456664 0 1 -1
6998 70 1 0 13.605998627405977 18.638848755313365 15.895735152308465 -1 1 -1
8096 81 1 0 12.00189661015434 18.838022198912157 15.05044821954046 0 0 -1
1182 12 1 0 11.969830834256275 18.818773430541736 13.063017272544608 0 0 -1
6995 70 1 0 13.672489774677814 17.59513111354488 15.43071547538933 -1 1 -1
1183 12 1 0 12.839262801683319 18.56649059853759 13.382455875582034 0 0 -1
6999 70 1 0 12.7892005929634 18.42241544910619 15.579971168392465 -1 1 -1
3429 35 1 0 13.35298672714189 16.80161828801811 15.666191763778073 -1 1 -1
8098 81 1 0 12.801519433462179 18.95764263546421 14.528985738346691 0 0 -1
3401 35 1 0 11.45375459361808 18.885834651711775 15.963827260503393 -1 1 -1
6189 62 1 0 -8.570972275210071 22.301647013699302 15.06867684305156 0 0 -1
8093 81 1 0 12.273758425671126 19.77605893414642 15.217220316786593 0 0 -1
9255 93 1 0 7.524595785645914 22.203507784836727 15.88409683450297 0 0 -1
6077 61 1 0 -11.179975616725375 19.373723825254473 13.77576773622138 0 0 -1
6076 61 1 0 -12.060215168195263 19.375611908241908 14.120952587072885 0 0 -1
6230 63 1 0 -12.624930270088603 20.092483129371523 15.45119693103563 0 0 -1
9427 95 1 0 -12.54336481288509 22.320289718222707 15.148310034894703 0 0 -1
2037 21 1 0 -11.693856536708727 21.8883621556298 15.54499355718761 1 0 -2
9428 95 1 0 -12.081312737958445 21.951399542652325 14.504053173002863 0 0 -1
5233 53 1 0 -12.277398041240959 20.39351283584559 14.258132438622152 0 0 -1
6078 61 1 0 -11.829638877402273 19.92613811860179 13.198645565870589 0 0 -1
5234 53 1 0 -11.329450773213527 20.152088924128 14.36969563827029 0 0 -1
5235 53 1 0 -10.875458626524544 20.247839768994666 13.552438811234776 0 0 -1
6096 61 1 0 -11.88646011410913 20.891935017080563 13.61969148042779 0 0 -1
6097 61 1 0 -11.596517973498042 21.105986634233055 14.500068320719251 0 0 -1
3284 33 1 0 -10.70945109526301 21.472562802054618 14.9656229624661 0 0 -1
6373 64 1 0 -11.678591191666564 22.111626011149948 13.598993637565965 0 0 -1
901 10 1 0 -10.970656615805979 19.41263902892451 14.858815843751156 0 1 -2
6231 63 1 0 -11.711689016529764 20.134480778228177 15.292106304092819 0 0 -1
4390 44 1 0 -10.939442935062239 21.43789587765156 13.365847700331242 0 0 -1
6098 61 1 0 -11.076847941853162 21.93641838984705 14.22122991661302 0 0 -1
2038 21 1 0 -12.147526505880313 21.08460782385371 15.388411018132452 1 0 -2
9366 94 1 0 -11.243896939367152 20.929741104376557 15.914295713752043 0 0 -1
3285 33 1 0 -10.568262337810008 20.56611867539191 15.13062454508307 0 0 -1
5062 51 1 0 13.751952140831136 20.801170343258576 13.57280271763933 0 0 -1
6100 61 1 0 -10.614835307460764 22.337292040704597 13.379859222440114 0 0 -1
9257 93 1 0 6.5228210577147365 21.528365010843345 15.887808788249501 0 0 -1
6234 63 1 0 -11.320957960240458 19.46053152454663 15.906418603413456 0 0 -1
5070 51 1 0 13.38839985552562 19.427374988093078 13.613276653021005 0 0 -1
5239 53 1 0 -9.067269665089096 19.318476534857076 14.95886862864382 0 0 -1
6068 61 1 0 -8.736318761900726 19.40630389902664 13.266569729859308 0 0 -1
6199 62 1 0 -9.598847025289478 21.950098024411865 13.566685335112902 0 0 -1
3282 33 1 0 -10.441159932209965 20.925513490493834 14.115380453896329 0 0 -1
5236 53 1 0 -10.257947814277854 20.04486016952386 14.260603385989791 0 0 -1
6197 62 1 0 -8.462758506895486 21.569390910650263 13.7914519560825 0 0 -1
3283 33 1 0 -10.141197560183365 21.797519739423823 14.298341021620061 0 0 -1
5240 53 1 0 -9.068999678597002 20.205607893537696 14.666199269722984 0 0 -1
9434 95 1 0 -9.398060171768972 21.784355425236683 15.408833599710348 0 0 -1
3281 33 1 0 -9.952090844940818 21.032997896989972 13.221112394710262 0 0 -1
3280 33 1 0 -9.885322368359155 20.06661313992555 13.254350182992269 0 0 -1
5237 53 1 0 -9.432713824185075 19.628346204835427 14.012072899107142 0 0 -1
9436 95 1 0 -8.268073243579632 20.37683482402982 15.353896946759935 0 0 -1
3278 33 1 0 -8.595184954470554 20.139036098998716 13.826076371499882 0 0 -1
3279 33 1 0 -9.449464328606867 20.582847385635002 13.895743187322719 0 0 -1
3286 33 1 0 -9.731175992020065 20.882008545048578 14.86959668799576 0 0 -1
3287 33 1 0 -9.011186834837899 21.37723247683146 14.565379056609501 0 0 -1
5242 53 1 0 -9.895843799182288 19.694640224647827 15.327622549268792 0 0 -1
3288 33 1 0 -8.264691331156627 20.891318298132653 14.466744380707542 0 0 -1
9435 95 1 0 -8.672431845228028 21.235260336325258 15.43783058312873 0 0 -1
6188 62 1 0 -7.851103754853181 21.8472818833055 14.580476656547752 0 0 -1
9367 94 1 0 -10.432093536251113 21.377538567199707 15.874873204179659 0 0 -1
5241 53 1 0 -9.174320682133413 20.317189347995054 15.644711827517327 0 0 -1
3277 33 1 0 -8.150781009725806 19.831292411432827 14.624840221086727 0 0 -1
5243 53 1 0 -9.207134964131145 19.343734401918297 15.901832171334274 0 0 -1
5642 57 1 0 13.160625451426881 20.85640877405069 14.319313840897404 -1 0 -1
6196 62 1 0 -8.930286700650115 21.13783172765872 13.232528642542215 0 0 -1
5644 57 1 0 12.439624167145336 21.79038573059207 13.304243306211362 -1 0 -1
7257 73 1 0 11.831688850746467 20.632498396291446 15.528235902187468 -1 0 -1
3276 33 1 0 -7.391112987398597 19.45956188227691 14.2744973413675 0 0 -1
6185 62 1 0 -7.550911498383012 21.812255532584555 13.357526679404621 0 0 -1
6064 61 1 0 -7.8118654494230535 19.673582001943274 13.479336138061221 0 0 -1
3289 33 1 0 -7.823113958919207 20.639636945339973 13.627475048559345 0 0 -1
9373 94 1 0 -7.7482795701835245 21.923885179503557 15.600286221667792 0 0 -1
3294 33 1 0 -4.695826597571195 20.10665293318612 15.914200972873703 0 0 -1
5643 57 1 0 13.30097403476244 21.658162123766928 13.815938459598726 -1 0 -1
9374 94 1 0 -7.003525838809786 21.90898819329876 15.048972751092982 0 0 -1
9192 92 1 0 -6.204893207245121 21.595752427893974 13.608408033051507 0 0 -1
9437 95 1 0 -7.611662651890948 21.053433236040885 15.164082938367617 0 0 -1
6063 61 1 0 -6.857364980973177 19.994070317820828 13.443396629018423 0 0 -1
3290 33 1 0 -7.237749112907989 20.376668857841306 14.396627506746162 0 0 -1
3275 33 1 0 -6.426863796345524 19.41305815959928 14.043680324428404 0 0 -1
4399 44 1 0 -6.347095944282308 20.827531671506595 14.139704650184662 0 0 -1
4400 44 1 0 -7.17089285215066 21.27645619800948 14.228252374289859 0 0 -1
9438 95 1 0 -6.699540578909624 20.795797549751114 15.101967503381687 0 0 -1
3291 33 1 0 -7.314626612486063 20.045951106099594 15.259112529741 0 0 -1
3292 33 1 0 -6.461603916234868 19.724350231685886 15.588308976434995 0 0 -1
9440 95 1 0 -5.93401488268671 21.143861319854622 15.849477222053363 0 0 -1
4397 44 1 0 -6.296355706117845 20.60520813437614 13.18948576567532 0 0 -1
9117 92 1 0 -6.047666889290121 19.97281746514943 14.649577404315846 0 0 -1
2172 22 1 0 -6.05474184774132 19.617948139749146 12.96233057926104 0 0 -1
9193 92 1 0 -5.388895109955814 21.777276449256952 13.920578164342292 0 0 -1
9441 95 1 0 -6.070456809475969 21.509646401455782 14.89934723971955 0 0 -1
4398 44 1 0 -5.663828769242688 20.24900359973025 13.781961195222976 0 0 -1
9372 94 1 0 -6.983375775360708 21.409620806779415 15.863850430435114 0 0 -1
9116 92 1 0 -5.524977349297577 19.231768751455956 14.361315647201424 0 0 -1
8091 81 1 0 12.016663080739377 20.56938987450536 13.754736739650536 0 0 -1
2167 22 1 0 -3.793944529293885 21.101214484836603 13.123450958467762 0 0 -1
9194 92 1 0 -4.617097840303256 21.61351896485688 13.40756223863685 0 0 -1
9005 91 1 0 13.70755364292021 20.949341763133706 15.233008858905535 -1 0 -1
9152 92 1 0 -3.976691204674651 20.12776003176854 14.44157965648952 0 0 -1
9148 92 1 0 -3.9813844876626945 19.49476955675052 15.148107409031363 0 0 -1
4986 50 1 0 13.904454515688911 18.944640949888836 14.262086410467504 0 1 -1
9442 95 1 0 -5.21037032198805 21.766282112337493 15.188209307389187 0 0 -1
9151 92 1 0 -3.886795016511245 20.079465592753543 13.480510448484306 0 0 -1
9119 92 1 0 -5.164055626651526 20.863571504169194 14.285839103771629 0 0 -1
9186 92 1 0 -3.589861427841077 21.958771236045017 14.18953851864087 0 0 -1
9187 92 1 0 -4.490198755078655 21.870592001968475 14.473958508959711 0 0 -1
9443 95 1 0 -4.309450796853332 21.630820147706714 15.487199419368611 0 0 -1
2168 22 1 0 -4.62333516214602 20.63421992610028 13.353617061659147 0 0 -1
9149 92 1 0 -4.8105797320104875 19.894571646811507 14.879493836555296 0 0 -1
9118 92 1 0 -5.574373227386735 20.690962720934536 15.072669649592825 0 0 -1
6565 66 1 0 12.025467751593581 22.325338384921647 14.839376744824214 0 0 -1
9120 92 1 0 -4.619438518074174 20.831292163790938 15.01407953531802 0 0 -1
9157 92 1 0 -4.072547559321974 21.068856507863543 14.073236775958371 0 0 -1
9158 92 1 0 -3.5455772527642875 20.844314799758486 14.851242988300587 0 0 -1
9121 92 1 0 -3.972489751523579 20.67318484744733 15.694608936652292 0 0 -1
9150 92 1 0 -4.7425186690547925 19.887802030953686 13.935355162230797 0 0 -1
9444 95 1 0 -3.416696883313689 21.680841499125584 15.334976628508564 0 0 -1
3430 35 1 0 12.49089843858673 17.09734002338028 15.855765893040484 -1 1 -1
9156 92 1 0 -3.266637083963177 20.70428634251312 13.86036044189208 0 0 -1
2166 22 1 0 -3.350326615662034 21.913957423561666 13.2692107209444 0 0 -1
7258 73 1 0 12.609002779422656 21.176991946576344 15.451585724352174 -1 0 -1
8094 81 1 0 11.626563457787096 20.338816471790995 14.697102213587412 0 0 -1
7260 73 1 0 13.822345708857096 19.960815564953514 15.87857294868578 -1 0 -1
5298 53 1 0 -1.8986773219337838 19.514093571849514 13.596443173070073 0 0 -1
8097 81 1 0 11.925546238426112 19.11862930628333 14.102043536530037 0 0 -1
3263 33 1 0 -2.1461020515878353 19.755785707378795 15.50537759497373 0 0 -1
9123 92 1 0 -3.0992114024939816 20.01098640955145 15.506409953136187 0 0 -1
9159 92 1 0 -2.8985067970919722 20.929143580855026 15.535692651821126 0 0 -1
261 3 1 0 -2.827063188232419 21.21786859537262 13.048921288654455 0 1 -1
3262 33 1 0 -1.7906609118542924 20.018249162381533 14.682286858458546 0 0 -1
9445 95 1 0 -2.5586244282632613 21.899336721561617 15.099216432613886 0 0 -1
9155 92 1 0 -2.6239123161519533 20.976741197363282 14.494293609658776 0 0 -1
2165 22 1 0 -2.492965179488497 21.844392166364596 13.688144273639251 0 0 -1
9170 92 1 0 -1.2348486684882314 21.931599655804376 14.246933364542784 0 0 -1
9153 92 1 0 -3.3725188051651482 19.40278069887735 14.325877099978884 0 0 -1
9163 92 1 0 -1.1007989374673919 20.50825655238986 15.177237536688043 0 0 -1
545 6 1 0 2.6539159694134753 17.708768601619624 12.872573465720425 -1 1 -1
5299 53 1 0 -2.5100581323088775 18.825451739077586 13.883232816710875 0 0 -1
263 3 1 0 -1.7100067249622466 21.270543488401906 13.811473929869571 0 1 -1
262 3 1 0 -2.2566601276093774 20.55299589610899 13.511892026879064 0 1 -1
9154 92 1 0 -2.7522467894499982 20.05528355298887 14.50753079235966 0 0 -1
264 3 1 0 -1.2832898461400486 20.441501463303318 14.033461998093802 0 1 -1
9161 92 1 0 -1.8889173411382636 21.507861153230976 15.568029814772371 0 0 -1
2018 21 1 0 -0.8975938481071832 19.542134300970595 15.116470528507644 1 0 -2
9162 92 1 0 -1.6237322617761034 21.114509401547558 14.735049492327992 0 0 -1
9166 92 1 0 -0.4654463759143379 21.70968600763478 15.004580294043961 0 0 -1
2164 22 1 0 -1.7642812498827087 22.215210474008604 13.137577155818601 0 0 -1
9160 92 1 0 -2.0192063242959275 20.65179415887249 15.822405706089686 0 0 -1
265 3 1 0 -1.3166604660422703 20.19007661864613 13.059377700682264 0 1 -1
8736 88 1 0 12.126904077162674 16.182834173727304 15.942144078826985 0 1 -1
9167 92 1 0 -0.6132200286448999 21.009548674951507 14.352465514373076 0 0 -1
3086 31 1 0 6.711997769282526 18.645641488697443 15.571182155911202 0 0 -2
3239 33 1 0 0.01870088756262689 19.25231168167452 15.498806534521568 0 0 -1
5818 59 1 0 3.122331238122099 16.053670149235973 15.896034488634893 0 1 -1
2017 21 1 0 -0.39250276366787773 19.990299119387767 14.506531824012384 1 0 -2
5641 57 1 0 12.468345038603129 21.498810929830682 14.344948529244792 -1 0 -1
2013 21 1 0 -0.8143667295949975 19.535848488777148 13.680043515946767 1 0 -2
2419 25 1 0 1.5582580712795195 22.07927803962517 15.66613779448371 0 0 -1
9165 92 1 0 -0.1235512627950488 20.9156602681009 15.302969018877526 0 0 -1
9168 92 1 0 -0.7579995399780302 21.187916188127318 13.460119086415109 0 0 -1
9128 92 1 0 0.5680985620353773 20.554880888924163 15.979722299286376 0 0 -1
9164 92 1 0 -0.4460489301701589 20.178708341514387 15.77843554596876 0 0 -1
2134 22 1 0 0.9094315802250232 19.990176066866866 13.1993665355787 0 0 -1
9169 92 1 0 -0.2729220060378381 21.878142221376272 13.938097884884899 0 0 -1
9666 97 1 0 -4.640141804961615 18.874074575699346 15.808254924173339 0 1 -1
2014 21 1 0 -0.11198405105065135 20.24688466080128 13.645766657322312 1 0 -2
3252 33 1 0 0.7280221872761299 19.805779423228586 14.184151661272296 0 0 -1
3256 33 1 0 1.4676616538863545 20.04514920000469 15.063263189870852 0 0 -1
6161 62 1 0 0.26460694271469265 21.16341431066696 13.481404226394455 0 0 -1
2015 21 1 0 0.38314356334721467 20.675649663414404 14.320459623946611 1 0 -2
2135 22 1 0 1.2621456471436119 20.742083660484866 13.745362706582952 0 0 -1
96 1 1 0 1.2091037614823854 20.956939631848975 14.723755069275981 0 0 -2
6160 62 1 0 0.9479083287821446 21.657306467031304 13.902736720562599 0 0 -1
2417 25 1 0 0.3311985767871537 21.707448691133283 14.653406875523027 0 0 -1
2016 21 1 0 0.36772368923985965 20.151771885170888 15.113869403381216 1 0 -2
5881 59 1 0 -7.797975303130606 18.17247780454239 15.85746017110825 0 1 -1
2416 25 1 0 0.8731704100819098 21.53874884848487 15.376652209197658 0 0 -1
2415 25 1 0 0.10816237025389164 21.558073757010423 15.99174779369308 0 0 -1
97 1 1 0 2.091500322385274 20.84981392686273 15.134812655906964 0 0 -2
3255 33 1 0 1.9940967496938988 20.368121015404196 14.266070333198883 0 0 -1
543 6 1 0 3.2805144409796263 19.35186078540064 13.473350433796709 -1 1 -1
2146 22 1 0 3.034986446922641 19.195348303177003 15.185795272304526 0 0 -1
99 1 1 0 2.2955477041131314 19.4016435186158 15.792860272166664 0 0 -2
2124 22 1 0 -5.777952955940823 17.321347090030812 13.263220890612477 0 0 -1
3388 34 1 0 10.761552789365098 19.87985739788287 12.955666603913349 -1 0 -1
5281 53 1 0 3.2480221992788643 20.627458808147853 12.959351638290805 0 0 -1
3660 37 1 0 9.745223816356368 19.163184233895493 13.08572121748428 -1 1 -1
2152 22 1 0 3.8804464268311385 21.200420664132025 15.526325144017878 0 0 -1
3254 33 1 0 2.592310017748444 19.554362626101472 14.20069151569688 0 0 -1
5069 51 1 0 12.543929515450778 19.5812790435497 13.363128523186205 0 0 -1
2136 22 1 0 2.1683131124618473 21.24500533772528 13.784683142238144 0 0 -1
98 1 1 0 2.4193067978407328 19.918381687584453 15.069261745547518 0 0 -2
281 3 1 0 4.013356287334712 19.630919076793276 12.972247316932014 0 1 -1
6136 62 1 0 3.8272287438575 21.79301716676439 12.842257593415477 0 0 -1
2137 22 1 0 2.9251472202853606 20.89640155940856 14.23602637581245 0 0 -1
95 1 1 0 1.8385254919003131 21.695367259766858 14.801463482500136 0 0 -2
2147 22 1 0 3.4137021565171004 20.061026868427284 15.007778552695202 0 0 -1
2138 22 1 0 3.444743576960235 20.17687289999138 13.8683403417808 0 0 -1
2156 22 1 0 3.157612743240408 21.522904095835386 13.443784349973871 0 0 -1
2157 22 1 0 2.4898488458696537 22.129834984325264 13.76096232584722 0 0 -1
2148 22 1 0 3.918747217082011 20.66347604576859 14.482480554202429 0 0 -1
2154 22 1 0 3.3783219635182604 21.736606368376915 14.523259682117272 0 0 -1
2155 22 1 0 3.8645534871948293 22.07802119068161 13.826317259690022 0 0 -1
2139 22 1 0 3.789154646199126 19.38423760330606 14.292472471324677 0 0 -1
6141 62 1 0 4.207586495805604 20.63011916794338 13.439441868760305 0 0 -1
2153 22 1 0 3.030417286324937 21.149339735635078 15.24152786600973 0 0 -1
5159 52 1 0 9.502842973828063 21.675813387627905 15.445405684126284 0 0 -1
5279 53 1 0 1.9578485161821586 19.269203162896325 13.051375514316778 0 0 -1
2151 22 1 0 4.176436875480892 22.010006122354135 15.202278027166603 0 0 -1
2420 25 1 0 2.475764806563115 21.770270487332702 15.665769457523364 0 0 -1
5280 53 1 0 2.5239084593482453 20.00398154308911 13.293903172607939 0 0 -1
5177 52 1 0 1.9055779647305062 21.913532377427927 12.935509850661212 0 0 -1
8498 85 1 0 5.980670304599087 22.31900824425253 15.521422829576089 -1 0 -1
8496 85 1 0 5.840046258079166 21.974866907223262 14.562936150528788 -1 0 -1
2140 22 1 0 4.375112745622566 19.68049192688264 14.971899036504245 0 0 -1
2141 22 1 0 4.388711630315711 20.417415123490695 15.562100477517058 0 0 -1
2150 22 1 0 4.866867655879734 21.926501970414215 14.539171089120387 0 0 -1
4912 50 1 0 6.31339284336795 19.329963342054032 14.857267737430853 0 1 -1
6140 62 1 0 4.64412593665234 19.84724552267448 13.722090594471544 0 0 -1
5017 51 1 0 9.652721339764145 19.859936862747972 15.902667136322005 0 0 -1
6142 62 1 0 4.607868891140267 21.424597759337814 13.738940124860312 0 0 -1
2149 22 1 0 4.608597071849623 21.162087994142723 14.89409405085112 0 0 -1
5032 51 1 0 5.668550983246966 19.453773102485666 13.761702826735632 0 0 -1
5024 51 1 0 6.332600573217441 21.113492879878915 15.051743069056512 0 0 -1
6144 62 1 0 6.106446647788065 21.062027918463684 13.430019186030528 0 0 -1
4911 50 1 0 6.392651585807588 20.094698049993525 15.443629004006748 0 1 -1
8497 85 1 0 5.46436696952939 21.54022451103167 15.343968014415866 -1 0 -1
6143 62 1 0 5.514068601332717 21.738346498389397 13.757958216822438 0 0 -1
5028 51 1 0 5.4458091260789345 20.56946251145293 15.313996360081806 0 0 -1
5029 51 1 0 5.388790662424277 19.62097271370655 15.193436330976375 0 0 -1
5026 51 1 0 5.678174823536217 21.08149393812639 14.370864481622137 0 0 -1
6139 62 1 0 5.269604714775234 20.548532070615085 13.551127256179567 0 0 -1
5027 51 1 0 5.1690306239993085 20.227440629199275 14.519785606158695 0 0 -1
5025 51 1 0 6.600898010740728 21.431587733015988 14.247152459848525 0 0 -1
4908 50 1 0 6.288610244945794 20.052221240974287 13.414126030366452 0 1 -1
3090 31 1 0 4.995477672017319 19.027131036040196 15.869831529458644 0 0 -2
4910 50 1 0 6.201182857928767 20.177998671041962 14.53750355413046 0 1 -1
6567 66 1 0 11.010051260559283 20.930361262476765 14.334415011492789 0 0 -1
9251 93 1 0 7.268111655395995 20.45514389476709 15.91605512192869 0 0 -1
4909 50 1 0 6.806195566631828 20.575989007040906 13.991271354382857 0 1 -1
5161 52 1 0 8.74134286042738 22.1607409204438 15.11484314262551 0 0 -1
8083 81 1 0 8.44408919300708 19.197112977578016 14.643217491430802 0 0 -1
4902 50 1 0 7.200266237877052 19.63425211431303 15.2424449109036 0 1 -1
9256 93 1 0 6.838208261016245 22.1363813806785 15.25346564417309 0 0 -1
5007 51 1 0 7.325949687911429 20.615458887886433 13.003354773774891 0 0 -1
8077 81 1 0 7.891136394814438 19.0895022816834 13.859580226749841 0 0 -1
3659 37 1 0 8.904549455660248 19.239787326163686 13.554193043885697 -1 1 -1
4907 50 1 0 7.211880605852091 19.785246263677948 13.320524011069176 0 1 -1
4903 50 1 0 7.9753659241797905 19.304797098942714 15.591677285940282 0 1 -1
9254 93 1 0 7.41466520537276 21.328467684508293 15.534643009908551 0 0 -1
5162 52 1 0 7.76544446483269 22.183917161463427 14.967993983129212 0 0 -1
4901 50 1 0 7.05703398425381 19.4662240187317 14.366988023938344 0 1 -1
8079 81 1 0 8.887038891443321 20.485167091008684 13.648786149740564 0 0 -1
8078 81 1 0 8.13248497402925 19.98376201707322 13.413310866975138 0 0 -1
5023 51 1 0 7.134824080536351 20.58189540166711 14.902644694046696 0 0 -1
4904 50 1 0 7.994551561280854 20.20791033258056 15.26650034167207 0 1 -1
5019 51 1 0 8.813902659496325 20.954733636024393 15.297757887343096 0 0 -1
4905 50 1 0 8.46743305101543 20.183152416845594 14.485805921198985 0 1 -1
4906 50 1 0 7.644774061120586 20.163173319258966 14.167600976548254 0 1 -1
5021 51 1 0 8.367064159539986 21.881180759852477 14.132716958193758 0 0 -1
5022 51 1 0 7.943752004521873 21.141770869888184 14.626178254680617 0 0 -1
5020 51 1 0 8.95728608232572 21.28634258098378 14.399888782024142 0 0 -1
5015 51 1 0 9.00018661744 20.023030537624408 15.162564572682525 0 0 -1
5039 51 1 0 7.046282686843643 21.51296085963136 13.267978329014072 0 0 -1
5008 51 1 0 7.975792033475045 20.910539540118698 13.659943600754826 0 0 -1
5009 51 1 0 8.751278352542187 21.380976218083845 13.44577151530828 0 0 -1
6572 66 1 0 11.070392511694507 21.31332883278658 15.83927343748186 0 0 -1
6575 66 1 0 8.436900131777978 21.67917113047872 15.887773095519206 0 0 -1
5040 51 1 0 7.891728698015417 21.866648889959173 12.947676552005069 0 0 -1
3387 34 1 0 11.179945199683502 20.707818207754176 13.225929554950044 -1 0 -1
5158 52 1 0 9.791017171689504 22.292616793436288 14.73498487319652 0 0 -1
7248 73 1 0 10.170734573982035 20.904480664187247 15.925236915821133 -1 0 -1
6569 66 1 0 11.535540140816067 22.29009820223929 13.979611468967004 0 0 -1
8080 81 1 0 9.458622816864743 19.95743974595065 14.10376982187114 0 0 -1
5014 51 1 0 9.733838430227937 20.57553889966123 14.966572854253615 0 0 -1
6568 66 1 0 11.615737957187012 21.43635111979844 13.770818953005637 0 0 -1
8095 81 1 0 11.292964774680996 19.454115226912272 14.789812743833334 0 0 -1
8088 81 1 0 10.660114489680947 20.145627069543686 14.622323096650646 0 0 -1
3389 34 1 0 10.21542226141165 20.32677965617477 13.627851628769355 -1 0 -1
5016 51 1 0 9.947689542669053 19.621822321853614 14.901531640929502 0 0 -1
5013 51 1 0 10.033258533979371 21.278553981826867 14.436384843338153 0 0 -1
8090 81 1 0 11.242770269736145 19.87211951869736 13.868776573327981 0 0 -1
5645 57 1 0 11.591029785663352 22.012341483834042 12.90758544151866 -1 0 -1
6570 66 1 0 10.721771872744206 21.97319563820806 14.28149816517298 0 0 -1
5012 51 1 0 10.467435021317662 21.426001019519077 13.539835324652572 0 0 -1
6571 66 1 0 10.461059599297982 21.664873039465675 15.22199071285045 0 0 -1
5011 51 1 0 9.594925875309553 21.06256772671133 13.592630121765882 0 0 -1
8089 81 1 0 10.410687463225504 19.48837087672154 13.981188136643551 0 0 -1
8087 81 1 0 10.792845776055277 19.929090339650845 15.527166408269029 0 0 -1
6764 68 1 0 -12.384834600498955 18.073752004699543 15.97432021678468 0 1 -1
2145 22 1 0 3.1300502688909226 18.76863430128737 15.970005843605506 0 0 -1
5270 53 1 0 2.69138252063531 17.829902005787503 15.989288672174323 0 0 -1
2402 25 1 0 2.9693337712730727 20.263148963697233 15.877344357078865 0 0 -1
2019 21 1 0 -1.3371921405293552 19.765957152583827 15.997149990706507 1 0 -2
57 1 1 0 -0.9404751530340327 21.314635960059285 15.828075141081879 0 0 -2
2401 25 1 0 2.061571121283965 20.35221449941152 15.952174981662981 0 0 -1
2125 22 1 0 -5.07537094788431 16.74929694006238 12.966127694602275 0 0 -1
536 6 1 0 3.6342108585442254 17.797070130825592 12.847576761483145 -1 1 -1
4931 50 1 0 5.676643432541923 16.225997616550288 12.83239898350311 0 1 -1
4938 50 1 0 8.372776537962665 17.26858675596117 12.855878644479395 0 1 -1
5283 53 1 0 1.5052012111121975 20.825369860854003 12.860907159177538 0 0 -1
5065 51 1 0 13.415286399104076 20.168791162410827 12.928400548829977 0 0 -1
6146 62 1 0 4.867426770219009 21.942781040101366 12.829142833017059 0 0 -1
2697 27 1 0 -12.174491935041772 16.27388524094055 12.906704714571411 0 1 -1
2169 22 1 0 -5.432431968516429 20.58165946323144 12.836091833476054 0 0 -1
657 7 1 0 -8.561247349237828 16.955101989613595 12.897213689750767 -1 1 -1
6374 64 1 0 -12.258593234376761 21.64189806136553 12.99699565907367 0 0 -1
6066 61 1 0 -8.882914677875444 20.284583242709683 12.852078830206093 0 0 -1
6844 69 1 0 -10.62918674447612 17.18657085292686 17.32587033065453 0 1 -1
6843 69 1 0 -11.496839641040001 17.324183354489772 17.05010742789738 0 1 -1
5889 59 1 0 -11.797017211355747 18.939565230331993 17.707080718795922 0 1 -1
6842 69 1 0 -12.31660868957241 16.948640813641138 16.728355414800756 0 1 -1
5888 59 1 0 -11.366735581949325 18.07971400283623 17.624191226208623 0 1 -1
9592 96 1 0 -12.803946746206215 16.252439935000773 17.354235609707956 0 1 -1
9337 94 1 0 -10.988457713162731 18.152138639050904 18.522285912263875 0 0 -1
6765 68 1 0 -11.62554412255333 18.16512791345877 16.514623418843616 0 1 -1
9737 98 1 0 -11.298135800209316 16.429329507157753 17.718532143693032 0 1 -1
909 10 1 0 -12.09627622188985 19.013659602746266 16.675058610986415 0 1 -2
9338 94 1 0 -11.633212417393816 18.775852203863217 18.844589853173055 0 0 -1
9738 98 1 0 -10.922344799070032 17.243145550137005 18.21854285281963 0 1 -1
5891 59 1 0 -11.876667887726862 17.304766940570783 18.041008873225437 0 1 -1
2762 28 1 0 -12.75645901872339 19.796577532582113 16.531425839949772 0 1 -2
9336 94 1 0 -10.739978300518786 18.859385943408583 17.874332350372867 0 0 -1
9631 97 1 0 -12.480589381807473 17.474626596366303 18.890510526694403 0 1 -1
9756 98 1 0 -11.113894772280325 16.44970266303538 18.85581394407586 0 1 -1
911 10 1 0 -12.217885676591598 17.950375947738383 17.25801627907427 0 1 -2
5890 59 1 0 -12.185950064250909 18.21139777665222 18.22906992222972 0 1 -1
9740 98 1 0 -10.284516325372955 16.752932057522155 19.013678700870923 0 1 -1
9736 98 1 0 -11.099940012047979 16.50158492363403 16.823176203502264 0 1 -1
5793 58 1 0 10.96407430399518 16.303792928067498 17.650551463469885 -1 1 -1
6767 68 1 0 -10.922988324786669 17.26279948820249 16.31940770163976 0 1 -1
910 10 1 0 -12.682644389832381 18.80504202328683 17.436098825088198 0 1 -2
4694 47 1 0 12.089534435841923 19.94876292171528 19.01180824632963 -1 0 -1
9322 94 1 0 -1.2878018360968628 22.331063669644827 18.955650333268686 0 0 -1
9757 98 1 0 -12.054939286559264 16.54456047922602 18.990410393014876 0 1 -1
594 6 1 0 5.042564787173614 16.066064648073713 18.098571895315004 -1 1 -1
5887 59 1 0 -10.665496288958698 18.05639547904991 16.857326063562326 0 1 -1
6845 69 1 0 -10.347569480054998 17.996578235229688 17.826610056511242 0 1 -1
9739 98 1 0 -10.004810890428661 16.908696446029197 18.1226068991096 0 1 -1
5246 53 1 0 -9.984287420045998 16.974086010768367 16.352232672431068 0 0 -1
5247 53 1 0 -9.926432903628854 16.577858627065687 17.2071538838801 0 0 -1
6846 69 1 0 -9.820880910882856 17.916550784459055 18.628666904685034 0 1 -1
5886 59 1 0 -9.711833295572546 17.682358157611276 17.00770207499585 0 1 -1
5885 59 1 0 -9.190649239334721 17.44233249026755 16.191963263801483 0 1 -1
6847 69 1 0 -9.168897452108745 17.42955848137018 18.029856285685998 0 1 -1
6848 69 1 0 -8.964851679092327 16.965535103813682 17.250846376594613 0 1 -1
9680 97 1 0 -8.819970915047604 18.17012116499992 17.34527836226203 0 1 -1
9359 94 1 0 -9.323082148226854 18.70300363545412 18.074637535742085 0 0 -1
6849 69 1 0 -8.219165180165751 17.42042114338109 16.889158684882382 0 1 -1
9360 94 1 0 -9.670752862689849 18.667163939683917 17.22766356054628 0 0 -1
6854 69 1 0 -8.606265804996053 18.48165632792887 18.56070407828389 0 1 -1
9347 94 1 0 -12.550329101472055 19.11079057691707 18.48053169510558 0 0 -1
9335 94 1 0 -10.139940562816204 18.852004952025254 18.669340743241378 0 0 -1
5249 53 1 0 -8.593619855928129 16.091303322417357 17.804181351083677 0 0 -1
6859 69 1 0 -8.435010903682693 16.579611619139918 18.729044786074915 0 1 -1
5244 53 1 0 -9.781695556086753 18.798865857908087 16.330528944074054 0 0 -1
9679 97 1 0 -8.312759342833667 19.033537832639354 17.536614283250024 0 1 -1
6772 68 1 0 -8.93016541583599 16.41267788994746 16.4966165854023 0 1 -1
9741 98 1 0 -9.32818925036402 16.788807880820986 18.952577756732765 0 1 -1
9681 97 1 0 -8.103534810368274 17.80521744170921 17.80934896609556 0 1 -1
5248 53 1 0 -9.548628738204409 16.088167436010504 17.863332715558045 0 0 -1
5245 53 1 0 -10.01610122882095 17.912767323177405 16.05382001449429 0 0 -1
6855 69 1 0 -8.889818988901979 17.665859830221656 18.951353251819675 0 1 -1
6850 69 1 0 -7.776170819946406 18.26830641418516 16.950922702291695 0 1 -1
6860 69 1 0 -7.662616344916469 16.129012846176803 18.40931145584006 0 1 -1
6858 69 1 0 -7.576821091311967 17.084662744408327 18.78467461318533 0 1 -1
6852 69 1 0 -7.596790550384116 18.555824721517382 18.193343058855802 0 1 -1
6853 69 1 0 -7.900858932815196 18.062980308739817 18.913234855155785 0 1 -1
5250 53 1 0 -8.07669411220186 16.82375246652479 17.794058480540798 0 0 -1
5252 53 1 0 -6.846824446185161 17.582677071723545 17.015333563391128 0 0 -1
9682 97 1 0 -7.205240093178418 17.424770856568948 17.905142397171666 0 1 -1
9683 97 1 0 -6.785968453771163 17.750598699421793 18.667515202290417 0 1 -1
6864 69 1 0 -6.006364332820758 16.860544079545125 18.986809182110875 0 1 -1
5251 53 1 0 -7.440037357219427 16.842364843472055 17.13448866717033 0 0 -1
6863 69 1 0 -6.857700336713263 16.5638931434581 18.500264140043363 0 1 -1
9673 97 1 0 -6.9263516694647835 18.32424818360428 16.3820480079378 0 1 -1
9652 97 1 0 -6.522270131821176 18.867965056974455 18.126619445185465 0 1 -1
6851 69 1 0 -7.014876397836418 18.60091246812631 17.41494908707655 0 1 -1
9651 97 1 0 -6.1577111932109405 18.02998670725424 17.83085569833124 0 1 -1
9684 97 1 0 -6.188893491813203 17.175969830178808 18.09830082816591 0 1 -1
5253 53 1 0 -6.129208034931754 16.944077753428395 17.19188205942954 0 0 -1
9650 97 1 0 -6.066496410796951 18.72722793760882 17.18266689596175 0 1 -1
5880 59 1 0 -7.334381773771374 17.38282599831699 16.158931832109488 0 1 -1
9685 97 1 0 -5.247761301671676 16.944778862928068 18.39613781180637 0 1 -1
9653 97 1 0 -6.152162876936906 18.8422076995325 18.959844842213066 0 1 -1
5879 59 1 0 -6.730388322128986 16.62129335291822 16.51735231565851 0 1 -1
5878 59 1 0 -6.573725288449036 16.12820345520263 17.33284788762685 0 1 -1
9675 97 1 0 -7.554981810720278 19.21967990768811 16.721211235277554 0 1 -1
9349 94 1 0 -12.693894781767199 19.777022361130932 17.756267403390375 0 0 -1
1528 16 1 0 -6.0387114908035 16.141139301625003 18.102276365494816 0 1 -2
6841 69 1 0 -12.796701388005346 16.31806672223732 16.271921620777853 0 1 -1
9672 97 1 0 -6.300439250499469 17.691796117157487 16.066872255956017 0 1 -1
9664 97 1 0 -5.12643633180045 18.636128594033796 17.340223032617082 0 1 -1
5892 59 1 0 -12.796589990229247 17.231359028668628 17.691656921274028 0 1 -1
1525 16 1 0 -3.7866355425972777 16.269799166276904 17.271155906978564 0 1 -2
1524 16 1 0 -3.4010628113186936 16.900732377999017 17.955613152889512 0 1 -2
9686 97 1 0 -4.699189169536536 16.27568697319361 17.9747681140177 0 1 -1
9687 97 1 0 -4.190177516064628 16.822314878675783 18.61101208052859 0 1 -1
5254 53 1 0 -5.780774664165258 17.88369826340167 16.91818601207282 0 0 -1
5255 53 1 0 -5.313238292966349 17.672259596218304 17.739587155767204 0 0 -1
5256 53 1 0 -5.086885818189718 17.033961584006054 17.10306426184967 0 0 -1
5874 59 1 0 -4.47892908101071 17.508616035967357 16.540041843963195 0 1 -1
9688 97 1 0 -4.666727723786719 17.639921498912106 18.613586089065976 0 1 -1
5872 59 1 0 -4.390876661816009 18.36792871167362 17.9777120117178 0 1 -1
9662 97 1 0 -4.626756314659108 18.562450242448463 18.92009733915352 0 1 -1
5257 53 1 0 -4.286200207468555 17.274214005704977 17.602497993315705 0 0 -1
9663 97 1 0 -5.367728807763365 18.501010961755156 18.307473895573736 0 1 -1
5873 59 1 0 -4.049688945714799 18.106619517564788 17.10444568239006 0 1 -1
5871 59 1 0 -3.4412969769729482 18.277439427943214 18.01013529376283 0 1 -1
9665 97 1 0 -4.852881435700833 18.342495771517363 16.502091370724525 0 1 -1
1552 16 1 0 -3.2903244021497944 16.371180550304345 16.442405617449413 0 1 -2
5875 59 1 0 -4.297458418072626 16.643840109789018 16.327855909806182 0 1 -1
3299 33 1 0 -3.8361451842765177 19.24095441703559 17.59296376662993 0 0 -1
3300 33 1 0 -3.809361496003975 19.003204469439623 16.65071795741399 0 0 -1
5258 53 1 0 -3.5060984050243 17.243675363951887 17.035822768770284 0 0 -1
7719 78 1 0 3.9695180933014313 16.324607279003175 17.76089868707797 0 1 -1
9661 97 1 0 -3.87831726245361 19.010989431910737 18.565196974631576 0 1 -1
9689 97 1 0 -3.89467242358414 17.672986525296942 19.13511344604754 0 1 -1
8765 88 1 0 -5.626176325306773 17.029865095541602 16.236657629800355 0 1 -1
9668 97 1 0 -5.72539203320231 18.801808972597208 16.259827775570876 0 1 -1
583 6 1 0 1.539018300262848 16.056615568276328 16.354626400729074 -1 1 -1
2229 23 1 0 13.876953692686904 16.89102614875191 16.932156156268995 -1 0 -1
7713 78 1 0 0.14221957904011795 16.196036038935667 18.437131334275563 0 1 -1
7242 73 1 0 13.684786026149418 19.349409226203733 16.612284980034623 -1 0 -1
9145 92 1 0 -3.075594251295632 18.17860790763484 16.816087546764233 0 0 -1
5870 59 1 0 -3.0489368534787893 18.308912435622116 19.000407435315367 0 1 -1
1550 16 1 0 -2.6517678274479337 17.1061316638161 16.38403855566317 0 1 -2
9690 97 1 0 -3.008170714301464 17.380571971041 18.7324625085078 0 1 -1
7705 78 1 0 -2.3324004350479672 16.871582141950995 18.118970711138363 0 1 -1
9108 92 1 0 -1.6987384075613399 17.148484368559753 16.330249862143177 0 0 -1
7707 78 1 0 -0.8948063506395965 16.22415581493869 18.13201390601523 0 1 -1
9142 92 1 0 -1.6330707974647218 18.40987873878301 17.16607977638389 0 0 -1
5259 53 1 0 -2.7956891253403775 17.637869370821136 17.47575167050193 0 0 -1
9140 92 1 0 -1.3262389832264194 17.184926313734064 18.247289523646074 0 0 -1
9141 92 1 0 -1.162703512309033 18.077151259259526 17.89994382079982 0 0 -1
5260 53 1 0 -1.8447319217750646 17.427726514354845 17.389931396474672 0 0 -1
9691 97 1 0 -2.3643743313632353 18.001008712051288 18.470458407229575 0 1 -1
7708 78 1 0 -1.2304855560021632 16.54272999924136 17.259216906841154 0 1 -1
9136 92 1 0 -1.2799603998525875 18.75516997366882 19.15185757647304 0 0 -1
9143 92 1 0 -2.393583025402931 18.476320221080066 17.68069217126544 0 0 -1
2020 21 1 0 -1.789705479363132 19.06557030840434 16.477019036078595 1 0 -2
3241 33 1 0 -1.1084093750218749 18.310944574426426 16.398335363586945 0 0 -1
3236 33 1 0 -0.9276608502168706 19.03913759138583 17.358289237225407 0 0 -1
9692 97 1 0 -1.9468490071130038 17.25978797496073 18.899672519472023 0 1 -1
1549 16 1 0 -2.572087616716395 16.65672630325742 17.1999702623372 0 1 -2
5261 53 1 0 -0.9240658406176951 17.493942692565383 17.10926452839395 0 0 -1
7709 78 1 0 -0.47722969311533703 16.36717562716351 16.65621576166057 0 1 -1
9109 92 1 0 -2.1540575866680705 17.93911855818267 16.336313855858144 0 0 -1
7706 78 1 0 -1.773312831907056 16.087794122790292 18.3431850203966 0 1 -1
9135 92 1 0 -0.6317659729227394 19.42963853291659 18.796892747781712 0 0 -1
7704 78 1 0 -2.516390408922625 16.497048184914316 18.988787848379005 0 1 -1
7243 73 1 0 13.090242013222973 20.134909476038054 16.638285911592348 -1 0 -1
9139 92 1 0 -0.6506657871166048 16.960030593317967 18.799516411038898 0 0 -1
9144 92 1 0 -2.9927640761464147 19.000491581237583 17.255699348593286 0 0 -1
1551 16 1 0 -2.3326138491672896 16.25275867945013 16.26835887288566 0 1 -2
5840 59 1 0 0.6800393226545136 16.346218124272028 17.711155637846296 0 1 -1
7714 78 1 0 1.0279089783857156 16.492953131033726 18.642056355474104 0 1 -1
3240 33 1 0 -0.491922591201968 19.056564651371374 16.299552967487905 0 0 -1
7712 78 1 0 0.30811250522676303 17.13490327256362 18.36754506341732 0 1 -1
7711 78 1 0 -0.3464504996801345 17.626654165701044 17.959243816205202 0 1 -1
7710 78 1 0 -0.3345845526623137 16.76456651416908 17.53564743053547 0 1 -1
5847 59 1 0 0.1752857454843646 18.83688802561811 18.931441545406244 0 1 -1
5846 59 1 0 0.49665679319712197 18.116177796608724 18.400847232232294 0 1 -1
5844 59 1 0 0.6470561431227431 18.44651767779094 17.375277229374632 0 1 -1
5845 59 1 0 -0.20184168930658508 18.590150729898237 17.935116042054517 0 1 -1
5843 59 1 0 0.5448100081002121 17.510718499876784 17.543664353254375 0 1 -1
5842 59 1 0 0.05257590552611546 17.225907729511384 16.815638217747733 0 1 -1
5262 53 1 0 -0.28555722507943493 18.160439366524614 17.015520853677806 0 0 -1
5841 59 1 0 0.4949053579023168 16.355984625714864 16.8466040747478 0 1 -1
5839 59 1 0 1.1998946249263174 16.893308063514933 17.22857282405031 0 1 -1
5833 59 1 0 1.2940131341641337 18.715459322592174 18.297940617119238 0 1 -1
5823 59 1 0 1.603853179163032 16.242573058237973 18.014948300769035 0 1 -1
585 6 1 0 0.8094525233645626 17.797105285055714 16.501254160715376 -1 1 -1
5266 53 1 0 1.4463297444451992 18.643534293106043 16.714792911212914 0 0 -1
5265 53 1 0 0.509650306994752 18.70781477323858 16.323405750454548 0 0 -1
5848 59 1 0 -0.5353052048956801 18.170309814971645 18.853743081662294 0 1 -1
5836 59 1 0 1.3989239006319671 17.329231199382253 18.16346081494424 0 1 -1
5832 59 1 0 1.7720582126517623 18.034725580478156 18.706788849127932 0 1 -1
586 6 1 0 1.7176573809920406 17.614660160539486 16.579861048672427 -1 1 -1
5835 59 1 0 1.5368908258752736 17.976385413498882 17.523098076087525 0 1 -1
584 6 1 0 1.1273550769608338 16.937851583784838 16.264922587414233 -1 1 -1
3237 33 1 0 0.03508008530237916 19.176950396979677 17.1608815003044 0 0 -1
1786 18 1 0 5.70722618733193 16.06951716371515 18.845461830335452 -1 1 -2
3434 35 1 0 13.393979828567751 16.00218544071855 16.993007320831495 -1 1 -1
5834 59 1 0 2.1018363470147534 18.729405247169304 17.797114794551177 0 1 -1
5267 53 1 0 2.308443188241455 18.695721066885003 16.457662747004534 0 0 -1
7739 78 1 0 3.5708651177486885 16.612486799244046 18.654919418023653 0 1 -1
7718 78 1 0 3.109873326999116 16.22008312139694 17.265809356089346 0 1 -1
5269 53 1 0 2.642082875165018 17.781169635545286 16.90692285856742 0 0 -1
588 6 1 0 3.1325703122986006 16.9252797394723 16.39986485742027 -1 1 -1
5824 59 1 0 2.569514225137624 16.372489172560602 18.09843653560056 0 1 -1
5838 59 1 0 2.027566214992456 16.31696074669007 17.075383668711584 0 1 -1
5837 59 1 0 2.1027441998429683 17.241037097546467 17.56776193654702 0 1 -1
7738 78 1 0 3.1842033174666575 17.197926847860305 17.89229300265668 0 1 -1
7737 78 1 0 3.5546582834135307 17.96623525532656 17.50763697600665 0 1 -1
5268 53 1 0 3.021864185682542 18.620430332058085 17.096722225828824 0 0 -1
587 6 1 0 2.179653085691413 16.840506028449692 16.25077999997927 -1 1 -1
7734 78 1 0 3.54507658595481 17.851221348148798 16.55349195974128 0 1 -1
3223 33 1 0 3.482698819857241 18.449124334719386 18.640705085651366 0 0 -1
3224 33 1 0 2.8254182082720263 18.04860881002356 18.121533583519206 0 0 -1
3225 33 1 0 2.4577105291690984 18.732438476158407 18.697703775215246 0 0 -1
9722 98 1 0 -10.510933909023393 16.072024143497494 18.0184126207612 0 1 -1
5877 59 1 0 -6.002011444673729 16.024559210229718 16.603117863557305 0 1 -1
9003 91 1 0 13.951697767020647 22.138494262998066 16.022502164471778 -1 0 -1
7 1 1 0 2.135978958965449 22.246746251168545 18.566109472832803 0 0 -2
7736 78 1 0 3.9412602439500546 18.8181218562834 17.309086219519706 0 1 -1
589 6 1 0 3.956243709264676 16.482682235019123 16.54482485106749 -1 1 -1
7721 78 1 0 4.113388890594042 17.30029518465988 17.20041590072598 0 1 -1
7735 78 1 0 4.089358500377671 18.598916661895217 16.406386093241537 0 1 -1
1780 18 1 0 3.725750175865265 17.5470542053689 19.114026439003972 -1 1 -2
5827 59 1 0 2.3451740333570434 17.293485317165345 18.544625322134102 0 1 -1
90 1 1 0 2.5643405803798895 22.29587114179386 16.67356419076098 0 0 -2
8058 81 1 0 6.992803163362144 16.12027995496522 17.489440487634045 0 0 -1
592 6 1 0 5.939764488799213 16.322572429367955 16.94297330751865 -1 1 -1
1784 18 1 0 4.421905517388449 16.8808417145557 18.54021441679828 -1 1 -2
7720 78 1 0 4.629171730697905 16.45215009090829 17.146930216477294 0 1 -1
7723 78 1 0 4.322895819623469 17.92466842334062 18.16423633623803 0 1 -1
7733 78 1 0 4.490260583897218 17.69884161744312 16.386850614265033 0 1 -1
7722 78 1 0 4.936797653427174 17.252374585164606 17.82101695541926 0 1 -1
591 6 1 0 5.147002854908617 16.3576049812293 16.336307775654756 -1 1 -1
7726 78 1 0 6.043004035260868 16.667675010043812 17.828646643987916 0 1 -1
7731 78 1 0 4.7014014085382705 18.093805997373643 17.229104403451224 0 1 -1
7730 78 1 0 4.751295982096025 18.811656132588205 17.817277508055625 0 1 -1
7732 78 1 0 5.277253833378605 17.398247130146434 16.848917923677543 0 1 -1
7729 78 1 0 5.467718414357563 18.242410323952036 18.01258571065465 0 1 -1
7728 78 1 0 6.117724416256884 18.19127055040093 17.37020764362047 0 1 -1
8070 81 1 0 6.42653258300729 17.198725307099686 16.03307915351114 0 0 -1
7725 78 1 0 5.757698205478249 17.431706704208423 18.269300811841088 0 1 -1
3085 31 1 0 6.164887035479847 18.341632510836522 16.322816800264402 0 0 -2
7724 78 1 0 5.066601212437316 17.769734642845407 18.78591311302184 0 1 -1
7727 78 1 0 6.197711450626393 17.33492950916265 17.08014847477016 0 1 -1
3091 31 1 0 5.22282506004635 18.4871449629987 16.64895910484649 0 0 -2
3094 31 1 0 5.926912549885028 19.447020389586505 16.95272273123838 0 0 -2
8033 81 1 0 6.371054249236511 18.459654201271476 18.360014286144498 0 0 -1
8057 81 1 0 7.037097854695947 16.674419458239804 18.333494088824377 0 0 -1
3092 31 1 0 4.781837125850455 19.310389245710013 16.877970142602614 0 0 -2
1785 18 1 0 5.277827099808171 16.89962166725153 18.991616619519142 -1 1 -2
1836 19 1 0 6.779350888954106 17.533736788197633 18.862151301246513 0 1 -2
91 1 1 0 1.6015995858831023 22.12398473445282 16.691944169745003 0 0 -2
8069 81 1 0 7.016033115390918 16.49053442649938 16.416656014545886 0 0 -1
3084 31 1 0 6.85588400874359 17.852790212805882 16.728534415778597 0 0 -2
8056 81 1 0 7.202404152796621 17.025877329890577 17.412964356899188 0 0 -1
8068 81 1 0 7.6199781734589145 17.20676445768273 16.46858615133234 0 0 -1
8067 81 1 0 7.8245324403533445 16.29589697873429 16.74986628139218 0 0 -1
8035 81 1 0 7.2402283112657315 18.30605146986751 18.00172724845029 0 0 -1
8034 81 1 0 6.613575484677078 17.622800571847776 18.013411680188085 0 0 -1
8054 81 1 0 7.9290889202463966 16.633506619996528 18.649860146706985 0 0 -1
8036 81 1 0 7.717366800054265 18.10896148985157 17.18802000961363 0 0 -1
8037 81 1 0 8.168080947231772 17.315376825619886 17.254872001619077 0 0 -1
3083 31 1 0 7.304279958740032 18.56108000923518 16.292158863406037 0 0 -2
3056 31 1 0 8.48582127411095 18.41643020878984 18.769838555312056 0 0 -2
8053 81 1 0 7.652682643305873 17.33836714498717 18.155975022183263 0 0 -1
3055 31 1 0 8.391318996727332 18.198215015892224 17.867854614679295 0 0 -2
3081 31 1 0 7.571847829649421 19.142527715170345 17.396776628458202 0 0 -2
3082 31 1 0 6.7413556108025965 18.79774035286504 17.07088563713019 0 0 -2
8032 81 1 0 7.086700062495925 18.755205014315635 18.90974838392762 0 0 -1
8044 81 1 0 8.36782027853073 18.86348388485548 16.95041178522646 0 0 -1
2242 23 1 0 8.947707397540103 16.776094567660902 17.51521034337509 -1 0 -1
8042 81 1 0 8.228065282871466 17.98067940437206 16.08658312642767 0 0 -1
8039 81 1 0 8.98638858818245 17.692745846923458 17.07068879501888 0 0 -1
8052 81 1 0 8.589753519911067 17.34734889545105 18.306734668847277 0 0 -1
8038 81 1 0 8.739289962803955 16.958108071682595 16.470692276237706 0 0 -1
5789 58 1 0 9.48332307831247 16.11718370835946 16.893312506899996 -1 1 -1
2244 23 1 0 8.976587404580133 16.65190762357275 18.967812628454887 -1 0 -1
8055 81 1 0 7.925878063799889 16.43576654105145 17.691170228514313 0 0 -1
7245 73 1 0 12.03452015907137 19.71658545497379 16.870068774883652 -1 0 -1
3057 31 1 0 7.9972720675592015 19.095050428370868 18.25971009509629 0 0 -2
63 1 1 0 -3.2809671783621877 22.284660583932542 16.142891030383975 0 0 -2
8043 81 1 0 8.694559903241505 18.85802225719051 16.111512658128355 0 0 -1
2027 21 1 0 -5.146221622945232 21.317744768681067 16.287901537069168 1 0 -2
2249 23 1 0 9.975530317479965 16.264475429364538 18.814065446660493 -1 0 -1
1602 17 1 0 11.23094168307021 22.01115113936968 18.51036565163419 0 1 -2
8045 81 1 0 9.276488806677825 18.875519666567243 17.29718660007894 0 0 -1
5794 58 1 0 10.057029196685765 16.34167172915874 17.882623335893623 -1 1 -1
2243 23 1 0 9.506448537648069 17.007832092594224 18.280518105868495 -1 0 -1
2250 23 1 0 10.603576361305112 16.901159929652543 18.590573650203602 -1 0 -1
2251 23 1 0 10.8874740726042 17.60200098399963 19.165954839417815 -1 0 -1
2241 23 1 0 9.766271031375346 17.09142496748458 17.153141011697553 -1 0 -1
2240 23 1 0 9.976098053225531 17.971985622329118 17.444019492954354 -1 0 -1
2239 23 1 0 10.316944515675473 17.580640046534192 16.634928437504826 -1 0 -1
8048 81 1 0 10.879896009906044 18.4481187838646 17.779303984891108 0 0 -1
8049 81 1 0 10.425378959533198 17.88334420582538 18.35942706802452 0 0 -1
3052 31 1 0 10.808603931211497 18.71139168648928 18.771448774816214 0 0 -2
3054 31 1 0 9.327115433325496 18.09308497641977 18.07829635701597 0 0 -2
3053 31 1 0 10.020756910452654 18.719617431574623 18.231027669794997 0 0 -2
3439 35 1 0 10.935446382655453 16.886439635664686 16.797119511440496 -1 1 -1
3440 35 1 0 10.30097772351574 16.199257308356017 16.448122626563322 -1 1 -1
2238 23 1 0 11.17131656542226 17.999289932279936 17.035271541640277 -1 0 -1
3438 35 1 0 10.629547943197572 17.268804942465678 17.628046260364407 -1 1 -1
2237 23 1 0 11.727805761848344 18.80453097107925 16.83316004469625 -1 0 -1
3404 35 1 0 10.586203510966637 18.489455174496214 16.392643046894253 -1 1 -1
8047 81 1 0 10.282065124179478 18.9483907992786 17.224180038687244 0 0 -1
8050 81 1 0 9.967808297494472 18.154753629434822 19.125793947512364 0 0 -1
8040 81 1 0 9.438195432629769 18.204426529205072 16.44748520298349 0 0 -1
3051 31 1 0 11.644467209342732 18.275289835481093 18.686946936554918 0 0 -2
3431 35 1 0 11.69390615218731 16.975780176159795 16.33398724529494 -1 1 -1
2287 23 1 0 11.476343537016337 17.33193454842401 18.405215658619163 -1 0 -1
3604 37 1 0 13.66823008438929 18.083334499994685 18.0737432152972 -1 1 -2
3067 31 1 0 12.736061985740843 21.488654302018574 16.85975268157456 0 0 -2
2232 23 1 0 13.890546819855505 18.377644306075574 17.199326653240487 -1 0 -1
3436 35 1 0 11.762457139256057 16.306596570368452 16.963984700172787 -1 1 -1
2267 23 1 0 11.93157861722532 16.24104773460177 17.957999135837923 -1 0 -1
3437 35 1 0 11.569450179990504 17.11129461103377 17.445905460039896 -1 1 -1
2270 23 1 0 13.6270861128062 16.752642478790694 18.087684364722854 -1 0 -1
6996 70 1 0 13.24944217888956 17.499496687722566 16.252110144005478 -1 1 -1
3605 37 1 0 13.365187469279597 18.682317192279065 18.762537347110083 -1 1 -2
2233 23 1 0 13.211260488327923 17.598009514047618 17.280804972640027 -1 0 -1
3603 37 1 0 13.188798328414702 17.508252787191317 18.624710950655807 -1 1 -2
3433 35 1 0 12.857671473987875 16.576607040262616 16.606170161619023 -1 1 -1
3601 37 1 0 12.04162013704498 18.032683662403603 17.453613902186426 -1 1 -2
2268 23 1 0 12.548964420817317 16.456910788479973 18.630838804879538 -1 0 -1
2235 23 1 0 13.017050846507836 18.363176526924434 16.66164680967773 -1 0 -1
2269 23 1 0 12.870763100495758 16.352147825921474 17.71060513729647 -1 0 -1
2236 23 1 0 12.181012328880222 18.065391630432977 16.365545458955523 -1 0 -1
3432 35 1 0 12.366144833963101 17.24986326329853 16.957109614644967 -1 1 -1
1653 17 1 0 12.099776791647798 18.935223700608987 17.62524425623606 0 1 -2
2234 23 1 0 12.983915084390173 18.49043278419039 17.552771790634615 -1 0 -1
3050 31 1 0 12.57191626340953 18.29926716834408 18.345689659317998 0 0 -2
3602 37 1 0 12.431585262932515 17.35311653605818 18.01592140973866 -1 1 -2
2284 23 1 0 13.480221870102156 16.66115098286014 19.020895924498546 -1 0 -1
2288 23 1 0 11.596268966137227 16.430294115272847 18.855253970492505 -1 0 -1
3049 31 1 0 12.264088890796689 19.02848338222016 18.776373109097385 0 0 -2
2286 23 1 0 12.195125832934128 17.431524531861157 19.063753723914523 -1 0 -1
1655 17 1 0 13.401966726308117 19.577004320891863 17.94934641475774 0 1 -2
908 10 1 0 -11.21269022393769 18.986930368108577 16.898300135597008 0 1 -2
3089 31 1 0 5.327644071571481 19.982983478787297 16.141179123457434 0 0 -2
6232 63 1 0 -11.934973074336739 20.35949601551747 16.202685580100997 0 0 -1
9350 94 1 0 -11.822619610731213 19.849064616931656 18.115372319999786 0 0 -1
2767 28 1 0 -12.762727164364877 20.841229897030466 16.812133825042142 0 1 -2
6233 63 1 0 -10.997655702715738 20.152010975969418 16.493014926513407 0 0 -1
199 2 1 0 -11.0593116290245 21.535766122716154 17.90729608328205 0 0 -2
2786 28 1 0 -12.102472474996889 21.477431569790824 18.35046598359792 0 1 -2
2766 28 1 0 -12.006881181635883 21.38228381422048 16.401985755609754 0 1 -2
9351 94 1 0 -12.322594156400523 20.505716173099337 18.581456495234505 0 0 -1
9355 94 1 0 -10.95127002472598 19.767934329738484 18.480592668741977 0 0 -1
2785 28 1 0 -12.74688846235702 21.090496057438152 17.756553522228103 0 1 -2
2763 28 1 0 -11.992675623583752 20.048094249846123 17.09092325093249 0 1 -2
2765 28 1 0 -12.12173160341391 21.8191641829699 17.3724169961511 0 1 -2
2764 28 1 0 -11.845195874799366 20.880002183998805 17.471386918233094 0 1 -2
9354 94 1 0 -10.604365281107249 20.58871869309148 17.966792041826736 0 0 -1
9353 94 1 0 -11.430742817903225 20.658093282716308 18.382788491790144 0 0 -1
2788 28 1 0 -10.331996977927906 21.426745543092515 18.82171449007239 0 1 -2
9365 94 1 0 -11.011287514384207 21.10548693482413 16.852109062384883 0 0 -1
907 10 1 0 -11.154697094161058 19.844811449731516 17.43339383438339 0 1 -2
9352 94 1 0 -11.635255977708407 20.157826634829497 19.117999478754275 0 0 -1
2787 28 1 0 -11.263461464818926 21.73997724152062 18.770686264054714 0 1 -2
200 2 1 0 -11.082302894555486 22.230493369280435 17.260376828850085 0 0 -2
3071 31 1 0 12.953273037233323 20.69639734460293 17.59594596077624 0 0 -2
198 2 1 0 -10.388038366960334 22.195227240298607 18.05386143225313 0 0 -2
3048 31 1 0 12.925246545097355 19.624397103173283 18.820958737188146 0 0 -2
3606 37 1 0 13.97815882275706 19.436683395082238 18.798016271519913 -1 1 -2
906 10 1 0 -10.289833638411013 19.520081136102668 16.98810323069838 0 1 -2
9363 94 1 0 -9.873087224981784 20.35024736800252 17.264690933603056 0 0 -1
9358 94 1 0 -9.16337724785932 19.371837916024383 18.713243850523796 0 0 -1
9364 94 1 0 -10.051101953969823 21.193669100405693 16.89829084439915 0 0 -1
7244 73 1 0 12.888316659397756 19.386794419981392 17.166607700109914 -1 0 -1
2035 21 1 0 -10.25675005921185 22.06421822778689 16.654612640165144 1 0 -2
2032 21 1 0 -8.351536319818944 21.801838190366457 16.534734259310763 1 0 -2
9356 94 1 0 -10.129670887988924 19.953871668455896 18.882276560119585 0 0 -1
2791 28 1 0 -9.890367569807054 21.23166046349631 18.004684755969414 0 1 -2
9362 94 1 0 -9.212566482338403 19.990409559562487 16.64218744520713 0 0 -1
9361 94 1 0 -8.892638437679848 19.083813538816845 16.831374374853 0 0 -1
2033 21 1 0 -9.100093862789153 21.574296933749235 17.08019091607742 1 0 -2
2790 28 1 0 -9.50616579818866 20.47610130695889 18.240917006032767 0 1 -2
9334 94 1 0 -10.075295909843916 19.639958852368466 18.022100844575107 0 0 -1
2792 28 1 0 -9.45550055264233 21.791683258163296 18.582969408194813 0 1 -2
2793 28 1 0 -8.857296666358014 21.273711737135365 18.10795578866448 0 1 -2
2034 21 1 0 -9.693892720235564 22.145863719077518 17.435232124931773 1 0 -2
9333 94 1 0 -9.202836240268427 19.52724077774689 17.644634908746095 0 0 -1
9332 94 1 0 -8.58424210534771 19.915404465247143 18.24166642870979 0 0 -1
2794 28 1 0 -8.796639748587229 20.548298333880442 17.48843442343045 0 1 -2
7641 77 1 0 -8.122202406637602 21.96741200154372 17.5346832153601 0 0 -1
9678 97 1 0 -8.214288327279206 19.90506346651103 17.172706232531272 0 1 -1
9677 97 1 0 -8.340296205181723 19.70150516508709 16.235686987670977 0 1 -1
9641 97 1 0 -8.635009901360204 20.85354857762779 18.935447664676044 0 1 -1
9370 94 1 0 -8.577341102371836 20.719508899839862 16.497074435164716 0 0 -1
2795 28 1 0 -8.036394922089315 21.022533688521527 17.169247162386185 0 1 -2
2789 28 1 0 -9.689777641146286 20.797553945569494 19.170014668601837 0 1 -2
9369 94 1 0 -9.30090597618587 21.34741639530089 16.23804953604681 0 0 -1
9220 93 1 0 8.287076607763879 22.32490646977675 17.764576669838807 0 0 -1
9371 94 1 0 -7.846992082388698 21.04257048375338 16.06169025075941 0 0 -1
9331 94 1 0 -8.010486275148107 20.71488746743242 18.16294725199022 0 0 -1
9674 97 1 0 -6.714068600238479 19.255517522527665 16.424753920469012 0 1 -1
9649 97 1 0 -5.98968784339628 19.65346883585164 16.974043060296843 0 1 -1
2797 28 1 0 -6.589319453430768 21.960849703975548 17.45317285159497 0 1 -2
7642 77 1 0 -7.8906229641972665 21.767018744605316 18.42557215763391 0 0 -1
2028 21 1 0 -5.648006067438079 20.53622314765358 16.753496364108784 1 0 -2
9676 97 1 0 -7.529511169757387 20.033823071628554 16.31838755807671 0 1 -1
2798 28 1 0 -6.837414885655417 21.89392573973064 18.41654770928068 0 1 -2
9648 97 1 0 -6.646126776005179 19.69169836709373 17.729113745713498 0 1 -1
9330 94 1 0 -7.437102968498336 20.379770872313806 17.574028935283707 0 0 -1
2796 28 1 0 -7.229854862057262 21.293215289498843 17.601486449392098 0 1 -2
9329 94 1 0 -6.6557383131128836 20.78104602854883 18.126920797596334 0 0 -1
9645 97 1 0 -7.089571890912986 20.254143314821345 19.064410229231136 0 1 -1
9647 97 1 0 -7.4814922762173754 19.496343680491922 17.888342938868874 0 1 -1
9654 97 1 0 -6.315527074042224 19.77510856715049 18.65886369037502 0 1 -1
2031 21 1 0 -7.445341441030184 21.923844727500793 16.55743009783301 1 0 -2
2030 21 1 0 -7.1217034488699404 21.05073678190395 16.781015520808914 1 0 -2
9646 97 1 0 -7.084403903596645 19.352057235883283 18.759527532240327 0 1 -1
8899 89 1 0 -6.17066389620262 21.42255605947748 16.680387311276018 -1 0 -1
2029 21 1 0 -6.458164940859424 20.54937204027138 17.21590898912912 1 0 -2
8900 89 1 0 -5.860354529351199 21.337493387586683 17.608787374639483 -1 0 -1
9644 97 1 0 -7.327981151509429 21.117159640749527 18.879604513543843 0 1 -1
9328 94 1 0 -5.846868703759108 20.98491211200293 18.64561585865004 0 0 -1
9439 95 1 0 -6.679708493316274 20.56622231755773 16.100331211230362 0 0 -1
2799 28 1 0 -5.956628251055539 22.068716643384334 18.58350817725774 0 1 -2
9657 97 1 0 -5.684826011564839 20.338045610858643 17.819464818861583 0 1 -1
3069 31 1 0 13.162010069858258 21.462786442784548 18.193036655532325 0 0 -2
9656 97 1 0 -5.685361330615542 19.341416382964056 17.864270042828085 0 1 -1
319 4 1 0 13.477350574633036 22.296165229781767 18.44657773691545 0 0 -2
38 1 1 0 -4.973334712548697 21.801111862915047 18.080587733612635 0 0 -2
9122 92 1 0 -3.7539764746129407 19.794397807464065 16.06856479202677 0 0 -1
9300 93 1 0 -3.6575867157444666 22.28738369302701 17.220939227133307 0 0 -1
8898 89 1 0 -5.478534119361786 21.955904479987773 16.97968587368445 -1 0 -1
9327 94 1 0 -5.019869836084005 20.53321637975543 18.69119584199673 0 0 -1
2800 28 1 0 -5.232984531449465 21.621648663357384 19.041375300699777 0 1 -2
9658 97 1 0 -4.929184957512315 19.92688123727519 17.373470300995248 0 1 -1
2026 21 1 0 -4.380269262611508 21.72002232109506 16.778171156983987 1 0 -2
9659 97 1 0 -4.739296619525382 19.347561400598668 18.21905989329468 0 1 -1
9660 97 1 0 -4.3191345318664585 19.861693673607064 18.83980900682433 0 1 -1
9655 97 1 0 -5.418186491655378 19.561165872149665 18.868239779697152 0 1 -1
3296 33 1 0 -4.982499350908564 20.94005625286015 17.526478635324096 0 0 -1
3297 33 1 0 -4.249228160182467 20.40005866067464 17.858952315797257 0 0 -1
37 1 1 0 -4.097634196077966 21.52241461086407 17.853477528152503 0 0 -2
36 1 1 0 -3.7719799974605106 20.899619797926867 17.26099969606885 0 0 -2
3298 33 1 0 -4.0186311715223955 20.009259001231484 17.060133449843597 0 0 -1
9326 94 1 0 -4.139565516465876 20.768771589919744 18.76472986367972 0 0 -1
35 1 1 0 -3.33479824837781 20.859721924678936 18.16020587195354 0 0 -2
3295 33 1 0 -4.540293632879049 20.71461045048169 16.741906413382054 0 0 -1
2024 21 1 0 -3.070859006846593 20.667683026337794 16.50143420314252 1 0 -2
34 1 1 0 -3.4685941307000547 19.961771909705053 18.281407066077094 0 0 -2
9667 97 1 0 -4.996801486089751 19.409100531313086 16.469057244276296 0 1 -1
1627 17 1 0 -3.0101322793388334 21.73188856307723 17.964620121171965 0 1 -2
9325 94 1 0 -3.5020169731097326 21.451254716074708 18.78879998712158 0 0 -1
33 1 1 0 -3.30423257629538 19.388195009522157 19.083089702133528 0 0 -2
3068 31 1 0 13.39498723799504 21.881743941732054 17.36385762251614 0 0 -2
7254 73 1 0 11.70606430282924 21.3520490273592 17.027172911227552 -1 0 -1
31 1 1 0 -2.2701168104759315 19.11112464733705 18.772700551979828 0 0 -2
1629 17 1 0 -2.8325560755720307 22.16036758756328 18.781569476041785 0 1 -2
9323 94 1 0 -1.8062573648660614 21.680469106258293 18.457690445599233 0 0 -1
3235 33 1 0 -1.6506888930982964 18.908599437052022 18.005845602100457 0 0 -1
62 1 1 0 -2.610604965338238 21.567643775410502 16.200033017668652 0 0 -2
2023 21 1 0 -2.9997203370991308 20.05502245918878 17.261833302081836 1 0 -2
2022 21 1 0 -2.609212686644133 19.64483313400047 18.019733415456393 1 0 -2
9324 94 1 0 -2.637865686161774 21.228957544513367 18.646935016662464 0 0 -1
61 1 1 0 -2.8703942554467154 21.421320381557187 17.060926285552018 0 0 -2
32 1 1 0 -2.4977131234696426 20.001599872629427 19.095375189965274 0 0 -2
9125 92 1 0 -2.1354687131195806 20.29273982262871 16.724543987723226 0 0 -1
3232 33 1 0 -1.570522339057547 20.333192491541162 17.446809809376006 0 0 -1
2021 21 1 0 -2.1629207008119007 19.461499187791603 17.197241915704204 1 0 -2
58 1 1 0 -1.7176637512802309 21.399000236518678 16.53609355888948 0 0 -2
60 1 1 0 -2.2843223409860336 21.02904188477725 17.579655699097845 0 0 -2
3234 33 1 0 -1.478949068672767 19.76020503498033 18.370800360435034 0 0 -1
59 1 1 0 -1.4404872985742827 21.454043194140237 17.501962776848778 0 0 -2
146 2 1 0 -0.8775486220735047 21.88320365663933 18.223343193840932 0 0 -2
3233 33 1 0 -2.133484595389948 20.434526024074636 18.267351683941307 0 0 -1
147 2 1 0 -1.1964526871087653 20.979592727793275 18.450613941597354 0 0 -2
9126 92 1 0 -1.1872142504107632 20.648302168086545 16.527959588633024 0 0 -1
1626 17 1 0 -2.174153047309746 22.045244657314328 17.672948843858208 0 1 -2
9004 91 1 0 13.481473186263546 21.236978689331337 16.073636656284553 -1 0 -1
9124 92 1 0 -2.8249606063981876 19.657252607230298 16.339522101841766 0 0 -1
5876 59 1 0 -5.131524983655883 16.293241366672348 16.200185069673168 0 1 -1
9298 93 1 0 -2.356835955405172 22.315867946217004 16.75503561052802 0 0 -1
3046 31 1 0 13.422101057331638 20.484703279450013 18.580116025963314 0 0 -2
2414 25 1 0 0.6897581211976433 22.30125684978666 16.137642768414338 0 0 -1
55 1 1 0 -0.5796943759288986 22.18917702877834 17.37362026726909 0 0 -2
3231 33 1 0 -0.6811906925217226 20.030541042047343 17.139351263234488 0 0 -1
145 2 1 0 -0.28900407781409676 21.34438562876547 18.821125420043103 0 0 -2
56 1 1 0 -0.85595433052071 21.54464736021822 16.73838772296699 0 0 -2
9134 92 1 0 -0.35966441888262146 19.61382603817512 17.936658853550945 0 0 -1
3238 33 1 0 0.33550407543346417 19.68084136939736 16.38478866698109 0 0 -1
9133 92 1 0 0.6953752803407731 19.534753536517528 18.20304506141501 0 0 -1
3230 33 1 0 -0.6863774588258664 20.81603283503505 17.649102893699823 0 0 -1
2413 25 1 0 0.19396849881735 21.945919592176196 16.878016653678007 0 0 -1
144 2 1 0 0.10628777641476894 21.297208578025057 17.993677809245767 0 0 -2
143 2 1 0 0.600957860261369 21.87727825272514 18.54260552313741 0 0 -2
9129 92 1 0 1.168262782833235 20.352068710027133 16.688418364051227 0 0 -1
9127 92 1 0 -0.22971224411917746 20.7566279621065 16.481077851088333 0 0 -1
21 1 1 0 0.6153602810523733 20.48647994387404 18.286025376698166 0 0 -2
3228 33 1 0 0.19359393255695068 19.91094094478467 19.022725602524417 0 0 -1
2409 25 1 0 1.011158848454519 19.429755458216054 17.177678081561993 0 0 -1
3229 33 1 0 -0.3287972582713934 20.349755731614913 18.403390131898536 0 0 -1
2410 25 1 0 0.28507025234031147 20.148049078613 17.381724280865175 0 0 -1
2411 25 1 0 0.5984106047295015 21.02665779166242 17.183856512414675 0 0 -1
2412 25 1 0 1.0019216916615061 21.87403331592485 17.33688421518947 0 0 -1
19 1 1 0 1.537849405492718 21.11463044780904 17.137847331944766 0 0 -2
9130 92 1 0 1.2143603511759071 20.283159707375148 17.613894273548183 0 0 -1
18 1 1 0 1.081024342584099 21.356745978271938 16.303175760215904 0 0 -2
9132 92 1 0 1.5380554067214636 19.704636983517975 18.470265335795812 0 0 -1
20 1 1 0 1.1041633221336866 21.226447402996225 17.99501137452556 0 0 -2
22 1 1 0 1.1042545244643893 20.423363439430748 19.065659252245354 0 0 -2
100 1 1 0 1.37131662455017 19.597549502080938 16.079037896909014 0 0 -2
137 2 1 0 3.435482516314213 19.283790333428904 19.125682815704593 0 0 -2
3215 33 1 0 1.7858849801137762 21.919184066647375 17.826445066868615 0 0 -1
2408 25 1 0 1.9550573385248526 19.687432489980097 16.87998335203946 0 0 -1
9131 92 1 0 2.1310095595274845 19.832598835954506 17.770124487227406 0 0 -1
3219 33 1 0 2.481142776857279 19.711090835743526 19.02345980830102 0 0 -1
136 2 1 0 4.174912820613802 19.35181847189049 18.47426253959416 0 0 -2
10 1 1 0 3.4289143187421587 22.18523894398913 17.31132822609488 0 0 -2
2025 21 1 0 -3.6257348794097606 21.407650892685268 16.265024691727575 1 0 -2
3222 33 1 0 3.144664080461366 19.17189461607045 18.01269994163412 0 0 -1
11 1 1 0 3.9160544831840056 21.868867726248123 18.10810530272147 0 0 -2
3216 33 1 0 2.7428682960517587 21.76805820139898 18.012834993808724 0 0 -1
86 1 1 0 3.4267558986272384 21.973729677273077 16.038076513025025 0 0 -2
12 1 1 0 3.311273878980586 21.1071986704319 18.32373639126609 0 0 -2
2403 25 1 0 2.9085311242918017 19.57118869172922 16.59741165859249 0 0 -1
16 1 1 0 2.3858907640285327 21.537080921215082 17.150113174849395 0 0 -2
2405 25 1 0 3.566386654709852 20.418997635653284 16.66239137300704 0 0 -1
17 1 1 0 2.0051019343331653 21.35825963014512 16.323119940458465 0 0 -2
13 1 1 0 3.9759998113387987 20.397898011811648 18.313374105269034 0 0 -2
15 1 1 0 3.37803862499511 21.172013791070093 17.330352287100418 0 0 -2
2407 25 1 0 2.5418585767636106 20.490065023179476 16.936282178758574 0 0 -1
3221 33 1 0 3.293919125085818 20.073698302463875 17.59143750195056 0 0 -1
3220 33 1 0 3.030821668418403 20.22351341238521 18.514289367455888 0 0 -1
3217 33 1 0 2.2848872752585443 20.893520964345356 17.9653500443469 0 0 -1
2406 25 1 0 2.978073589706229 21.100941590340003 16.293472549741765 0 0 -1
3218 33 1 0 2.2079345694374197 20.59494916913559 18.885881459502308 0 0 -1
2404 25 1 0 3.8005580929150042 19.523705705386625 16.875762431608354 0 0 -1
9260 93 1 0 4.082173042773306 21.2002004780934 16.53863005942904 0 0 -1
5884 59 1 0 -8.801929704337553 18.22991483451689 16.173893001464062 0 1 -1
134 2 1 0 4.300510299662946 19.90604792953323 17.57208114449172 0 0 -2
1840 19 1 0 5.074246390585422 19.05728242050058 18.842988082910228 0 1 -2
3095 31 1 0 5.715451505685795 19.161009007379143 17.862313086630223 0 0 -2
8031 81 1 0 6.264416723740062 19.27112296613086 18.83945404852671 0 0 -1
14 1 1 0 4.206044497839194 21.04944017856295 17.72601333129098 0 0 -2
7255 73 1 0 11.989737832847094 21.384344453712316 16.102638628675493 -1 0 -1
9239 93 1 0 5.536111815580572 22.309132949144562 17.373726959524003 0 0 -1
3087 31 1 0 6.869033374746795 19.387058147201827 16.148248729053925 0 0 -2
9261 93 1 0 4.658024504025047 21.758527280817 17.01171232838889 0 0 -1
3093 31 1 0 5.290953531713434 19.982723329120148 17.390205794749214 0 0 -2
9238 93 1 0 5.068597311858632 21.715328327612024 17.98303302241498 0 0 -1
84 1 1 0 5.418927109637767 21.941273710658123 16.224590651675832 0 0 -2
133 2 1 0 4.6174296895893505 20.348316767341302 16.773648982191347 0 0 -2
132 2 1 0 5.295048793159793 21.025083831227164 17.01299967620331 0 0 -2
9248 93 1 0 6.1829940840015 20.312013951088282 17.249651208806537 0 0 -1
131 2 1 0 5.831612845208809 21.17932039993149 17.780800451702063 0 0 -2
9259 93 1 0 4.844117180248631 21.132606673774163 16.037673735684837 0 0 -1
9245 93 1 0 6.117833458933855 21.687591125173117 16.96499327929873 0 0 -1
130 2 1 0 6.138588042175815 22.01204963502849 18.10810137711585 0 0 -2
1641 17 1 0 5.150751429751086 20.791624852810443 18.49520019010427 0 1 -2
1643 17 1 0 6.0295868945307305 20.159067302118554 18.22781962868649 0 1 -2
135 2 1 0 4.985349114929839 19.83441283538486 18.267595064122226 0 0 -2
4693 47 1 0 12.32901891917004 20.638738485800523 18.435539026777537 -1 0 -1
1642 17 1 0 6.102254399956166 20.9979754800711 18.70564770171286 0 1 -2
9247 93 1 0 6.38365770201489 20.26006413240117 16.333280816691122 0 0 -1
9237 93 1 0 5.296769335609721 21.740774516656522 18.86815209202564 0 0 -1
3096 31 1 0 6.697620460687684 19.389473798264124 17.92304493117636 0 0 -2
1640 17 1 0 4.3671648689336955 21.268215704036606 18.73172340071968 0 1 -2
9258 93 1 0 5.778718375508763 20.9222350248288 16.087352417834964 0 0 -1
3072 31 1 0 12.089687109393786 20.540019263418024 17.314395547669278 0 0 -2
3058 31 1 0 8.949998795269128 19.033517578364318 18.233835062685216 0 0 -2
9368 94 1 0 -10.007197767949975 20.600277750436504 16.06347922551549 0 0 -1
9241 93 1 0 6.859260346763136 22.16319478377038 16.54906244661582 0 0 -1
9246 93 1 0 6.75127768667279 20.965338005410434 16.822737419666147 0 0 -1
9249 93 1 0 6.975910280514807 19.81076496271682 17.08209346069824 0 0 -1
7256 73 1 0 12.387816364884632 20.524868680480687 16.287323706727786 -1 0 -1
9499 95 1 0 7.841029502504377 22.009792152795413 18.598099879032016 0 0 -1
3097 31 1 0 7.323252127129415 19.74053885746399 18.561010419174007 0 0 -2
9253 93 1 0 7.6698678067672645 21.439378081833993 16.44738670133846 0 0 -1
1644 17 1 0 6.894116657966691 20.420810892888042 17.95588740555522 0 1 -2
9250 93 1 0 7.654451949627877 20.455860780584402 16.858314806133013 0 0 -1
9217 93 1 0 8.5055106223841 21.300149658139617 18.196208216342797 0 0 -1
9244 93 1 0 6.908377074598583 21.576515223742064 17.500195588711534 0 0 -1
9219 93 1 0 8.380633187104593 21.68684756443182 17.054243896635867 0 0 -1
3080 31 1 0 7.74582143101598 19.54174953686187 16.55541143463168 0 0 -2
9218 93 1 0 7.845450050429381 21.04855541686019 17.542668672774184 0 0 -1
3079 31 1 0 8.657789914482017 19.78223161323225 16.36443876785244 0 0 -2
1645 17 1 0 7.800957940969077 20.04067865516462 17.69961559137125 0 1 -2
8019 81 1 0 7.7312201518523445 20.69309458673373 18.501379980927886 0 0 -1
3078 31 1 0 8.547074362778627 20.457717196368392 17.05454362199388 0 0 -2
9500 95 1 0 7.121833570785679 21.484151552889337 18.449773334113154 0 0 -1
1646 17 1 0 8.635940778174021 19.6253302991883 17.557427893633882 0 1 -2
9216 93 1 0 8.82631684371782 21.712216869939247 18.97264898525026 0 0 -1
1647 17 1 0 8.989880870085837 20.406788904154 18.10348091727337 0 1 -2
1654 17 1 0 12.441928885710947 19.75729175763238 18.00202172544418 0 1 -2
1648 17 1 0 9.198257338424146 19.803396727331847 18.861549303607642 0 1 -2
8018 81 1 0 8.322065240483361 19.959685839039327 18.614744701120784 0 0 -1
9252 93 1 0 8.207289064338571 20.722411675514195 16.11415281528872 0 0 -1
3064 31 1 0 11.865013779049658 22.021569806660516 17.738683720546447 0 0 -2
7247 73 1 0 10.927448475366791 20.505084292151142 16.302225114854192 -1 0 -1
9222 93 1 0 9.392967680787837 22.32084232385453 18.20287837447919 0 0 -1
3070 31 1 0 13.854082681916232 20.988837424726114 17.631377091969842 0 0 -2
8046 81 1 0 9.698479825339664 19.125527753839563 16.49217194039333 0 0 -1
3076 31 1 0 10.270916323088628 20.029874575759433 17.033998582298096 0 0 -2
7252 73 1 0 10.424320015609418 21.269931768655084 17.584116001783883 -1 0 -1
1651 17 1 0 10.555047151625914 19.540200531311093 18.344352451955263 0 1 -2
3062 31 1 0 11.5100009434992 20.158478116327817 18.131604389253525 0 0 -2
3075 31 1 0 10.836693358785574 19.44569925809057 16.54281490295666 0 0 -2
9223 93 1 0 10.203431173110147 21.888361819045777 18.30316916670148 0 0 -1
1652 17 1 0 11.480878475983786 19.22537682493648 18.30167427939086 0 1 -2
3061 31 1 0 10.748543322342943 20.676951220989693 18.412562207938507 0 0 -2
7250 73 1 0 9.260934205107532 21.216993935574745 17.492060357068898 -1 0 -1
9224 93 1 0 9.658733356206163 21.12708590531269 18.391721566704618 0 0 -1
3077 31 1 0 9.38367065591899 20.06068760311917 17.14380136479598 0 0 -2
3063 31 1 0 11.524575632642286 21.124732574810672 17.959605725640156 0 0 -2
9480 95 1 0 10.801631574294834 22.1359109741276 17.66464935980678 0 0 -1
4697 47 1 0 10.084973898498134 20.210665328346828 18.8750091595949 -1 0 -1
3074 31 1 0 11.104338811392545 19.452752777766122 17.40644946022396 0 0 -2
4692 47 1 0 12.24338838104402 21.58004700420301 18.583352793066915 -1 0 -1
3059 31 1 0 9.697509199924529 19.604595851138168 17.8684113796167 0 0 -2
7249 73 1 0 9.878659460383474 21.003953140303942 16.759709632923002 -1 0 -1
7251 73 1 0 9.88737778762242 21.923894614019797 17.07187363295629 -1 0 -1
7253 73 1 0 10.797880926686638 21.359473079930623 16.678189791865854 -1 0 -1
6768 68 1 0 -11.617184396664607 16.66974687987374 16.006530757481855 0 1 -1
3073 31 1 0 11.126415346313742 20.47698282356747 17.30564948878733 0 0 -2
6556 66 1 0 11.362793276747013 22.20761430602244 16.58985638436903 0 0 -1
3060 31 1 0 10.071337122046 20.419059861777143 17.817258750123628 0 0 -2
6574 66 1 0 9.29450670644421 21.613349824137515 16.42037777411924 0 0 -1
9339 94 1 0 -12.439447381994787 18.477397969571044 19.136792632354876 0 0 -1
9225 93 1 0 9.023283056407926 20.71083867195703 19.12573941063316 0 0 -1
1726 18 1 0 -5.69067342352815 17.755005233378448 18.87943863049552 -1 1 -2
3442 35 1 0 11.13180853877947 16.180183697890115 16.079649564802118 -1 1 -1
141 2 1 0 1.6934176156745 21.403067658640957 18.729817773371238 0 0 -2
8051 81 1 0 9.17121121059047 17.615116146285644 18.985037505723042 0 0 -1
8385 84 1 0 11.623617442507992 20.85024195617997 19.0341589322341 0 0 -2
142 2 1 0 1.2976369249871098 22.14139490080035 19.120414281175666 0 0 -2
28 1 1 0 -0.9599267096003068 20.34556103091304 19.1604515516485 0 0 -2
148 2 1 0 -1.8288925072707496 20.771811075978658 19.134262709608578 0 0 -2
1789 18 1 0 7.066293538707978 16.130936482619973 19.097454448776993 -1 1 -2
9638 97 1 0 -8.061843379874688 19.11298858342797 19.018068677593014 0 1 -1
1839 19 1 0 5.761411052709885 18.367661159946273 19.08663166347485 0 1 -2
4695 47 1 0 11.122831534851684 19.8396141440342 19.094730636083344 -1 0 -1
9640 97 1 0 -8.042940213262606 20.113097596560145 19.12946263130113 0 1 -1
8387 84 1 0 10.799547299762306 21.424581047078416 19.144570601870292 0 0 -2
1596 16 1 0 -4.218271945868459 21.97718087918785 19.033147522729564 0 0 -2
1638 17 1 0 2.698426043086883 21.47671498277528 19.14240654409242 0 1 -2
8030 81 1 0 5.539359265315817 19.925575250364396 19.14566986661236 0 0 -1
6771 68 1 0 -9.676954309029673 16.065892986115045 16.046582460628553 0 1 -1
9106 92 1 0 -1.3031725630303566 16.321998189590822 16.047977420275032 0 0 -1
9107 92 1 0 -0.7967407538415809 17.124872874473702 16.14758700023352 0 0 -1
5806 59 1 0 6.088258226239748 16.133285076648086 16.039731015625822 0 1 -1
7000 70 1 0 12.673376763025011 19.247141473328032 16.044902692255018 -1 1 -1
3444 35 1 0 9.73830992523601 17.03367631601315 16.234485088125872 -1 1 -1
3403 35 1 0 11.21648402745862 17.851539293605455 16.01564410962598 -1 1 -1
7246 73 1 0 11.614539951668945 19.899659523438377 16.016072139718638 -1 0 -1
2036 21 1 0 -11.13198525450974 21.9949570616366 16.33242067741225 1 0 -2
3088 31 1 0 5.941576815573804 19.28089928803836 16.00952026847666 0 0 -2
85 1 1 0 4.371523744832942 22.215403328576453 16.13349506377482 0 0 -2
3293 33 1 0 -5.674255427438243 19.892446758413584 16.04516425708462 0 0 -1
9146 92 1 0 -2.6817050935706153 18.78071362596865 16.21356254455277 0 0 -1
9111 92 1 0 -3.546141081068649 17.287763575485094 16.14966671915048 0 0 -1
2142 22 1 0 4.1140372472783895 19.64145459721437 16.00196533212849 0 0 -1
905 10 1 0 -10.420753952889717 19.5361556254912 16.073364903049125 0 1 -2
5018 51 1 0 9.185561165452537 20.666328068445207 16.157090510012424 0 0 -1
6573 66 1 0 10.307250834615648 21.898361555331416 16.15051119722774 0 0 -1
7850 79 1 0 -11.564881807028247 16.79014514176012 20.69885891593818 0 1 -1
9791 98 1 0 -11.054075361043521 16.175836181848823 21.38940413549845 0 1 -1
9792 98 1 0 -11.790973589582043 16.66387154399483 21.705421770015047 0 1 -1
1903 20 1 0 -10.360022477931661 17.688833324763017 20.27231415268166 0 1 -2
2308 24 1 0 -11.232279964147079 18.04406505803057 21.90434337406269 0 0 -2
9790 98 1 0 -10.608461356593093 16.42309668233746 22.201494231509052 0 1 -1
2307 24 1 0 -10.952220693731354 18.04129723932828 21.030780344137256 0 0 -2
1863 19 1 0 -11.013324711018772 18.54320327821408 19.947973137485086 0 1 -2
7849 79 1 0 -11.912334879967858 17.48983045818219 21.221286618772215 0 1 -1
9754 98 1 0 -10.824957027783608 16.929355070397868 19.848068676756114 0 1 -1
2306 24 1 0 -11.595301550177744 17.775708782762283 20.298440988673406 0 0 -2
1261 13 1 0 -12.52945205396802 18.544794150112082 20.631623626004725 0 0 -2
1262 13 1 0 -11.67067104329427 18.725864886225672 21.03176178537792 0 0 -2
1263 13 1 0 -12.119239680438351 18.19841483668502 21.71383423660462 0 0 -2
1902 20 1 0 -10.468136237239907 16.80308175985934 20.749845991409387 0 1 -2
7848 79 1 0 -12.718960872783825 17.13452911983519 21.58561676087713 0 1 -1
8400 84 1 0 13.952862449308679 21.2364875082293 21.84103797117345 0 0 -2
1905 20 1 0 -10.54469462981942 19.10760941053948 21.435878673289253 0 1 -2
2309 24 1 0 -11.638092118672388 18.88253003604514 22.14679590746097 0 0 -2
2305 24 1 0 -12.468688141021389 17.793116491101266 19.98181375497115 0 0 -2
519 6 1 0 9.282683484683584 16.08703251837794 21.549533249903575 -1 1 -2
9633 97 1 0 -10.648600422220191 17.71491017727784 19.310721232312083 0 1 -1
9758 98 1 0 -12.287151342919254 16.86467649354241 19.873476788039497 0 1 -1
1901 20 1 0 -10.632101588523728 17.30612254987512 21.611487969928934 0 1 -2
9521 96 1 0 -12.467436330940574 16.342842395154126 21.009415619828047 0 1 -1
9340 94 1 0 -11.980225673636076 18.784625725355482 19.88247035033123 0 0 -1
1805 19 1 0 2.3825015762141533 16.003162915542276 21.508892312660006 0 1 -2
1904 20 1 0 -10.178452489307201 18.4349950973128 20.871900160117484 0 1 -2
9753 98 1 0 -9.905625413647279 16.61036012860966 19.967885869132026 0 1 -1
9789 98 1 0 -9.83937333895139 16.701145656616077 21.59487632020287 0 1 -1
9783 98 1 0 -9.01374955875782 17.02478193240503 20.042065226469592 0 1 -1
9784 98 1 0 -9.481674046896226 17.37159965627849 20.861559592425174 0 1 -1
9785 98 1 0 -9.431548065078443 18.160223892195074 20.27491634190527 0 1 -1
9782 98 1 0 -9.09866362709048 16.393019429485047 20.707547929984603 0 1 -1
9788 98 1 0 -8.921736850469 16.713963508065984 21.846345335962248 0 1 -1
9786 98 1 0 -8.647138741850402 17.767565336944298 20.675689135377915 0 1 -1
9787 98 1 0 -8.347179448350492 17.09299267070756 21.243454102953187 0 1 -1
9635 97 1 0 -10.058782324189448 18.397527029954848 19.575010786134285 0 1 -1
6856 69 1 0 -8.259588689010972 17.450534660041086 19.649479430421998 0 1 -1
9781 98 1 0 -8.179754617693408 16.44442346782557 20.50958065590262 0 1 -1
1909 20 1 0 -9.442438470139809 17.508198957469347 21.954351755409267 0 1 -2
1908 20 1 0 -9.282942242121916 18.369538463627393 21.380286015523225 0 1 -2
1912 20 1 0 -8.422623852992741 18.721167207871844 21.4083623132889 0 1 -2
9634 97 1 0 -9.702988035936762 17.498613960584912 19.466548263352646 0 1 -1
1861 19 1 0 -9.815972720993203 19.112098733667487 20.384706183870833 0 1 -2
9637 97 1 0 -8.293287612341288 18.491505333704982 19.766802282529092 0 1 -1
1907 20 1 0 -9.56241379329492 19.313612731634223 21.638351696917102 0 1 -2
2312 24 1 0 -10.130293267765069 18.158628311772635 21.984078534512488 0 0 -2
1859 19 1 0 -7.962068711095483 19.04296243577923 20.488352533628593 0 1 -2
9636 97 1 0 -9.123145049628874 18.611055840003065 19.37446989132301 0 1 -1
1748 18 1 0 -7.92340610755174 16.50611619794398 22.06916929993318 -1 1 -2
1911 20 1 0 -8.542888679132325 17.860898123724834 21.83453727081256 0 1 -2
1747 18 1 0 -7.500494097435254 16.642869567969683 21.210550146887936 -1 1 -2
8907 90 1 0 11.694455102435619 21.318107455793694 20.94873237356392 -1 1 -1
6857 69 1 0 -7.806061613817478 16.620413781700567 19.59397273806621 0 1 -1
9695 97 1 0 -0.7794272719973634 16.044745842275187 20.556038567225038 0 1 -1
8909 90 1 0 12.87641615366 20.09722294805308 21.07850929546177 -1 1 -1
1913 20 1 0 -7.805965082135986 18.044820645154658 21.317780149351442 0 1 -2
1746 18 1 0 -7.146436251967033 17.39568744444979 21.61034302412834 -1 1 -2
1632 17 1 0 -1.0008805266205005 21.303698848800927 19.380243639827988 0 1 -2
1745 18 1 0 -6.5112396627131455 16.864340743513093 21.254887125594085 -1 1 -2
1739 18 1 0 -7.632566263061761 17.445207056117173 20.50444844674717 -1 1 -2
1740 18 1 0 -6.669102098134552 17.31969812780106 20.460396304217966 -1 1 -2
608 7 1 0 -5.645552459034205 16.917346854245487 21.981104742287044 -1 1 -2
1737 18 1 0 -6.762938372820596 18.204696917130008 20.9635543055101 -1 1 -2
1914 20 1 0 -7.547017648634129 18.5373200141446 22.064817206800686 0 1 -2
1738 18 1 0 -7.43456884711046 18.337093241499268 20.267720403270783 -1 1 -2
1736 18 1 0 -5.923886621592289 18.443785449785608 20.646042430771438 -1 1 -2
1916 20 1 0 -6.22514436611081 17.772043762872727 21.603323774419763 0 1 -2
1730 18 1 0 -6.676707728482038 18.818333704148294 19.99997305071148 -1 1 -2
1722 18 1 0 -5.579471539021935 17.25750412956941 21.021209708036608 -1 1 -2
1858 19 1 0 -7.286842759461438 19.087543689185317 21.26338681169254 0 1 -2
1857 19 1 0 -6.52187985631866 18.694789507520092 21.747127009864442 0 1 -2
1284 13 1 0 -9.05171673384472 21.589504830434755 19.48734096096544 0 0 -2
1727 18 1 0 -6.271408056639468 17.778853918055493 19.70064230227934 -1 1 -2
6861 69 1 0 -7.12143649178978 16.004031290919077 19.196925132701583 0 1 -1
1728 18 1 0 -7.232625152806099 17.65890441918969 19.627026340056553 -1 1 -2
1856 19 1 0 -5.5451370466893 18.623226857944868 21.612048155270596 0 1 -2
8383 84 1 0 11.843776606311096 21.019838248489847 20.02672260478562 0 0 -2
8395 84 1 0 12.135285965509752 21.03804049404895 21.894458840704296 0 0 -2
1741 18 1 0 -6.069222415612734 16.623809018771677 20.210305202739722 -1 1 -2
6862 69 1 0 -6.835992066101439 16.861637164760328 19.41074072557403 0 1 -1
1915 20 1 0 -6.811771773807523 17.953133037350113 22.29243227179839 0 1 -2
609 7 1 0 -6.593095766429052 16.967947475437313 22.266641952697164 -1 1 -2
607 7 1 0 -5.137583045142855 16.23433644801907 21.579355703071585 -1 1 -2
1723 18 1 0 -5.456365459577949 17.413062147108448 20.025539406822517 -1 1 -2
1721 18 1 0 -5.081030110565957 18.03158587066816 20.83533698149718 -1 1 -2
601 7 1 0 -3.9977015492096175 16.444336413173787 21.04826905042468 -1 1 -2
606 7 1 0 -5.0246865624196415 16.45136510281946 20.61238187010624 -1 1 -2
605 7 1 0 -4.292170547946407 16.697318083484696 20.056940595754696 -1 1 -2
1720 18 1 0 -4.574326919774064 17.29555543176359 20.91062693649894 -1 1 -2
5868 59 1 0 -3.890900220445692 18.551095288140047 19.507362537779798 0 1 -1
5867 59 1 0 -4.06350269172105 18.314843116119714 20.431887283455207 0 1 -1
1767 18 1 0 -3.441819758603323 17.183528328249878 21.67213215076532 -1 1 -2
5865 59 1 0 -2.931733353525212 17.190821417029763 20.764006896741705 0 1 -1
5866 59 1 0 -3.7532678724677613 17.3950407889291 20.3440724341013 0 1 -1
1718 18 1 0 -3.3378213065651465 18.308936698884168 21.112286004630693 -1 1 -2
1719 18 1 0 -4.108817005193103 17.872032949107933 21.47566182609623 -1 1 -2
1918 20 1 0 -4.96557877894249 17.635783981738587 21.95175470260093 0 1 -2
1855 19 1 0 -4.58466201559275 18.765796220751128 21.482172069086843 0 1 -2
1717 18 1 0 -2.796880845312069 18.906874926387328 20.61060074035081 -1 1 -2
1735 18 1 0 -5.11559726330835 18.81826288331481 20.398144963540098 -1 1 -2
1724 18 1 0 -4.753038587349417 17.781450863329958 19.59703214658144 -1 1 -2
1768 18 1 0 -3.257751237048687 17.95791216474904 22.08233662828937 -1 1 -2
1725 18 1 0 -5.544113870534491 18.426417326753178 19.599413134606657 -1 1 -2
2321 24 1 0 -5.213296215940532 19.476412685252626 22.092922721518484 0 0 -2
1766 18 1 0 -4.34616950946387 16.916778378799293 21.931474590766932 -1 1 -2
7773 78 1 0 -3.554031963709006 16.788326597049014 19.304641470972868 0 1 -1
5869 59 1 0 -3.1643059565407725 18.163285446390194 19.979698656184212 0 1 -1
7860 79 1 0 -3.6516759348687273 16.339923307862584 22.257459075296246 0 1 -1
604 7 1 0 -3.3778894228245253 16.481504829404116 20.20701787566903 -1 1 -2
1714 18 1 0 -3.687952250243139 19.348416016065237 21.548612401502986 -1 1 -2
1854 19 1 0 -4.154803407908696 19.18651598101186 20.656721671450594 0 1 -2
1743 18 1 0 -7.1186656878159305 16.54445387390957 20.27918341136352 -1 1 -2
1715 18 1 0 -2.8877085551707697 18.886711829426243 21.8779148089996 -1 1 -2
5864 59 1 0 -2.35626013383213 17.978810617289476 20.514468504238106 0 1 -1
7752 78 1 0 -2.9318656209553406 16.425723745175095 21.429790376646835 0 1 -1
5863 59 1 0 -1.5811385576240866 18.57616332328439 20.378186963499072 0 1 -1
7750 78 1 0 -1.8640860439842246 17.259869375520005 21.21033952586742 0 1 -1
5862 59 1 0 -2.025783473745472 18.930811525250853 21.120225722228184 0 1 -1
7751 78 1 0 -1.998898988825239 16.44462347694345 21.6488323131731 0 1 -1
7749 78 1 0 -1.469848555332323 18.136658150611183 21.32750540970147 0 1 -1
1769 18 1 0 -2.462876037531478 17.880112877649246 21.55926874141395 -1 1 -2
7748 78 1 0 -1.1281982449369092 17.683246515162153 20.49593246499616 0 1 -1
7703 78 1 0 -2.4604935053505095 16.190773912706085 19.829510744891348 0 1 -1
7775 78 1 0 -1.8918106016261724 17.227700785110233 20.058637790080816 0 1 -1
7774 78 1 0 -2.7056239426592743 17.187904716301215 19.673979609245812 0 1 -1
9137 92 1 0 -1.925766874620086 18.144669327324074 19.44778773198307 0 0 -1
1771 18 1 0 -1.1131836000372282 17.320945968206946 21.952887145298654 -1 1 -2
7776 78 1 0 -1.6065301530316276 16.349575577475466 20.37027808874405 0 1 -1
5860 59 1 0 -1.0825879491220132 19.310017707087255 20.04242552196925 0 1 -1
5859 59 1 0 -0.6970189617890554 18.425302294151663 19.792594696161167 0 1 -1
9700 97 1 0 -1.0814624961462052 16.60812139155973 21.28543603850271 0 1 -1
30 1 1 0 -2.403460793401626 19.15622385414543 19.752049448897623 0 0 -2
7753 78 1 0 -2.830097164001554 16.893706391723043 22.311275761966193 0 1 -1
9138 92 1 0 -1.124698306162852 17.551848005983853 19.38022714511436 0 0 -1
6866 69 1 0 -4.293440410181066 16.232162140100417 19.265088936009928 0 1 -1
7777 78 1 0 -0.7959366458237422 16.80684651912838 19.794830721339174 0 1 -1
5858 59 1 0 -0.6199857927202821 18.513862082358926 20.73249323384686 0 1 -1
9693 97 1 0 -1.5622165361829339 16.39206269617725 19.293453914385907 0 1 -1
1804 19 1 0 3.2700406038215313 16.075404551218426 21.177840454672154 0 1 -2
1649 17 1 0 9.156551856554518 18.89111439272199 19.23916039190754 0 1 -2
8901 90 1 0 13.230976918126661 21.864469815235985 20.27056304197289 -1 1 -1
1926 20 1 0 -0.09515841628740951 17.67041131881118 22.131064930635663 0 1 -2
7747 78 1 0 -0.28322352487971614 17.474691457550207 20.274647572043634 0 1 -1
9699 97 1 0 -0.2894906368854624 16.637762427936224 21.763430763192957 0 1 -1
9697 97 1 0 0.0669629042344635 16.615207569715167 20.72130401624403 0 1 -1
9698 97 1 0 0.5476487108140109 16.328554560064422 21.54900112166502 0 1 -1
7746 78 1 0 0.7178081977706814 17.370912685327212 20.124413930328775 0 1 -1
1773 18 1 0 0.4823354082031823 17.252266665399546 21.47844275243194 -1 1 -2
7744 78 1 0 1.2597299674763267 16.920550775096554 20.857439641270844 0 1 -1
1848 19 1 0 -0.19184329908347664 18.685285072887837 21.669005012014168 0 1 -2
1772 18 1 0 -0.48807223219151297 17.4872331002092 21.27367827484263 -1 1 -2
1927 20 1 0 0.7428233557392723 18.070949824493496 22.07067349267689 0 1 -2
5851 59 1 0 0.3671668455077324 18.203601216121985 20.076726207084143 0 1 -1
7745 78 1 0 1.3384591386822837 16.681125854455786 19.95426199242559 0 1 -1
1846 19 1 0 1.2088810031285 17.80098856964334 21.095876937303366 0 1 -2
1774 18 1 0 1.2591634337865774 17.20639254777035 22.097007527656427 -1 1 -2
1847 19 1 0 0.3639461583941781 18.199007134434588 21.097355455606923 0 1 -2
5830 59 1 0 1.8639713637030226 18.043179217801953 19.804695323736404 0 1 -1
5852 59 1 0 1.2260554532053813 18.635908767737185 20.253407772883982 0 1 -1
7778 78 1 0 0.15067331352230262 16.730533577249552 19.388405001549337 0 1 -1
26 1 1 0 -0.029602123097422606 19.152880257696957 19.94238092861181 0 0 -2
5855 59 1 0 1.065513068770521 18.83134385553811 21.32521198791262 0 1 -1
1928 20 1 0 1.6616118638931994 18.07942110555954 21.783948932516296 0 1 -2
5849 59 1 0 0.17471099845142746 17.741908699188418 19.26912966694009 0 1 -1
3226 33 1 0 1.7495814521444135 18.95073041520289 19.287318754059115 0 0 -1
7743 78 1 0 2.163616881802259 16.502488160516002 20.83034394694551 0 1 -1
9780 98 1 0 -8.643990761853381 16.15971148527278 19.637108525358897 0 1 -1
1776 18 1 0 2.3371626987051908 17.379920931918345 21.40711544827856 -1 1 -2
1929 20 1 0 2.4949919328036803 18.14189516622826 22.22384475799801 0 1 -2
1843 19 1 0 3.399126790218915 18.351058934445547 19.619174016282464 0 1 -2
7742 78 1 0 2.2712772191912407 17.21665390820185 20.119126637574418 0 1 -1
8396 84 1 0 12.012497478462098 21.94934773879112 21.590628216797896 0 0 -2
1930 20 1 0 2.8383336512469413 18.277241325445843 21.35896931105094 0 1 -2
1845 19 1 0 2.0352096901915804 18.164373632387395 20.699315092454647 0 1 -2
7741 78 1 0 2.9655260254660423 16.54911595346494 20.27023383834962 0 1 -1
1844 19 1 0 2.9520150128448233 18.026171432216902 20.369274443169694 0 1 -2
1778 18 1 0 4.059022557458878 16.941703044557936 20.67096377452632 -1 1 -2
1777 18 1 0 3.201528723289485 17.202984470179334 20.963226902785213 -1 1 -2
5829 59 1 0 2.5471285595233457 18.71926030406921 19.78700826708225 0 1 -1
3631 37 1 0 3.8932528368334403 17.52528954702555 21.460125911023173 -1 1 -2
1807 19 1 0 3.9348611564894256 16.540813525675112 21.631822134274337 0 1 -2
8605 87 1 0 3.7610469964233495 18.22760195686556 20.793495913254905 0 1 -1
1931 20 1 0 2.812201607418082 18.97695620961398 20.770578376415337 0 1 -2
8606 87 1 0 3.930499325335301 18.52257494954774 21.66229284157915 0 1 -1
1779 18 1 0 3.827303937339572 17.65350089336289 19.998694291525595 -1 1 -2
3632 37 1 0 3.1804035887780024 17.57936420669013 22.039009455098448 -1 1 -2
1775 18 1 0 2.132536167932969 16.913701507405214 22.225917854327783 -1 1 -2
1806 19 1 0 2.9895751719836685 16.61136590385862 21.877203168933946 0 1 -2
7740 78 1 0 3.0012597487780805 16.89398867773501 19.396378853956847 0 1 -1
5854 59 1 0 2.0148703476323266 19.152604794165413 21.41482964719406 0 1 -1
1782 18 1 0 3.851833539075404 16.61582248946479 19.620390868161657 -1 1 -2
5853 59 1 0 1.950844300243979 19.29138795413824 20.46143780667451 0 1 -1
2192 22 1 0 2.959921657353245 19.207319970840135 21.976720752261315 0 0 -2
9755 98 1 0 -11.488021849012625 16.289452343209796 19.75208618471408 0 1 -1
1813 19 1 0 6.499857860468087 16.341221568199295 21.59238576949455 0 1 -2
1809 19 1 0 4.795500964601931 16.201525332109465 21.924899306996238 0 1 -2
5828 59 1 0 2.6032613728748686 17.8778568194816 19.28262829629434 0 1 -1
2934 30 1 0 11.24938695636456 21.47750987133078 21.767228024557333 0 1 -2
6897 69 1 0 5.5921275366789125 16.40406484569587 19.947206139123594 0 1 -1
8603 87 1 0 4.7061171200886704 18.15931802025154 20.055572939197052 0 1 -1
8604 87 1 0 4.678253454883301 18.165543365711827 21.059919779570308 0 1 -1
1781 18 1 0 4.525225165675625 17.250350717449187 19.473016487883648 -1 1 -2
6898 69 1 0 4.696644685415524 16.278072999047875 20.25782077309653 0 1 -1
3630 37 1 0 4.723606064996456 17.15632695976641 21.387626743259062 -1 1 -2
3629 37 1 0 5.519295611800878 17.745507141275215 21.280243400073758 -1 1 -2
8602 87 1 0 5.14688375513343 17.314217741793193 20.258745329591353 0 1 -1
9207 93 1 0 5.270452558463827 18.98397914851665 21.277809983644122 0 0 -1
8601 87 1 0 5.72243409589867 18.144689055271648 20.271670247354855 0 1 -1
6900 69 1 0 5.637020316764303 16.85787193092195 21.77601429816199 0 1 -1
9206 93 1 0 4.795941434276358 18.67505154707647 21.993236390051532 0 0 -1
3628 37 1 0 6.405043848604514 17.963177140230457 20.952208950738182 -1 1 -2
1815 19 1 0 6.126293624648987 17.013438474010627 20.827032453848012 0 1 -2
3652 37 1 0 6.356844472929211 17.427699827714 21.885364880239962 -1 1 -2
9205 93 1 0 5.817125072119584 18.462689176921142 22.053112450820215 0 0 -1
6899 69 1 0 5.317787148890641 16.52164607812869 20.897088233404318 0 1 -1
1838 19 1 0 5.853408268736871 17.541286784126093 19.534522522068226 0 1 -2
1837 19 1 0 6.532412302005689 18.17478125836529 19.570877401751982 0 1 -2
8026 81 1 0 4.533485186175149 19.144482959244893 20.53379907790975 0 0 -1
1278 13 1 0 -10.8750761066667 22.138343825984144 19.52411087020931 0 0 -2
1816 19 1 0 6.829892045718768 17.042765705003006 20.177254783536032 0 1 -2
8025 81 1 0 5.309506813587241 18.887832667955074 19.867695048912175 0 0 -1
1783 18 1 0 4.63758392639776 16.229648287300893 19.202234698366375 -1 1 -2
521 6 1 0 8.592493468949609 16.0861282312939 20.883913706573004 -1 1 -2
1790 18 1 0 7.242089679619468 16.038383853934846 20.01160447725482 -1 1 -2
524 6 1 0 7.926414436100689 16.62712278257542 21.68513027203772 -1 1 -2
3100 31 1 0 7.352428180065381 17.93940873924534 20.243833453480967 0 0 -2
3627 37 1 0 7.133246760824907 18.374100653851276 21.47542113891985 -1 1 -2
3600 36 1 0 8.229222193764667 16.331151080892813 19.978587805921627 -1 1 -2
1791 18 1 0 7.633429406124332 16.263164246672254 20.815163442317342 -1 1 -2
1817 19 1 0 7.728285200963409 17.1088630424613 20.40559036566189 0 1 -2
1814 19 1 0 7.066957128949738 17.002613783942614 21.20848190018721 0 1 -2
1818 19 1 0 7.876520339342896 17.587566428210977 21.176519349472343 0 1 -2
1819 19 1 0 8.56295059121004 17.013243107155816 20.814248661305925 0 1 -2
1820 19 1 0 8.557361102439994 17.81516433407335 20.414654219972608 0 1 -2
3099 31 1 0 7.1225010267650894 18.840901072500557 20.162374522117943 0 0 -2
3675 37 1 0 8.584553917244165 17.797988092785047 22.013186902651206 -1 1 -2
3619 37 1 0 8.962539024927821 18.69905221587111 20.321276575616764 -1 1 -2
3622 37 1 0 7.945378120650105 18.636804817466817 20.968898387379912 -1 1 -2
1833 19 1 0 8.389598788711815 17.27538905917762 19.611614500149827 0 1 -2
3620 37 1 0 8.124404814086208 18.62235326317141 19.841287934576826 -1 1 -2
3623 37 1 0 8.828155398459103 18.496239455164385 21.294797469203736 -1 1 -2
3676 37 1 0 7.9020235900451965 18.483451628016 22.01403491843972 -1 1 -2
1832 19 1 0 9.23282600946003 17.363358794017724 20.03668676832605 0 1 -2
1823 19 1 0 8.8222219847427 16.45718953512733 22.269230791038844 0 1 -2
1821 19 1 0 9.1870097289228 17.64188848481247 21.092967391297826 0 1 -2
1835 19 1 0 7.374918264090002 17.01168243504895 19.34962741992888 0 1 -2
1834 19 1 0 7.637584153698846 17.87702039264841 19.268935723447758 0 1 -2
526 6 1 0 7.081769102176242 16.289752757946715 22.247994728718556 -1 1 -2
8398 84 1 0 13.172381299993962 22.0777887892402 21.611518314141705 0 0 -2
1822 19 1 0 9.342328431297165 17.021688851782265 21.783681765179573 0 1 -2
520 6 1 0 9.458387206560122 16.54373044399699 20.793474027876016 -1 1 -2
6865 69 1 0 -5.121270444208493 16.74412537259927 19.406891220502914 0 1 -1
1831 19 1 0 9.93503153430759 17.375251781173368 20.614795207572058 0 1 -2
2257 23 1 0 10.354312838500345 16.429672732368818 20.36724752252359 -1 0 -1
2290 23 1 0 10.693316590529715 16.42386349748559 19.471039657030744 -1 0 -1
3617 37 1 0 9.716385365564669 18.23560324781533 19.98593636136499 -1 1 -2
1830 19 1 0 10.2434909054491 17.634163501062027 21.450810492642894 0 1 -2
1829 19 1 0 9.577542482160759 17.91692148180522 22.089944296922788 0 1 -2
3616 37 1 0 10.371647318023708 18.253591044313012 20.620791689444033 -1 1 -2
8626 87 1 0 9.736564916363605 18.78084797889247 21.195055217777792 0 1 -1
2256 23 1 0 10.864181535137938 16.941798782240674 20.987546815711116 -1 0 -1
3615 37 1 0 10.695660512206445 18.569694425878797 19.77076689659208 -1 1 -2
513 6 1 0 10.201498308278044 16.354253704355756 21.867058344457707 -1 1 -2
2292 23 1 0 9.513176833720145 16.40973493753743 19.713910677804847 -1 0 -1
512 6 1 0 11.081021684379934 16.754442780692468 22.094913267091783 -1 1 -2
2252 23 1 0 10.770572030753303 17.459807639238004 20.21065051432533 -1 0 -1
2291 23 1 0 9.993468578349919 17.098715015790354 19.384086784272164 -1 0 -1
2254 23 1 0 11.262859386747252 17.712124658095814 21.423141310565672 -1 0 -1
2253 23 1 0 11.403579520699736 18.08968737003483 20.544439314025915 -1 0 -1
8629 87 1 0 11.397237019013819 19.170301632290595 20.49093031863758 0 1 -1
2199 22 1 0 7.155973350235051 19.813128045111654 22.289649488580988 0 0 -2
3614 37 1 0 11.491030063509424 18.982089656496388 19.440838845261982 -1 1 -2
2263 23 1 0 11.356629673433474 16.45388348084355 20.42489240095005 -1 0 -1
2289 23 1 0 11.531636788112603 16.949820807662523 19.61777088141111 -1 0 -1
8911 90 1 0 11.440507329153007 18.75921379933422 21.354930725513825 -1 1 -1
3670 37 1 0 10.518973582942738 18.699508636879564 21.76928328662025 -1 1 -2
8640 87 1 0 13.295655126392845 16.45349250836796 20.98737907047483 0 1 -1
2538 26 1 0 13.009098395460011 16.195541063781448 22.02769492755028 0 1 -2
2184 22 1 0 -1.3173889885893537 19.971099970700703 22.202688154079276 0 0 -2
7803 79 1 0 12.583900663814163 20.111217584376217 21.97030036875411 -1 1 -1
2283 23 1 0 13.960518296893994 16.791364965851347 19.83579424597911 -1 0 -1
8394 84 1 0 11.570059563371615 20.382619376702166 22.250983582204853 0 0 -2
2255 23 1 0 11.787723262712767 17.130975919180838 20.906352642504242 -1 0 -1
8916 90 1 0 13.906849380778556 18.70538532971699 20.45172091605207 -1 1 -1
3609 37 1 0 13.476469150631043 17.816488343173894 19.57410975689656 -1 1 -2
8698 87 1 0 12.157950329394751 17.24369537339333 21.819832665124494 0 1 -1
8697 87 1 0 11.872466178526786 16.296749616191143 21.629011451207717 0 1 -1
8631 87 1 0 12.334728357461202 18.352583252965246 21.09855436396777 0 1 -1
8695 87 1 0 12.261350703594648 16.62068362175884 20.273615337899212 0 1 -1
8908 90 1 0 12.072269865674532 20.445535401858653 20.8642437328888 -1 1 -1
8633 87 1 0 13.505757668593173 17.317141625366006 20.48852845097418 0 1 -1
8632 87 1 0 12.75192069609006 17.451280476907566 20.9627018299729 0 1 -1
8914 90 1 0 13.301946337512803 18.314625103105985 21.532895881806297 -1 1 -1
3610 37 1 0 13.049869606541417 18.143954005902742 20.302575665259905 -1 1 -2
3611 37 1 0 12.231872062856166 17.699462481719024 20.14816466735819 -1 1 -2
3613 37 1 0 11.581007290103098 18.0679215976349 19.57183214016605 -1 1 -2
2541 26 1 0 13.446955289530681 17.18747755485067 21.706515307334563 0 1 -2
2285 23 1 0 12.789355241304396 16.965900665596987 19.650729246629425 -1 0 -1
1598 16 1 0 -3.748047647015733 22.31874383023503 20.07300248073743 0 0 -2
8912 90 1 0 11.82141282737906 18.2288973668587 22.02655744180955 -1 1 -1
2327 24 1 0 -6.68942350522482 20.279124283201906 22.25997661730269 0 0 -2
8913 90 1 0 12.56533169047955 18.773343516904553 21.970612737606103 -1 1 -1
8630 87 1 0 12.227262213097216 18.716254535025623 20.197072692170877 0 1 -1
3612 37 1 0 12.487014678328777 18.326142421765 19.439850319162844 -1 1 -2
1950 20 1 0 4.856439468627798 22.264005064173922 20.731224112036045 0 1 -2
1862 19 1 0 -10.672129902805604 19.41888729494665 20.364230792145214 0 1 -2
1952 20 1 0 5.463999160151182 22.160627193357836 20.005099803857142 0 1 -2
1864 19 1 0 -10.70231360306385 19.237805147057163 19.367689022752753 0 1 -2
1277 13 1 0 -11.759611119596098 21.87885314417417 19.826976188487883 0 0 -2
165 2 1 0 -12.468052481697544 21.002363452674707 20.569343603137476 0 0 -2
1868 19 1 0 -12.570221512133092 21.99806196164635 19.30540033687211 0 1 -2
9341 94 1 0 -11.709316698398087 19.58149296296562 20.24449636053447 0 0 -1
9342 94 1 0 -12.69961042133792 19.516506098245202 20.28384291718814 0 0 -1
164 2 1 0 -12.241098189175002 20.383474000635104 19.878223050397292 0 0 -2
1276 13 1 0 -11.687242619296157 21.627801502818993 20.752631386065403 0 0 -2
163 2 1 0 -11.541825605007874 20.79724979093697 20.2342338108044 0 0 -2
1266 13 1 0 -11.582939089615605 19.72165463848046 21.47869399055171 0 0 -2
5984 60 1 0 -12.376432375355707 21.14051865299147 21.46932011933783 0 1 -2
1274 13 1 0 -12.300814714425375 22.163353821634068 21.296122774886115 0 0 -2
5404 55 1 0 -10.809612139563981 21.507970530912957 20.36150685234747 0 0 -2
1866 19 1 0 -11.058100857806533 21.034015006007216 19.314552455195198 0 1 -2
1265 13 1 0 -12.477978525316699 19.52173340302084 21.319118946089787 0 0 -2
1267 13 1 0 -12.138277605612167 20.29983111031453 21.056625764159676 0 0 -2
1865 19 1 0 -10.913645997623354 20.10631348550546 19.690886777167066 0 1 -2
5405 55 1 0 -10.974342802384792 21.64204433918541 21.392057267154733 0 0 -2
162 2 1 0 -10.646886585938798 20.441463312505725 20.51624528245248 0 0 -2
1268 13 1 0 -11.288446355262302 20.65555291172681 21.25884284719923 0 0 -2
1867 19 1 0 -12.011903986019988 21.132238461463675 19.257521630703806 0 1 -2
6036 61 1 0 -12.598644138490629 19.57428512208208 22.299575169852503 0 0 -2
1275 13 1 0 -12.530786907507391 21.937838991376765 20.372498654869965 0 0 -2
5406 55 1 0 -11.662742528468925 21.38837550905886 22.010503500228722 0 0 -2
1269 13 1 0 -10.66671609221057 21.00376062880101 21.917724050181548 0 0 -2
5985 60 1 0 -12.064298532042136 20.33494875801483 21.98155235149139 0 1 -2
5987 60 1 0 -10.50320058761689 19.65344903750004 22.334416970085215 0 1 -2
9346 94 1 0 -12.434085509379935 19.588915916683636 19.2669621947931 0 0 -1
1860 19 1 0 -8.928524783019512 18.92268090367878 20.38001925389392 0 1 -2
1770 18 1 0 -2.00406659217194 17.400979590670154 22.250088878904126 -1 1 -2
1281 13 1 0 -10.010204697334355 21.914604236822164 19.71793832447299 0 0 -2
5403 55 1 0 -10.127702464408209 21.913784358930425 20.935751296665842 0 0 -2
1287 13 1 0 -9.621878206141593 21.067438707872824 20.19468511011204 0 0 -2
1906 20 1 0 -10.312151527908862 20.02574390574736 21.446288028714186 0 1 -2
161 2 1 0 -9.880233172343948 20.092654083253628 20.068607806048888 0 0 -2
9301 94 1 0 -10.183555910630975 20.980274106003154 21.17126961845495 0 0 -1
1289 13 1 0 -8.476761617556178 22.262395808206442 20.07508026249782 0 0 -2
1286 13 1 0 -8.942885174943983 20.483686112189616 19.958973066536977 0 0 -2
4429 45 1 0 -8.629131594767205 21.86332657175755 21.929314146420523 0 0 -2
1288 13 1 0 -9.334448499335945 21.93321882046228 20.423134744852952 0 0 -2
4430 45 1 0 -8.609335931627244 20.96746924023008 22.093335190027815 0 0 -2
1285 13 1 0 -8.507844446906718 21.212387984454125 20.26394322679463 0 0 -2
160 2 1 0 -9.543337725829819 20.13123168499857 20.91977722011724 0 0 -2
9302 94 1 0 -9.210703799745048 21.132810502862128 21.097402862862154 0 0 -1
9303 94 1 0 -8.618426784662425 21.83005311049679 20.97483306641697 0 0 -1
159 2 1 0 -8.544952673954135 19.925884732354106 20.7252134095098 0 0 -2
2315 24 1 0 -8.896993724920616 20.104302194610945 21.758133997227503 0 0 -2
9304 94 1 0 -8.208276142992744 20.931926308991052 21.095252252741943 0 0 -1
9305 94 1 0 -7.601597113978172 20.493240232308516 21.810508565016196 0 0 -1
9639 97 1 0 -8.702198857537535 19.528244489371836 19.558068890821033 0 1 -1
4432 45 1 0 -9.780629216944828 21.565199441112803 21.78153672745504 0 0 -2
4431 45 1 0 -9.561328552995437 20.686115777095935 22.043760892637387 0 0 -2
2314 24 1 0 -8.826839382332428 19.182114542206993 22.16300125392812 0 0 -2
9357 94 1 0 -9.694470044647984 19.345835835171854 19.43250245253247 0 0 -1
2316 24 1 0 -8.031698205283114 19.659256226701686 21.693933996899357 0 0 -2
1634 17 1 0 0.37573201631306397 22.00572772023729 19.547959829654417 0 1 -2
8910 90 1 0 12.224427288172706 19.399161584771708 21.181110508291805 -1 1 -1
1296 13 1 0 -6.083185835360246 20.57902219612302 19.50044028412165 0 0 -2
8623 87 1 0 9.20280846725053 19.017096824576925 22.026644111720877 0 1 -1
4427 45 1 0 -6.844291266028788 22.139133613089328 21.259818627374088 0 0 -2
158 2 1 0 -7.981068595945141 20.44561544776591 20.176307760042306 0 0 -2
1293 13 1 0 -7.657630144948535 22.013357845747237 20.63086990314604 0 0 -2
4428 45 1 0 -7.687552722697234 21.762138638313328 21.560142865961943 0 0 -2
157 2 1 0 -7.417780619749915 19.70303525784128 19.84901513169405 0 0 -2
9306 94 1 0 -7.460483692483159 20.066253845274662 21.00896148869022 0 0 -1
1294 13 1 0 -7.388282756153472 21.314492894267666 20.06099052994824 0 0 -2
156 2 1 0 -6.802906524081457 19.629138924232485 20.54114733573134 0 0 -2
9310 94 1 0 -6.155829436362961 21.260459987475357 20.374997121439563 0 0 -1
1295 13 1 0 -6.8367163775714594 20.538272562736353 20.236494941332218 0 0 -2
155 2 1 0 -6.017418032259954 19.342011841522886 21.08122601250237 0 0 -2
9307 94 1 0 -7.202159021615438 20.966827606300257 20.95318631193802 0 0 -1
4425 45 1 0 -6.106277267941267 21.378084876003665 21.36292654144156 0 0 -2
9308 94 1 0 -6.583151142180164 20.343207806454632 21.09847325225183 0 0 -1
9312 94 1 0 -6.697278142840064 22.141406562926356 20.110069362143946 0 0 -1
2317 24 1 0 -7.152044130714835 19.579394814243983 22.01078830069075 0 0 -2
4426 45 1 0 -6.3858746004705935 21.977451476604543 22.135447019881983 0 0 -2
8011 81 1 0 13.053397660120098 19.281240068786744 19.788146180709774 0 0 -1
4424 45 1 0 -6.86644156316873 21.20909244502272 21.93046011145168 0 0 -2
9311 94 1 0 -6.518619312867485 21.455255978559677 19.506741329909474 0 0 -1
4421 45 1 0 -5.782089083525931 20.30687249344907 21.684878168653952 0 0 -2
1732 18 1 0 -5.532171153674332 19.65353481908228 19.986833493821567 -1 1 -2
9309 94 1 0 -5.886430872530786 20.423655789675475 20.529395210858695 0 0 -1
1731 18 1 0 -6.3747172982892595 19.735515598957 19.635085102064465 -1 1 -2
9643 97 1 0 -7.3602459429103435 21.925004444132867 19.25656206567004 0 1 -1
1734 18 1 0 -4.770480758266137 19.32005460545409 19.68471636934845 -1 1 -2
2999 30 1 0 11.654184735251551 22.260521823293654 20.477867855716674 0 1 -2
4690 47 1 0 13.457532159762458 21.42461096094593 19.237722576648146 -1 0 -1
1703 18 1 0 -5.328209935218635 21.748275864392397 20.791145445962506 -1 1 -2
154 2 1 0 -5.196782414227489 19.667409096937455 21.161262505738698 0 0 -2
1702 18 1 0 -5.343254284297503 21.913933302043954 21.8038226162891 -1 1 -2
1701 18 1 0 -4.549519243711055 21.619599108507423 21.35278155577857 -1 1 -2
1597 16 1 0 -4.543714279657296 21.939429426648058 19.99716886034272 0 0 -2
153 2 1 0 -4.601971984822354 20.04767225979885 20.535278847652194 0 0 -2
152 2 1 0 -3.915163017570004 20.16003970645977 19.90564782445898 0 0 -2
151 2 1 0 -3.4275745325218256 19.367507349759297 20.02452043404469 0 0 -2
1706 18 1 0 -3.7109475308736215 21.363883452047332 19.705858950972438 -1 1 -2
1705 18 1 0 -4.337947909899981 20.993800213263746 20.34577549354347 -1 1 -2
1712 18 1 0 -3.874843599191827 20.856825131906422 21.426086672558252 -1 1 -2
1704 18 1 0 -5.094508076582483 20.854680868597665 20.96170639807787 -1 1 -2
1713 18 1 0 -4.301997658354818 20.066573624323517 21.682346138151445 -1 1 -2
1707 18 1 0 -3.31444606681214 20.607550867935068 19.278542353683285 -1 1 -2
1711 18 1 0 -3.185952258268811 21.59487449359056 21.549125330597576 -1 1 -2
1710 18 1 0 -3.712374574937913 21.643751861707003 20.790210704804366 -1 1 -2
1853 19 1 0 -3.55409807720128 19.95724889433594 20.81007561089293 0 1 -2
4418 45 1 0 -3.4402978305571335 20.086951497394857 22.029560357333843 0 0 -2
1733 18 1 0 -4.918759681573325 20.252496067809957 19.658918019562705 -1 1 -2
1297 13 1 0 -5.409551757750945 21.150348747665525 19.86987263156886 0 0 -2
1298 13 1 0 -5.626210255001 22.039833343040783 19.883579706191565 0 0 -2
8919 90 1 0 13.990980742881156 20.351271510170037 21.535607778125545 -1 1 -1
1708 18 1 0 -3.2737549608353387 20.780458303238944 20.270743474035548 -1 1 -2
3653 37 1 0 7.2296432535557145 17.392663478494924 22.144643545965792 -1 1 -2
2319 24 1 0 -6.109255385289901 19.507361112883558 22.153099726940816 0 0 -2
4419 45 1 0 -4.103768956556021 20.79128433932584 22.277312616767524 0 0 -2
4420 45 1 0 -5.022711318293747 20.799098969988314 21.95645352536659 0 0 -2
5861 59 1 0 -1.9217012050602182 19.609022139862763 20.519918040331415 0 1 -1
1849 19 1 0 -1.0434123068524332 19.06752334451624 21.73233356260438 0 1 -2
5440 55 1 0 -2.376065176866998 22.2836045130919 21.420750360272926 0 0 -2
3106 32 1 0 -1.2849919934771137 22.199755181177366 19.99389989239856 0 0 -2
1709 18 1 0 -2.755275501994225 21.507015869190646 20.750544920847375 -1 1 -2
1630 17 1 0 -2.8490082865367494 22.00285171344217 19.706916148600456 0 1 -2
8905 90 1 0 13.082838645185959 20.93546957225839 21.56436923496394 -1 1 -1
1716 18 1 0 -2.6998945772014427 19.621958060609153 21.25146292298598 -1 1 -2
1852 19 1 0 -2.8619662604997114 20.572143399718318 21.08299431974088 0 1 -2
150 2 1 0 -2.7583632780328955 20.058261097366064 20.093279821790013 0 0 -2
1850 19 1 0 -1.4725297056122972 19.844953106410205 21.29446345294062 0 1 -2
1631 17 1 0 -1.9419684894260882 21.71352985657716 19.435701391237522 0 1 -2
1851 19 1 0 -2.2435688579151183 20.33540927449407 21.763626359482693 0 1 -2
3107 32 1 0 -1.572947851134833 21.379474711607337 20.34300694794397 0 0 -2
3108 32 1 0 -1.3801090183344868 20.976378502576075 21.3074325754649 0 0 -2
3109 32 1 0 -2.0681972168372766 20.619967489191893 20.65917356513363 0 0 -2
3110 32 1 0 -1.49969005884895 20.476778111485817 19.96034164651158 0 0 -2
3105 32 1 0 -2.1213077077579676 22.167869918162623 20.382749156997825 0 0 -2
4416 45 1 0 -2.2331770769806276 21.33202546736554 21.632986982318872 0 0 -2
3104 32 1 0 -1.4195776312989565 22.09808807545205 21.063247022959466 0 0 -2
4414 45 1 0 -0.7996407626641027 20.717242616783047 22.08538060166633 0 0 -2
149 2 1 0 -2.4372604123708204 20.952168043582876 19.82071184917318 0 0 -2
2183 22 1 0 -2.0190079055717636 19.23136841934224 22.168405875865403 0 0 -2
29 1 1 0 -1.6058714874326938 19.643879713107957 19.354226720106695 0 0 -2
3103 32 1 0 -0.9465167684997589 21.635053607336097 21.728877306726442 0 0 -2
2933 30 1 0 10.639132818589307 20.866091120560757 22.230706577283428 0 1 -2
4417 45 1 0 -2.8752372903228487 20.956666390697926 22.241829580822163 0 0 -2
2935 30 1 0 10.78937113637534 21.535851312915288 20.91262022391201 0 1 -2
7804 79 1 0 13.336840717606265 19.55504096863084 21.772421093769687 -1 1 -1
2187 22 1 0 -0.2876630036340213 19.592457840540142 21.93965558133931 0 0 -2
5432 55 1 0 1.2484470671694847 20.80241107646574 22.21228216911577 0 0 -2
1633 17 1 0 -0.12321438563722609 21.2459007288685 19.881173417974825 0 1 -2
5857 59 1 0 -0.5295288230910646 19.43896395794581 20.884368014857813 0 1 -1
5856 59 1 0 0.3395433152433718 19.37365066915055 21.190748048315132 0 1 -1
3111 32 1 0 -0.6798739583868283 20.726767649409613 20.55136155525095 0 0 -2
27 1 1 0 -0.47258521280809695 20.090611755741243 19.87384169869221 0 0 -2
3102 32 1 0 -0.0997439791432484 21.790819904153263 21.560837048272084 0 0 -2
4413 45 1 0 -0.1667785304085676 20.59663833173586 21.400146704443216 0 0 -2
1635 17 1 0 1.0057809802079785 21.33526269420923 19.79985043498698 0 1 -2
5434 55 1 0 0.9094489869689646 21.455979824194564 21.56577907064301 0 0 -2
1939 20 1 0 1.3490420698970347 22.159855732773106 21.156248932248936 0 1 -2
3113 32 1 0 0.5564983330648055 21.936530682154043 20.6286483707891 0 0 -2
1941 20 1 0 2.180461765505763 21.09611912518634 21.744123731222018 0 1 -2
25 1 1 0 0.7413064138041889 19.568488151911453 20.245529817236008 0 0 -2
3112 32 1 0 -0.4759416577674198 21.61547128907822 20.63448736181345 0 0 -2
24 1 1 0 0.14066894669598717 20.182939675970417 20.56199619952155 0 0 -2
23 1 1 0 0.46316460901427803 20.47288240571872 19.730210016263385 0 0 -2
4412 45 1 0 0.7968101894813255 20.383715935464142 21.501036058512277 0 0 -2
5433 55 1 0 0.34859387592657853 20.991801729374487 22.170853092849185 0 0 -2
1937 20 1 0 0.5644870754176008 20.9705992644776 20.618693749224583 0 1 -2
1936 20 1 0 1.2710786762105464 20.342817788160474 20.38258633827054 0 1 -2
1938 20 1 0 1.4814672518176568 21.308759800042687 20.73003646921405 0 1 -2
4411 45 1 0 1.617786092282433 20.01998642615557 21.216919030916756 0 0 -2
1935 20 1 0 1.9211339599428339 20.06996445269084 19.800928338645843 0 1 -2
3227 33 1 0 0.95245899203878 19.428825462516286 19.298209545624836 0 0 -1
1636 17 1 0 1.4816832616596773 22.078324383995643 20.189102939745077 0 1 -2
1940 20 1 0 1.8997529961257538 21.999541659623233 21.928971694144472 0 1 -2
2189 22 1 0 1.1645198247678934 19.399579901895514 22.04020719881116 0 0 -2
8391 84 1 0 10.444321433021173 20.261929222294178 21.399360673843265 0 0 -2
8625 87 1 0 9.868363643196364 19.560460731450373 21.670999289772126 0 1 -1
8903 90 1 0 13.907266254823824 20.868862280341258 19.973175035340155 -1 1 -1
138 2 1 0 3.573655462364613 20.141921607054826 19.474538541014915 0 0 -2
9267 93 1 0 3.8301669592572054 22.147146194234303 20.191834381544858 0 0 -1
1944 20 1 0 3.0598805787372516 21.385434729590376 22.03202326854365 0 1 -2
1945 20 1 0 2.8103961084455413 22.186538293391322 21.538962519881014 0 1 -2
4410 45 1 0 2.26628518040431 20.450318318727355 20.669695726067545 0 0 -2
140 2 1 0 1.9286040402677784 21.103920516015087 19.627820539032633 0 0 -2
1932 20 1 0 3.5162315111817826 19.11468860388658 20.179863268019368 0 1 -2
2349 24 1 0 2.511927467806844 20.206471851555147 21.793827181452986 0 0 -2
8607 87 1 0 3.812831733324863 19.386519872273734 21.277665597606152 0 1 -1
1637 17 1 0 2.241587885600781 22.185772078020356 19.583648493720645 0 1 -2
2351 24 1 0 3.88013156794943 21.10429415811134 21.650043008835567 0 0 -2
4409 45 1 0 3.127010342909715 20.667141030601613 21.097737725408855 0 0 -2
1934 20 1 0 2.784883754711057 19.77184300421953 19.973367106742792 0 1 -2
1946 20 1 0 2.382301058896388 21.571595626767824 20.91800652041162 0 1 -2
1947 20 1 0 2.885652499318688 21.67568089768537 20.146441880202296 0 1 -2
139 2 1 0 2.7573278787888444 20.70014296468123 19.76273559273648 0 0 -2
4408 45 1 0 3.613665799079115 20.869102527627362 20.336775224521986 0 0 -2
1948 20 1 0 3.389162341745653 21.637268620249998 20.922917225493073 0 1 -2
1639 17 1 0 3.594696799123028 21.192872018457884 19.303748626835333 0 1 -2
1933 20 1 0 3.3759970847618668 19.92088700355165 20.627307736662203 0 1 -2
2350 24 1 0 3.527697907038352 20.246049936202624 21.91954748616444 0 0 -2
8380 84 1 0 9.532238354587935 20.095587723339598 20.943990790237137 0 0 -2
1949 20 1 0 4.130491731195068 22.104680622021462 21.29968876976177 0 1 -2
8389 84 1 0 9.653344323511195 21.430983393817662 20.317635382684166 0 0 -2
4407 45 1 0 4.298556919483506 21.373338089912785 20.660735613863448 0 0 -2
8028 81 1 0 4.464215691835953 20.758153811850477 19.592480720098102 0 0 -1
8904 90 1 0 13.732815295128738 21.092704012935393 20.861067762842804 -1 1 -1
1841 19 1 0 4.3332061834072135 19.128031934701156 19.612618441760908 0 1 -2
1951 20 1 0 5.830982029755905 21.98614357559159 20.86995564421006 0 1 -2
4405 45 1 0 5.492094250596569 21.65249016471144 22.130991390732888 0 0 -2
4404 45 1 0 6.450414170614913 21.278320892959783 22.212353710302054 0 0 -2
9268 93 1 0 4.603071686865668 22.001195307071413 19.58534101974344 0 0 -1
2352 24 1 0 4.191216265751198 20.357036946436647 21.1085407943733 0 0 -2
9209 93 1 0 6.36390624983639 19.181092638981312 20.81857946420378 0 0 -1
8027 81 1 0 4.212494700944745 19.969322457315513 20.126815788982967 0 0 -1
2200 22 1 0 6.4666358863329805 19.254749020758076 21.981904659725604 0 0 -2
8024 81 1 0 6.2570400993169315 19.071928831826494 19.746491538610663 0 0 -1
8374 84 1 0 6.672389819492768 21.934003126644512 21.479596098129953 0 0 -2
8608 87 1 0 4.566190396528103 19.6210911494328 21.87457393153831 0 1 -1
9236 93 1 0 5.462985510688124 21.049031505835092 19.49356666435885 0 0 -1
8609 87 1 0 5.434932461900473 19.913283024918144 21.676323038532352 0 1 -1
9208 93 1 0 5.505608021882562 19.51454704948158 20.50890456980852 0 0 -1
9210 93 1 0 6.341919229268431 20.040769697716833 21.114786276338933 0 0 -1
9234 93 1 0 5.15068616492702 20.421421804727757 20.925061939484003 0 0 -1
9233 93 1 0 5.716283743076811 20.906445026445034 21.513582379153906 0 0 -1
9235 93 1 0 5.227638440948347 21.230104475453082 20.448860118443623 0 0 -1
9212 93 1 0 6.135210826596893 21.386902150982337 20.118740589157955 0 0 -1
9211 93 1 0 5.91736635615365 20.42335936102711 20.38379624593849 0 0 -1
4406 45 1 0 4.953374001068703 21.583573017786623 21.377950139837502 0 0 -2
8029 81 1 0 4.570867441389254 19.968245511737756 19.20412368173798 0 0 -1
8023 81 1 0 6.399628613474718 20.02147973880045 19.79367415519515 0 0 -1
9213 93 1 0 6.341170832863206 21.710522399077828 19.288320489189005 0 0 -1
3047 31 1 0 13.484600733265097 20.09258927226042 19.40652301977665 0 0 -2
9232 93 1 0 6.496809594766766 21.112578444535465 20.983163546610065 0 0 -1
2353 24 1 0 4.549766117433045 20.510399912750607 22.000971070734423 0 0 -2
8915 90 1 0 13.126518330253578 19.06952005240127 20.82163286695545 -1 1 -1
8381 84 1 0 10.068408876139788 20.611148847851897 20.40735089840068 0 0 -2
3650 37 1 0 5.20258848351455 17.568031864994893 22.2230312385728 -1 1 -2
9214 93 1 0 7.2900094027983755 21.709288942726396 19.486009873274824 0 0 -1
9230 93 1 0 7.06251789194976 21.737268682916362 20.422442924964407 0 0 -1
3621 37 1 0 8.074281529845223 19.360734997322204 20.37493886850661 -1 1 -2
4403 45 1 0 6.910777463516176 20.68668214493215 21.732260047746507 0 0 -2
9231 93 1 0 6.8657340616921125 20.798248454448395 20.174962923114755 0 0 -1
8017 81 1 0 8.20866725402582 19.51768946959949 19.436745871092203 0 0 -1
8378 84 1 0 8.556142570682209 21.212506851428124 21.97400213126157 0 0 -2
3098 31 1 0 7.15378655155682 19.52832195120098 19.50844585231815 0 0 -2
8375 84 1 0 7.546381099308082 21.563911689260074 21.45503660959758 0 0 -2
8022 81 1 0 7.09956818539591 19.848517396872026 20.42270073856715 0 0 -1
3624 37 1 0 8.943085992067228 19.365768306678376 20.955422381314143 -1 1 -2
3626 37 1 0 7.210808877886318 19.33749072290204 21.375724188644163 -1 1 -2
1962 20 1 0 8.086391713663247 22.23194998507928 19.500912731823092 0 1 -2
9227 93 1 0 8.460316757308362 20.362721567481703 20.737796332690426 0 0 -1
3625 37 1 0 8.131732266879435 19.485806478496123 21.4194711868887 -1 1 -2
9229 93 1 0 8.026362278753087 21.398598104290265 20.27097279853852 0 0 -1
8021 81 1 0 7.776393653903877 20.305053464753513 19.874279135735488 0 0 -1
9228 93 1 0 7.556548581250031 20.77315357285766 20.805766510125157 0 0 -1
9226 93 1 0 8.979718310636123 20.848290572953104 20.073634416397162 0 0 -1
4402 45 1 0 7.871103745693574 20.49388381641332 21.758092062477782 0 0 -2
2365 24 1 0 8.492943566112139 21.617032131500125 21.064060421514128 0 0 -2
9215 93 1 0 8.138924595827714 21.183474041769667 19.300672696382186 0 0 -1
8016 81 1 0 8.97705291744817 19.635467465750928 19.883135111655765 0 0 -1
8012 81 1 0 12.312274831425647 19.85500751933813 20.096458708455415 0 0 -1
8902 90 1 0 12.944408162670001 20.87850596506148 20.28083047512333 -1 1 -1
8020 81 1 0 7.13558054528675 20.690077239779058 19.25271438530948 0 0 -1
2366 24 1 0 9.234502109456095 21.88654971615931 21.536256241415437 0 0 -2
8624 87 1 0 9.025774101480103 19.93616997910313 21.749751211009368 0 1 -1
8379 84 1 0 9.086634223725522 20.89527679900769 21.19719031343507 0 0 -2
4700 47 1 0 9.044994582720275 22.045161463639534 19.903230459679794 -1 0 -1
8906 90 1 0 12.60366489565563 21.520635779537567 20.921018010721568 -1 1 -1
4699 47 1 0 9.82129044403705 21.79330505090246 19.182692909714724 -1 0 -1
4691 47 1 0 12.577582008118362 21.781832871345095 19.451752064312956 -1 0 -1
8627 87 1 0 10.471909221125003 19.381688279029778 20.92499092851306 0 1 -1
3618 37 1 0 9.873372197182412 19.096484872918076 20.291369442691085 -1 1 -2
8010 81 1 0 13.446568623922332 19.936781400372638 20.371817682228524 0 0 -1
8384 84 1 0 12.5173529213853 20.73327520027956 19.437158008992466 0 0 -2
3700 37 1 0 9.545233364021875 20.863100592357107 22.056852486878938 -1 1 -2
8392 84 1 0 10.793605537595347 19.654945597243866 22.063528540319417 0 0 -2
8390 84 1 0 10.06373194423239 21.0916723079579 21.226901509713258 0 0 -2
4696 47 1 0 10.731740973634693 20.509749352868184 19.598854847745834 -1 0 -1
2936 30 1 0 9.950647245694043 22.094821966391386 21.015940995516928 0 1 -2
8388 84 1 0 10.492528944623079 21.706591625762858 19.99559955325617 0 0 -2
8382 84 1 0 11.06727786588608 20.626459579633135 20.56411441091207 0 0 -2
8014 81 1 0 10.612671565861174 19.562563230110154 19.99377053512532 0 0 -1
8386 84 1 0 11.611083960680059 21.78119652349709 19.371713259675143 0 0 -2
8013 81 1 0 11.44650579177475 20.04183477455557 19.933577547880986 0 0 -1
2932 30 1 0 10.246505129404373 21.666791645081297 21.96277260442314 0 1 -2
8015 81 1 0 9.802090931851566 19.981212994218463 19.755588510685627 0 0 -1
4698 47 1 0 9.91781888570912 20.931138840735095 19.522713070945493 -1 0 -1
8628 87 1 0 11.215164358901848 19.852403475507224 21.16928587113733 0 1 -1
2929 30 1 0 11.412144652006127 22.312875339741513 22.29412833474622 0 1 -2
8399 84 1 0 13.951024364340938 22.101415067893825 22.289361785784198 0 0 -2
8376 84 1 0 7.432200927980677 21.504550992251218 22.319643595806134 0 0 -2
1828 19 1 0 10.138301104514095 17.18920647184407 22.26363224395978 0 1 -2
2340 24 1 0 -3.834044454513302 21.893157068585154 22.342002335947925 0 0 -2
2198 22 1 0 6.278857685641132 20.1928784375147 22.331260470145875 0 0 -2
8393 84 1 0 11.7547337721617 19.408647011169933 22.142782798139216 0 0 -2
9632 97 1 0 -11.518902856604585 17.39458536558835 19.230741326986163 0 1 -1
5831 59 1 0 1.2314249266550998 17.429631788329957 19.282523142312904 0 1 -1
5850 59 1 0 0.9216083687738035 18.360530262788004 19.286306885405864 0 1 -1
1842 19 1 0 4.293041698427842 18.260233511866296 19.214914991684115 0 1 -2
1787 18 1 0 6.287726511843289 16.72360901821297 19.30288855156884 -1 1 -2
9642 97 1 0 -8.061572999679292 21.37618178454632 19.390775818981616 0 1 -1
1650 17 1 0 10.099101152144197 19.165964588477188 19.20754992908691 0 1 -2
1729 18 1 0 -7.059106490517766 18.52908957625425 19.242572933725867 -1 1 -2
5826 59 1 0 1.9591052376026834 16.703707675461793 19.18038661302338 0 1 -1
1473 15 1 0 15.894576950727167 10.341508681947026 11.537417539192381 0 1 -1
1472 15 1 0 15.762584680229967 11.148875426709354 11.162654903186978 0 1 -1
7475 75 1 0 15.069314291437696 11.900447151759588 10.059128856468016 -1 1 -1
1471 15 1 0 15.56804100516936 11.58836684370488 11.996578722749915 0 1 -1
1466 15 1 0 14.819549808845267 11.728196829158977 11.399541642530846 0 1 -1
1479 15 1 0 16.012223695430894 12.455822567062583 11.291921705008967 0 1 -1
3366 34 1 0 15.577291419963409 10.036196414591549 10.285608002821776 -1 1 -1
1467 15 1 0 14.84744773741481 12.568452086754922 11.844778075613135 0 1 -1
3365 34 1 0 14.993577679671695 10.118859564849663 11.00753818616316 -1 1 -1
3364 34 1 0 14.564664481006215 10.773818529149484 11.646474626939707 -1 1 -1
214 3 1 0 16.008413803644988 12.691021218547256 12.430042249694072 0 1 -1
6110 62 1 0 14.67377620388476 11.039597977074676 10.653634729177174 0 1 -1
1468 15 1 0 14.155233345336764 12.218160776991649 12.354772331043327 0 1 -1
6109 62 1 0 14.654895150299954 10.326234326565322 10.135549219195553 0 1 -1
4130 42 1 0 16.372130342192136 9.86875825078865 9.751082610489753 0 1 -1
8478 85 1 0 15.167143810062296 10.344979026792727 12.395313632279404 -1 1 -1
1469 15 1 0 14.686572758620198 11.37793749551952 12.379009912034658 0 1 -1
2603 27 1 0 40.77759219664391 14.816452959917491 11.204076910490848 -1 1 -1
7474 75 1 0 15.938818159576144 11.566701059684103 10.29337839349829 -1 1 -1
7476 75 1 0 15.032709850808672 12.539318817616534 10.809671307358187 -1 1 -1
6107 62 1 0 15.358936909379835 10.859273712377767 9.819129308277525 0 1 -1
1470 15 1 0 15.215012700004031 12.161611298047116 12.664116309744971 0 1 -1
7083 71 1 0 36.62599460716167 14.988751986024788 9.706375768036912 -1 1 -1
6380 64 1 0 37.502055085456874 9.738912865446473 12.496918001665641 -1 1 -1
7477 75 1 0 15.923437242879597 12.586326644041211 10.416180492212353 -1 1 -1
5551 56 1 0 30.67603867813619 9.828120137611037 11.082853543958375 -1 1 -1
3349 34 1 0 18.799102880114297 9.677648044215772 10.81754514686309 -1 1 -1
1478 15 1 0 16.612307101457954 11.847003501925572 11.710462764933633 0 1 -1
1474 15 1 0 16.298212014827712 10.71610339614222 12.286929698243327 0 1 -1
7478 75 1 0 16.913119833082842 12.630854872318878 10.215081421273144 -1 1 -1
4126 42 1 0 16.351883670299483 10.515185993450377 10.616607313787108 0 1 -1
4127 42 1 0 16.708183466049157 10.962070755595558 9.889762653331386 0 1 -1
7473 75 1 0 16.849239549001258 11.517140509071748 10.628184726943386 -1 1 -1
1477 15 1 0 16.79074872482592 10.864243791998659 11.468594967397882 0 1 -1
4803 49 1 0 17.20616870579339 9.92389376542618 11.22298613822147 -1 2 -1
2883 29 1 0 17.963135459445457 12.182754670010425 11.109709869432193 -1 1 -1
4121 42 1 0 18.834434041113862 10.749505907796912 10.210465381121107 0 1 -1
7472 75 1 0 17.51912198082213 11.909649221904226 10.029409113469892 -1 1 -1
7479 75 1 0 17.7955916565116 12.889464034014742 10.327627271084399 -1 1 -1
1476 15 1 0 17.55473823003382 11.451010025120537 11.570228502115036 0 1 -1
4117 42 1 0 18.535610947988115 9.894843018948954 11.706479375871023 0 1 -1
4123 42 1 0 17.587658465576236 10.868435282016867 10.774030390401157 0 1 -1
4125 42 1 0 17.166832189146728 10.084011956351135 10.303944583803762 0 1 -1
2884 29 1 0 18.61869006034769 12.205115919507183 11.747415530316834 -1 1 -1
4118 42 1 0 18.257944766149016 10.742071552069108 11.500623088227327 0 1 -1
4124 42 1 0 18.00665588911767 10.040198486209027 10.713978163509422 0 1 -1
4802 49 1 0 17.610763834172868 10.306086673539768 12.012811932774005 -1 2 -1
4122 42 1 0 17.926968645495812 10.830144656710019 9.910528879298292 0 1 -1
212 3 1 0 17.650682018889402 12.008221056371628 12.371981491408322 0 1 -1
1481 15 1 0 16.888337772886228 12.743629735509428 11.232111439812588 0 1 -1
4120 42 1 0 18.345652672675453 11.614010187874042 10.265908289257549 0 1 -1
4116 42 1 0 18.724427212769474 10.34656557180644 12.503861565877912 0 1 -1
7434 75 1 0 18.741744306228313 12.687250618560016 10.450226869966576 -1 1 -1
6399 64 1 0 37.952823663779014 9.843854592129688 11.585710055935724 -1 1 -1
1475 15 1 0 17.045189372737507 11.248136586633644 12.325077554504421 0 1 -1
8476 85 1 0 16.877896688911726 9.99141628705683 12.580253241017349 -1 1 -1
2882 29 1 0 17.8318071971596 12.907311884636782 11.752994821626093 -1 1 -1
213 3 1 0 16.997198305338184 12.663450899366849 12.205792275089355 0 1 -1
8473 85 1 0 18.93493311988313 11.372011228228239 12.14353871695419 -1 1 -1
4115 42 1 0 19.71306391087278 10.224715337393611 12.659921054732273 0 1 -1
7433 75 1 0 19.279814342146626 11.91808038659757 10.206802981699889 -1 1 -1
4119 42 1 0 18.744760403940948 11.458970962589724 11.088950555260633 0 1 -1
7432 75 1 0 19.52210732775914 11.072106170450072 10.734064187459717 -1 1 -1
7429 75 1 0 19.930002007174277 11.263107074698516 11.62556832758634 -1 1 -1
7430 75 1 0 19.31069516254046 10.565335591578252 11.494641510623648 -1 1 -1
7435 75 1 0 19.375273289982598 12.343196008215418 10.930887804465906 -1 1 -1
4148 42 1 0 21.03470343052381 11.298981356148856 10.152972247925646 0 1 -1
7428 75 1 0 20.39325442189565 10.621679326073785 12.207677196044578 -1 1 -1
7436 75 1 0 20.178095176562426 11.956376376268132 10.722340923567774 -1 1 -1
7437 75 1 0 21.06193321816993 12.040089793382442 10.680737180495463 -1 1 -1
4111 42 1 0 21.061703516280357 10.02032447061759 10.804257215710432 0 1 -1
206 3 1 0 20.55558834064148 11.941704952740997 11.644027788408332 0 1 -1
208 3 1 0 19.606861405143523 12.113658422981882 11.788577738488137 0 1 -1
7431 75 1 0 19.721406481598425 10.166852848347604 10.656850242409897 -1 1 -1
7427 75 1 0 21.178471763299502 11.241000888888884 12.189021677704352 -1 1 -1
4149 42 1 0 20.524562110474097 10.438895422043181 10.012658405171088 0 1 -1
207 3 1 0 20.234296287873622 11.947045211523179 12.517633236527146 0 1 -1
8472 85 1 0 19.759090201137273 11.137200649078157 12.635926969592695 -1 1 -1
7438 75 1 0 20.80389590731789 11.156759318311195 11.100560873470561 -1 1 -1
4112 42 1 0 20.32528919706976 10.221182145836073 11.350636235595768 0 1 -1
209 3 1 0 19.549580234119144 12.746438955644813 12.478362269040806 0 1 -1
5599 56 1 0 27.69976741562849 14.78261097258316 9.76018777160704 -1 1 -1
1116 12 1 0 22.942206009336648 9.742074614759012 11.13596592738299 0 1 -1
4110 42 1 0 21.269867652017634 10.456713388037244 11.689828871649624 0 1 -1
7483 75 1 0 16.10273294520469 13.369587000857356 9.692712338620431 -1 1 -1
4109 42 1 0 21.77966972597031 10.798690831544624 10.956967333281177 0 1 -1
4150 42 1 0 21.43324797912987 10.337198137785801 9.813998227071739 0 1 -1
7440 75 1 0 22.207139020103018 11.718590245192447 10.732222496222722 -1 1 -1
7439 75 1 0 21.600485948587025 11.55415670836886 11.416627669112806 -1 1 -1
7442 75 1 0 22.653671850332064 11.674071294590847 9.794920987780648 -1 1 -1
6324 64 1 0 23.091324478605177 11.252228305088176 10.54126519374446 -1 1 -1
7424 75 1 0 22.351846588605117 12.151609011542309 11.621390573544561 -1 1 -1
6323 64 1 0 22.579032607978508 10.429328978946325 10.50883404320081 -1 1 -1
7423 75 1 0 23.35661428153875 12.141393513907566 12.136859688420074 -1 1 -1
8467 85 1 0 23.557460109401514 10.817454695283212 12.003553411926932 -1 1 -1
7462 75 1 0 22.58723276631793 12.606495950880598 10.202714764172587 -1 1 -1
7425 75 1 0 22.703247613578636 11.253492955794625 11.53507884718584 -1 1 -1
4108 42 1 0 22.029384771193033 9.898954102957632 11.189661713583796 0 1 -1
1118 12 1 0 22.725478807766077 10.408070540401173 12.76993340624014 0 1 -1
1117 12 1 0 22.639165433985898 10.314156361335014 11.79342962534651 0 1 -1
7426 75 1 0 22.096316553216138 11.027216332924139 12.219313321709414 -1 1 -1
4373 44 1 0 32.63235377897088 9.653935145968667 12.396048777813931 -1 1 -1
6325 64 1 0 23.577631799467778 10.631851164024951 11.041614054633843 -1 1 -1
205 3 1 0 21.385952280510534 12.301674655855345 11.907565660533272 0 1 -1
1699 17 1 0 23.46912370596416 10.328990975574845 10.152124648378624 0 2 -1
7461 75 1 0 21.86781054307406 12.700947674694742 10.863246234083565 -1 1 -1
4816 49 1 0 21.802982565909634 10.069824101991347 12.419073732902232 -1 2 -1
4857 49 1 0 23.84759412947508 13.121655667233048 12.312410100536058 -1 2 -1
7446 75 1 0 23.173861496982507 12.461282143489367 11.012505156408332 -1 1 -1
6102 62 1 0 14.26504318223446 11.910529728114993 10.601277969641988 0 1 -1
7441 75 1 0 22.013013207315712 11.029559951925432 10.108982064293972 -1 1 -1
1700 17 1 0 24.04774164494467 11.117275605110235 10.191307032246632 0 2 -1
7443 75 1 0 23.562693885827425 12.097055889197469 10.114949884739698 -1 1 -1
8465 85 1 0 24.812360540968537 9.994819673277364 11.940434531969604 -1 1 -1
8466 85 1 0 23.896359192967726 9.964797360372016 11.716888003795052 -1 1 -1
7444 75 1 0 23.9925779288798 11.91861792872113 10.937014885863102 -1 1 -1
7422 75 1 0 24.199668501053484 11.698877005614191 12.058351267760145 -1 1 -1
7445 75 1 0 23.984207899412016 12.608813189855741 11.517731856496026 -1 1 -1
6326 64 1 0 24.411149162516498 10.31152014144249 10.793219135424076 -1 1 -1
6327 64 1 0 25.106073847975882 10.687272356264314 11.282223366081114 -1 1 -1
7421 75 1 0 24.50154475372778 10.821839875065155 12.211122681965374 -1 1 -1
5543 56 1 0 26.03383621603835 10.891419923322356 10.727439086841827 -1 1 -1
4174 42 1 0 24.896253584372413 12.62700889483702 10.171093153173995 0 1 -1
4173 42 1 0 25.530128884695483 12.142301825153812 10.756396225973234 0 1 -1
7413 75 1 0 24.850069230787884 11.714097079607992 11.38856023051677 -1 1 -1
4170 42 1 0 24.983188180505362 11.410724646400263 10.457006388121856 0 1 -1
8462 85 1 0 25.60216889253658 10.538001898919646 12.224174879637317 -1 1 -1
4169 42 1 0 25.517206680822756 10.964177582148677 9.882042054763868 0 1 -1
4164 42 1 0 24.67679031787075 10.456973321784227 9.819492921367578 0 1 -1
6328 64 1 0 25.399144864981384 10.172791125187738 10.536530091051203 -1 1 -1
7414 75 1 0 25.152658307423696 11.557765342504993 12.306687540450813 -1 1 -1
7412 75 1 0 25.095483211190622 12.659352062430273 11.586944456289153 -1 1 -1
4172 42 1 0 25.50336407167195 11.94891125506578 9.843767890267772 0 1 -1
4863 49 1 0 25.859501782140423 11.28305382365717 11.636044402129247 -1 2 -1
4975 50 1 0 16.1963844484667 15.99338397294216 12.419402301512797 0 1 -1
4858 49 1 0 24.61601495328819 12.639213640712258 12.450903276796867 -1 2 -1
6329 64 1 0 25.824860106124245 9.967217117035103 11.380895925202974 -1 1 -1
7420 75 1 0 23.846153931113133 10.497483544454592 12.810470859561082 -1 1 -1
4113 42 1 0 19.539047263378986 9.697824806600627 11.599090182157255 0 1 -1
5544 56 1 0 26.27688356543977 10.347841538844412 9.987615185447652 -1 1 -1
779 8 1 0 26.432750580312113 12.0412910732606 10.376505108458865 -1 1 -1
777 8 1 0 26.363860345843154 12.899024886211926 11.053458054968758 -1 1 -1
4869 49 1 0 28.345203532630226 9.82776070127731 12.438870472272754 -1 2 -1
4864 49 1 0 26.18247745639088 12.158890828026328 11.57898723382572 -1 2 -1
5542 56 1 0 26.832533435092092 10.420291241263897 10.831458226925932 -1 1 -1
5541 56 1 0 27.411799713268753 9.750115008999407 11.226241398568265 -1 1 -1
8457 85 1 0 28.422634236817995 9.941533420855645 11.270456447349453 -1 1 -1
4865 49 1 0 27.121734740485056 12.287168601032409 11.532355451781337 -1 2 -1
780 8 1 0 26.841462801677277 11.437063466402696 10.979461832328624 -1 1 -1
5547 56 1 0 27.62967195379505 11.181546343800957 10.343828438997672 -1 1 -1
5540 56 1 0 27.744086881668363 10.649427108522888 11.118236150107268 -1 1 -1
5721 58 1 0 27.9390265566219 12.254015594289543 12.325219640439247 -1 1 -1
5539 56 1 0 28.440818159883573 11.322376324604997 11.06094400105643 -1 1 -1
781 8 1 0 27.479300614860865 12.042168594549993 10.649663842893977 -1 1 -1
4866 49 1 0 27.692545573045233 11.494529341199733 11.64101925896126 -1 2 -1
5545 56 1 0 26.78145388699212 11.14531568250911 9.802994029009206 -1 1 -1
4867 49 1 0 26.975086876738505 10.883841100380996 11.824660082168233 -1 2 -1
778 8 1 0 26.707495771971015 12.954497426538367 10.20655285562882 -1 1 -1
5703 58 1 0 29.026491934442898 11.60800256406812 10.460750446092552 -1 1 -1
4868 49 1 0 27.57868487750603 10.203652989566507 12.074862577969299 -1 2 -1
5538 56 1 0 28.72843748275019 11.97394208113338 11.74465055110911 -1 1 -1
5548 56 1 0 28.463390593822705 10.772086264503319 10.251452765143723 -1 1 -1
8460 85 1 0 26.552129140896245 9.941736943694144 11.958651799989642 -1 1 -1
8456 85 1 0 28.356890283839203 10.713376578092083 11.901146130942463 -1 1 -1
5720 58 1 0 27.918348442362866 12.891713343061301 11.606474571565593 -1 1 -1
8665 87 1 0 20.325190533959653 15.946132951489464 10.610870796764688 0 1 0
4862 49 1 0 26.35226431150618 11.632988720021855 12.394111722631248 -1 2 -1
4717 48 1 0 21.69204253439369 15.927067179770024 11.70623885683676 -1 1 -1
3877 39 1 0 37.47600895184392 15.971183640743448 11.918683556846165 -1 1 -1
5546 56 1 0 27.290794685925345 10.432202040180876 9.951185289573427 -1 1 -1
7023 71 1 0 40.50677101034849 10.848720009249991 11.455889646163374 -1 1 -1
5704 58 1 0 28.457546528680393 12.34655808801037 10.805075424597888 -1 1 -1
5537 56 1 0 29.15278343944473 11.492681567355081 12.436128591141612 -1 1 -1
4370 44 1 0 30.901392439618885 9.71302503787953 12.07714442013312 -1 1 -1
8455 85 1 0 29.224237797770133 10.158599620669715 11.869858765890545 -1 1 -1
3913 40 1 0 29.62093056923418 10.101477522713573 10.088138395733116 -1 2 -1
5550 56 1 0 29.755158586607944 9.718641699382545 10.996752022989016 -1 1 -1
5549 56 1 0 29.125486346027397 10.448521201042283 10.859221894130453 -1 1 -1
5553 56 1 0 29.478240609886438 11.049401599525961 11.517292128593866 -1 1 -1
3911 40 1 0 30.11535184813444 11.439216940781925 10.679727575255749 -1 2 -1
5555 56 1 0 30.52981326233738 12.47362592654599 10.877237033076003 -1 1 -1
5552 56 1 0 30.308823701451782 10.632222081108274 11.264444424277977 -1 1 -1
3910 40 1 0 30.59306513613163 11.589558731010243 11.485632307308325 -1 2 -1
5554 56 1 0 29.714899977066285 11.942957406340433 11.411031528478306 -1 1 -1
5532 56 1 0 31.174461014062185 10.928369503730814 12.157969764009492 -1 1 -1
3912 40 1 0 30.441456363527752 10.642412210121027 10.260728042624851 -1 2 -1
5702 58 1 0 29.54080636937604 12.40670669752377 10.449902984030578 -1 1 -1
5708 58 1 0 30.421395388720942 12.515989824675035 11.869965912816994 -1 1 -1
5534 56 1 0 30.107589991868306 10.575790402622998 12.315961856258374 -1 1 -1
5709 58 1 0 29.707799129775243 12.26753502497984 12.304511814544052 -1 1 -1
5535 56 1 0 30.306100361658668 11.470107797511417 12.375970983370426 -1 1 -1
3943 40 1 0 30.5789870387033 12.06254990481562 9.966091784335346 -1 2 -1
3944 40 1 0 31.00838015890478 11.274228860967913 9.93900316993265 -1 2 -1
5701 58 1 0 28.760590008274075 12.646669117925518 9.936862304054362 -1 1 -1
7463 75 1 0 21.72093391709578 12.109647088278814 10.023705815555601 -1 1 -1
4466 45 1 0 31.265235614198 9.980839542742723 10.250044574356453 -1 1 -1
5560 56 1 0 32.584440323897994 9.881882024202524 11.392535396136047 -1 1 -1
5556 56 1 0 31.332149628177962 11.907377151015492 10.84349524786122 -1 1 -1
3909 40 1 0 31.128767720821596 12.059540875818882 12.08118918998114 -1 2 -1
5558 56 1 0 31.456141577036274 10.266936652933616 11.386684972088982 -1 1 -1
3927 40 1 0 32.88845116849936 9.887519519700303 9.831560595335459 -1 2 -1
7965 80 1 0 40.32529130334186 14.862061187376682 12.66583499939524 -2 1 -1
5528 56 1 0 32.28965187161147 10.593922096550177 12.021150747420219 -1 1 -1
2853 29 1 0 33.17110980422308 12.211648257403407 10.235221247242077 -1 1 -1
5559 56 1 0 32.13667565918173 10.411677185325145 10.72808912783136 -1 1 -1
5557 56 1 0 31.28406369872621 10.984845517657094 10.840362492464575 -1 1 -1
7098 71 1 0 32.10769439062892 12.417578391613787 11.136993728431754 -1 1 -1
5561 56 1 0 32.88771574059362 10.77642208604756 11.177893989430341 -1 1 -1
5527 56 1 0 31.906314663812967 11.360073192169967 11.5573653992598 -1 1 -1
5526 56 1 0 32.09029604274613 12.137535225173188 11.987214820976376 -1 1 -1
7099 71 1 0 32.58217353685964 11.701331595789291 10.880035080694356 -1 1 -1
5562 56 1 0 32.85491767823987 11.33717568506724 11.953278019081294 -1 1 -1
5563 56 1 0 33.19884642549101 12.043979348781024 11.454402132969161 -1 1 -1
4462 45 1 0 32.67574364661519 10.919320489868632 10.127996160097585 -1 1 -1
7100 71 1 0 31.946866668631845 11.767747549608204 10.055786906156824 -1 1 -1
5529 56 1 0 31.672225344298003 10.111564111392223 12.523595527643979 -1 1 -1
4374 44 1 0 33.168931678457696 10.381762152602946 12.146425872577403 -1 1 -1
4461 45 1 0 33.48617064216636 11.319707395662403 10.43378199446327 -1 1 -1
3926 40 1 0 33.33998413494557 9.778192857661303 10.659296294489662 -1 2 -1
5327 54 1 0 33.30723677471647 12.666668245827147 12.426992203864788 -1 1 -1
4465 45 1 0 31.871602173337703 10.548539052941859 9.81877722648754 -1 1 -1
7097 71 1 0 31.30670637273869 12.853259432016948 11.26365755259938 -1 1 -1
5531 56 1 0 31.88393674803267 11.29943809330717 12.58370660142315 -1 1 -1
2855 29 1 0 31.372626425423714 12.669729891269226 10.16720598122123 -1 1 -1
4006 41 1 0 33.71912347924007 11.578627360913266 12.410818074918208 0 1 -1
4005 41 1 0 33.81351969717868 11.141802204805902 11.483224929580173 0 1 -1
4004 41 1 0 33.91949394221537 10.199944632858287 11.36103955473932 0 1 -1
5564 56 1 0 34.14920119077057 11.87154533767141 11.020237701143873 -1 1 -1
4003 41 1 0 34.57817472374033 10.689095955481218 11.010444543391557 0 1 -1
897 9 1 0 34.75468724575582 10.129170842657212 11.828344235207513 -1 2 -2
896 9 1 0 35.42515181547638 10.16180136115354 11.113961998708536 -1 2 -2
5565 56 1 0 34.59177205155929 11.614611510037173 10.247022176616193 -1 1 -1
4002 41 1 0 35.178077482671014 10.841858611142486 10.231311994792705 0 1 -1
5566 56 1 0 35.3395432944845 11.84909030797397 10.857474545436109 -1 1 -1
4009 41 1 0 35.326623048708385 11.047838995999228 11.589708025900533 0 1 -1
4007 41 1 0 34.35212194328554 10.954321420799761 12.351268933364572 0 1 -1
4008 41 1 0 34.66122025396447 11.699621078471896 11.888045304615032 0 1 -1
5322 54 1 0 34.1372503358743 12.54834374291173 11.88295879566449 -1 1 -1
5321 54 1 0 34.6129383121917 12.23762600670375 12.701824376004412 -1 1 -1
4010 41 1 0 36.04316006464053 11.596359530768128 11.653440549567547 0 1 -1
5570 56 1 0 35.185470079911866 12.45974004477318 11.830571226303753 -1 1 -1
3932 40 1 0 34.65899003556753 10.013502214383216 9.942334002999907 -1 2 -1
3933 40 1 0 33.71935100805187 10.342883373399411 9.901267385487078 -1 2 -1
5569 56 1 0 35.615628928884576 12.100636962070995 12.606873892008139 -1 1 -1
899 9 1 0 35.779134374145386 10.174712038866938 11.980126077487231 -1 2 -2
4011 41 1 0 35.88035656712499 11.220629375473209 12.44738242722978 0 1 -1
4001 41 1 0 35.80054703318201 11.489689366248637 9.952838300496751 0 1 -1
4536 46 1 0 35.09060600061842 12.57052939189748 10.161340432062332 -1 1 -1
4375 44 1 0 33.99192766445053 9.901496987203961 12.328664504577372 -1 1 -1
2852 29 1 0 34.05081539790042 12.389054519771687 9.856195683786034 -1 1 -1
2494 25 1 0 36.01072927688473 10.487063848671916 10.211617121927176 -1 1 -1
5571 56 1 0 34.78960128095173 12.776099771253664 10.999612743726518 -1 1 -1
898 9 1 0 35.212676976113116 10.50366971465001 12.656348618094357 -1 2 -2
2493 25 1 0 36.094416386416796 10.83604996595171 11.06135776483407 -1 1 -1
2679 27 1 0 40.26990777331477 15.512068058362905 10.792304775855738 -1 1 -1
4455 45 1 0 37.3808280516341 9.835819174680134 10.024835817605032 -1 1 -1
900 9 1 0 36.56548378566907 9.905955089261408 12.5497742533986 -1 2 -2
895 9 1 0 36.36557621279918 9.837902263734232 11.031131686118991 -1 2 -2
1332 14 1 0 39.09331866944632 14.098816266338195 11.552357307066517 -1 1 -1
5568 56 1 0 36.28077087035808 12.600049568221104 12.068522031245436 -1 1 -1
5567 56 1 0 36.022381395111594 12.436661448786003 11.120837296762085 -1 1 -1
4025 41 1 0 38.380566574540126 10.727601933243902 11.265151429195754 0 1 -1
2495 25 1 0 36.93824235834852 10.561756269319348 10.412095207226198 -1 1 -1
4024 41 1 0 37.55665102005415 11.168652617142326 11.699238441548873 0 1 -1
2497 25 1 0 36.58511069608559 11.613257184268729 10.660796888184507 -1 1 -1
2498 25 1 0 37.56040538809239 11.496629995218534 10.440427730152734 -1 1 -1
2492 25 1 0 36.58356974537601 10.829517955664901 11.94713375094724 -1 1 -1
4454 45 1 0 37.934997962603205 10.545293809173705 10.303725245910742 -1 1 -1
6400 64 1 0 37.04090096780135 10.118309492080652 11.546052137371973 -1 1 -1
7070 71 1 0 37.2268266398801 12.07912411231787 11.373082694370089 -1 1 -1
2491 25 1 0 36.86795644054243 11.541546709290122 12.536068953310439 -1 1 -1
1335 14 1 0 38.255886121573255 12.18437044577757 10.206484887948255 -1 1 -1
2490 25 1 0 37.606016722475516 12.119177461227311 12.435839081569942 -1 1 -1
7072 71 1 0 36.32402527458437 12.515108922071306 10.124183422070768 -1 1 -1
4023 41 1 0 38.04536223794109 10.648861998187027 12.369520539371038 0 1 -1
7052 71 1 0 38.327790938046675 12.580740605058635 11.833066921793579 -1 1 -1
2496 25 1 0 36.790731781334316 11.300355798781098 9.729673934195485 -1 1 -1
2499 25 1 0 38.13703678688391 11.848324336241228 11.165578248767922 -1 1 -1
7051 71 1 0 38.43662241599088 11.67707002756342 12.119141748883946 -1 1 -1
2848 29 1 0 37.200082915336694 12.24067468659943 9.849886693262523 -1 1 -1
7071 71 1 0 37.11753215225619 12.67195720078448 10.664328794651324 -1 1 -1
7055 71 1 0 40.31905103240507 12.949664642713632 11.030982079659795 -1 1 -1
7016 71 1 0 40.61354244927941 9.944491118782977 9.839039245945749 -1 1 -1
2846 29 1 0 38.321538122063515 11.212869060924373 9.706402303568627 -1 1 -1
6378 64 1 0 38.86197767547125 9.866606380626594 12.399693750047192 -1 1 -1
6353 64 1 0 39.282490375864555 10.029077888786752 11.382765464389834 -1 1 -1
2103 22 1 0 39.914082986808396 9.875774053232789 10.67667167938036 -1 1 -1
4453 45 1 0 38.82539005082886 10.090516321783147 10.424000836939571 -1 1 -1
4026 41 1 0 38.83635117827278 11.168971924327565 10.511514722117235 0 1 -1
1338 14 1 0 39.943197081746476 11.599132117658408 10.520930505011581 -1 1 -1
4248 43 1 0 40.23502323951723 12.151199538690523 12.261943786454658 -1 1 -1
7022 71 1 0 40.28164665536997 9.979317044907981 11.83306683145392 -1 1 -1
1336 14 1 0 39.0350875495013 12.327599282057248 10.666200368437812 -1 1 -1
4027 41 1 0 39.605545020545634 10.773656896105315 10.978831824225496 0 1 -1
4028 41 1 0 40.357801817736544 10.790065710225994 10.381832458353262 0 1 -1
2500 25 1 0 38.98030416960755 11.472885820335872 11.421788091906715 -1 1 -1
6354 64 1 0 39.28880195480485 10.677323740184997 12.04425365460698 -1 1 -1
6355 64 1 0 40.109114084774916 11.080518211322463 12.38214257621214 -1 1 -1
4249 43 1 0 40.00855961917999 11.894161483089892 11.367861442738054 -1 1 -1
7053 71 1 0 39.17861179418814 12.49777233124141 12.375720604561238 -1 1 -1
2102 22 1 0 39.57238723474893 10.386943057459828 9.990600133717797 -1 1 -1
7054 71 1 0 39.59684484934874 12.658355187975905 11.572267834180744 -1 1 -1
7050 71 1 0 38.9792181585274 11.415115935039513 12.777629021529865 -1 1 -1
9995 100 1 0 38.78821358730207 12.944024941077464 9.931962342106111 -1 1 0
5912 60 1 0 14.342133842197313 14.60962386657921 11.338041293509491 -1 1 -1
2551 26 1 0 15.75994021598336 15.594705128726234 9.70649972788566 0 1 -1
2590 26 1 0 16.31230830381087 15.922688373803918 11.397749058398988 0 1 -1
217 3 1 0 14.422896797692662 13.652478538721226 11.628662101857248 0 1 -1
216 3 1 0 15.222252114251834 13.400775217772113 11.233716001905965 0 1 -1
6405 65 1 0 14.081372424502096 15.465040407062434 11.718612668717448 -1 1 -1
6429 65 1 0 14.686117695515179 14.00764182902337 12.688004827737025 -1 1 -1
215 3 1 0 15.403116981994202 13.35652831643742 12.18987490148993 0 1 -1
1480 15 1 0 16.149395603496895 13.36760699216973 11.595971193104917 0 1 -1
6403 65 1 0 14.223354095444343 15.45596295961047 10.478435358080585 -1 1 -1
2553 26 1 0 15.141295650158412 15.001318430635845 10.898808093163408 0 1 -1
2552 26 1 0 15.450751590356052 15.863594330392147 10.533568077139455 0 1 -1
5914 60 1 0 15.56401434679983 14.113554072048991 10.516967935003297 -1 1 -1
2554 26 1 0 14.954698967870613 14.97588719857702 9.865636596492187 0 1 -1
[truncated: 1,176,241 more chars]
